# Supplementary material for: Small RNA pathways in the nematode Ascaris in the absence of piRNAs
Source: Nat Commun. 2022 Feb 11;13:837. doi: 10.1038/s41467-022-28482-7 (PMC8837657; doi:10.1038/s41467-022-28482-7)
Supplement: Supplementary file 4 — Source Data [file 41467_2022_28482_MOESM4_ESM.xlsx]

## Sheet: 1-Figure 1, 2, 4, 6, & 7 - gene
chr	start	end	gene_name	strand	length	gene description	mostly_expressed_stage	enriched_genes	meiosis-specific during spermatogenesis	26G-RNAs (rpkm)	ALG4_M1	ALG4_M2	ALG4_M3	ALG4_M4	ALG4_M5	ALG4_M6	ALG4_M7	ALG4_testis	CSR-1 (rpkm)	CSR1_M1	CSR1_M2	CSR1_M3	CSR1_M4	CSR1_M5	CSR1_M6	CSR1_M7	CSR1_testis	CSR1_ovary	CSR1_4cell	WAGO-3 (rpkm)	WAGO3_M1	WAGO3_M2	WAGO3_M3	WAGO3_M4	WAGO3_M5	WAGO3_M6	WAGO3_M7	WAGO3_testis	WAGO3_ovary	WAGO3_4cell	NRDE-3 (rpkm)	NRDE3_M1	NRDE3_M2	NRDE3_M3	NRDE3_M4	NRDE3_M5	NRDE3_M6	NRDE3_M7	NRDE3_testis
chr1	72930	88669	ascaris_gene_00003	-	15740	FACT complex subunit SSRP1-A	early_embryo	not_enriched	no		1.4	0	0	0	0	0	0	0		4.3	4.3	2.9	1.4	1.4	1.4	1.4	2.9	12.9	12.9		4.3	1.4	1.4	1.4	0	0	0	2.9	18.6	15.7		7.2	7.2	5.7	2.9	2.9	2.9	1.4	7.2
chr1	96822	134440	ascaris_gene_00004	-	37619	t-complex protein 1 subunit zeta	early_embryo	not_enriched	no		1.3	1.3	1.5	1.6	0.4	0.2	0	0.2		5.7	14.8	16.3	22.4	5.7	3.1	3.3	11.5	68.6	29.7		3.3	2.6	4.9	2.7	2.6	0.2	0	10.6	25.8	30.1		5.9	5.5	4.9	2	4.4	4.6	2.4	4.9
chr1	190500	195758	ascaris_gene_00006	+	5259	hypothetical protein	ovary	not_enriched	no		0	0	0	0	0.9	14.4	5.4	12.6		9.9	11.7	16.2	14.4	20.7	19.8	14.4	36.9	16.2	12.6		2.7	2.7	5.4	2.7	1.8	1.8	0	14.4	6.3	12.6		2.7	2.7	1.8	0.9	3.6	7.2	1.8	7.2
chr1	197293	198738	ascaris_gene_00007	+	1446	putative citrate	intestine	not_enriched	no		0	0	0	0	0	6.7	2.5	6.7		0.8	0.8	1.7	1.7	2.5	5.9	3.4	5	2.5	3.4		0.8	0.8	0.8	0.8	0.8	1.7	0	5	0.8	12.6		0.8	0.8	0.8	0.8	0.8	2.5	1.7	3.4
chr1	202790	205366	ascaris_gene_00008	+	2577	hypothetical protein	low_expression	low_expression	no		0.8	0.8	1.6	0.8	0	0	0	0		7.8	10.1	5.5	6.2	0.8	0.8	0.8	2.3	0.8	0		9.4	10.1	9.4	9.4	3.1	0	0	3.9	1.6	0		25	32.8	26.5	11.7	7.8	2.3	0.8	18
chr1	205789	214710	ascaris_gene_00009	-	8922	hypothetical protein	larvae	larvae	no		0	0	0	0	0	0.8	0	0.8		0.8	0	0.8	1.5	2.3	0.8	2.3	7.5	0	0		0.8	0.8	0.8	0	1.5	0.8	0	3.8	0	0		0	0	0	0.8	3	21.8	13.5	9.8
chr1	216879	237656	ascaris_gene_00011	+	20778	Cyclic AMP-responsive element-binding protein 3-like protein 3-B	late_embryo	not_enriched	no		1.3	1.6	1.1	1.3	1.3	0.3	0	0.3		10.1	20.4	16.2	17.8	13.8	1.6	2.4	15.4	13.8	50.1		4.5	3.4	4	2.7	1.9	0.3	0	13.5	4	43.2		4.8	4.5	3.4	1.9	7.4	4.5	2.1	5.3
chr1	285535	299941	ascaris_gene_00014	-	14407	Endophilin-A2	zygote	zygote	no		0.6	0.8	0.6	0.6	0.4	0.1	0	0.3		2.7	7.3	7.1	7.1	2.4	0.6	0.9	4.8	7.1	9.5		1.5	1.7	2.4	0.9	1.5	0.3	0.1	4.5	2.5	10.4		1.9	1.8	1	1.7	1	0.4	0.4	1.4
chr1	321988	370887	ascaris_gene_00015	-	48900	hypothetical protein	late_embryo	late_embryo	no		1.3	1.3	1.1	0.9	0.4	0.7	0.4	0.4		9.3	28.2	23	19.3	5.6	3	2.8	10	17.8	17.1		4.1	4.1	4.8	2.4	1.1	0	0	7.8	3.9	7.6		8.9	8.7	5.4	2.6	5.2	3.3	2	4.3
chr1	487133	505278	ascaris_gene_00016	+	18146	trafficking protein particle complex subunit 8	testis	not_enriched	no		1.2	2.2	2.2	3.7	1.2	0.5	0.2	0.2		7.1	17.4	25	31.9	13	2.9	2	18.9	7.4	15.7		2.5	3.2	6.6	2.7	3.2	0.2	0	20.6	2.7	17.4		3.2	3.9	2.7	1.2	5.4	3.4	1.7	3.4
chr1	509140	510325	ascaris_gene_00018	+	1186	hypothetical protein	early_embryo	early_embryo	no		0	4.9	4.9	4.9	4.9	0	0	0		34.1	58.5	63.4	63.4	39	4.9	9.8	53.7	58.5	48.8		9.8	19.5	19.5	9.8	4.9	0	0	58.5	14.6	43.9		14.6	19.5	9.8	4.9	9.8	9.8	4.9	9.8
chr1	569839	604484	ascaris_gene_00022	-	34646	Splicing factor U2AF 26 kDa subunit, partial	late_embryo	late_embryo	no		0	0	0.1	0.3	2.1	50.7	28.5	42.1		0.6	0.4	0.6	0.8	21.2	20.8	7.4	16.8	0.2	0.1		0.6	0.8	0.7	0.5	2	1.7	0.5	10.8	0.3	0.5		0.1	0.1	0.3	0.7	3.9	26.4	12.1	10.2
chr1	638671	646032	ascaris_gene_00024	+	7362	Inositol-trisphosphate 3-kise A	ovary	not_enriched	no		1.6	2.2	0.6	0.6	0	0	0	0		13.6	34.1	12.6	7.9	0.9	0.9	0.3	9.2	137.5	9.8		4.7	5.4	3.5	0.9	0.3	0	0	7	31.3	5.1		7.3	6.3	2.2	1.6	1.6	0.6	0.3	3.5
chr1	652973	683963	ascaris_gene_00025	+	30991	Inositol-trisphosphate 3-kise A	early_embryo	not_enriched	no		0.6	0.6	0.6	0.6	0.7	1.7	0.9	0.3		5.4	8.3	7.1	7.7	7	2.2	1.7	9.3	13.1	13.1		4.9	4.9	4.9	3.6	3.1	0.4	0.1	8.9	5.7	11.5		9.2	9.4	5.7	2.5	6.2	5.1	2.5	12.1
chr1	724543	728624	ascaris_gene_00030	-	4082	hypothetical protein	early_embryo	early_embryo	no		2.2	1.1	1.1	1.1	1.1	0	0	0		20	36.6	31.1	34.4	6.7	3.3	1.1	20	23.3	56.6		10	8.9	11.1	3.3	4.4	0	0	17.8	7.8	58.8		11.1	12.2	5.5	4.4	11.1	5.5	4.4	6.7
chr1	734379	737651	ascaris_gene_00031	-	3273	Ankyrin repeat domain-containing protein 12, partial	early_embryo	not_enriched	no		4.5	7.6	4.5	6.1	3	0	0	1.5		31.8	142.2	89.3	60.5	19.7	10.6	4.5	46.9	45.4	115		13.6	9.1	19.7	3	6.1	1.5	0	39.3	13.6	108.9		9.1	9.1	7.6	1.5	3	4.5	1.5	4.5
chr1	736908	746605	ascaris_gene_00032	-	9698	ankyrin repeat domain-containing protein 12	early_embryo	early_embryo	no		6.5	9.7	11	9	2.6	0	0	0.6		37.5	113	107.2	84.6	26.5	2.6	4.5	58.1	67.8	98.2		16.1	18.1	25.2	9.7	7.8	0.6	0	53.6	21.3	122.1		9.7	11.6	5.2	3.2	5.8	3.2	2.6	5.8
chr1	775175	792745	ascaris_gene_00034	-	17571	sorting nexin-27	late_embryo	not_enriched	no		0.9	1.7	1.1	1.3	0.4	0.6	0.6	0.4		10.7	24.9	18.9	16.4	4.9	2.8	1.3	10.7	13.3	27.7		6.4	5	5.8	3	1.9	0	0	8.2	3.4	19.2		8.6	7.1	3.7	1.9	2.8	1.7	0.7	5.2
chr1	810934	840396	ascaris_gene_00036	-	29463	ap-3 complex subunit beta-2	late_embryo	not_enriched	no		0.7	0.9	0.9	0.5	0.5	0.2	0	0.2		6.1	14.9	15.3	14.4	8.8	3.2	3.8	10.2	16	38.6		3.4	2.7	4.1	1.8	2	0.2	0	9.9	5	32		3.4	3.6	2	0.7	5.6	3.8	1.8	4.7
chr1	848820	852558	ascaris_gene_00038	-	3739	hypothetical protein	early_embryo	not_enriched	no		1.1	2.2	0	1.1	1.1	0	0	1.1		20	42.2	36.6	28.9	18.9	0	1.1	20	35.5	75.5		7.8	6.7	6.7	1.1	3.3	0	0	18.9	11.1	73.3		10	8.9	6.7	4.4	6.7	3.3	1.1	7.8
chr1	854884	884485	ascaris_gene_00039	-	29602	Patched-related protein 9	early_embryo	not_enriched	no		0.4	0.5	0.8	0.5	0.1	0.3	0.1	0.1		6	7.6	8.5	8.1	3.8	2.5	1.5	6.1	18.8	22.1		3	2	3.5	1.9	1.2	0.1	0	6.3	5.9	19.8		2.2	2.6	0.8	0.7	1.5	1.2	0.5	2.3
chr1	886637	898997	ascaris_gene_00040	-	12361	Serine/arginine repetitive matrix protein 1	early_embryo	not_enriched	no		0.2	0.5	0.5	0.5	0.2	0	0	0		2.1	3.8	3.3	2.6	1.9	0.9	1	2.1	4	7.6		0.9	0.7	1	1	0.9	0	0	2.4	1.9	13		0.7	0.3	0.3	0	1	0.7	0.5	0.7
chr1	900899	904786	ascaris_gene_00041	+	3888	hypothetical protein	testis	testis	yes		0	0	0	0	0.8	20.4	12.1	25.7		0.8	0	0	0.8	6.1	8.3	9.8	6.8	0	0		0.8	0	0.8	0.8	2.3	1.5	0.8	6.1	0	0		0	0	0	0	1.5	0.8	0.8	1.5
chr1	941071	945298	ascaris_gene_00043	-	4228	E3 ubiquitin-protein ligase RNF115	late_embryo	not_enriched	no		0.6	0.6	0.6	4.4	3.2	312.1	166.1	363.9		5.7	11.4	12.6	19.6	25.3	62.5	26.5	29.7	7.6	9.5		3.2	3.2	4.4	1.9	2.5	10.1	1.9	36.6	2.5	10.7		3.8	1.9	2.5	3.2	10.1	37.9	22.7	19.6
chr1	945633	954033	ascaris_gene_00044	-	8401	hypothetical protein	ovary	not_enriched	no		2	1.6	1.2	2.8	1.6	0	0	0		5.5	9.5	16.6	24.9	15	3.9	8.3	12.6	17.4	11.1		1.6	2.8	6.7	3.2	4.7	0.4	0	10.7	5.1	13.4		1.2	2.8	4.7	2.8	17.4	9.5	5.9	6.7
chr1	1009155	1068351	ascaris_gene_00049	-	59197	hypothetical protein	testis	testis	no		2.8	3.1	3.6	4.4	5.9	135	74.6	119.7		18.3	65.5	54.5	51.4	65.3	151.2	99.1	145.8	52.6	35.9		11.1	10.1	12.9	8	13.4	14.7	2.3	84.1	19.9	18.1		17.5	17.5	12.1	6.7	33.3	301.2	148.9	95.7
chr1	1069303	1084625	ascaris_gene_00050	-	15323	hypothetical protein	testis	not_enriched	yes		1	1	0.3	2.8	5.2	450.9	355	434.9		5.2	4.9	5.2	17	38.9	63.6	70.2	75	8.3	1.7		10.1	12.9	16	9.7	20.8	19.5	8	49.7	3.5	1		8.3	6.3	4.5	2.1	20.8	54.5	27.1	38.6
chr1	1071926	1086184	ascaris_gene_00051	+	14259	hypothetical protein	late_embryo	not_enriched	yes		0	0	0	0.1	0.8	38.1	24.5	22.6		0.4	0.1	0.3	0.9	4.1	17.5	16.9	11.1	0.3	0.1		0.3	0.3	0.4	0.4	1.6	1.6	1.2	5.4	0.6	0		0.3	0.3	0.3	1.2	1.7	7.8	4.4	4.8
chr1	1084973	1103925	ascaris_gene_00052	-	18953	hypothetical protein	muscle	muscle	no		0	0.2	0.2	0.2	0	0.2	0	0.2		1.1	2.1	1.6	1.3	0.6	0.8	0.3	0.8	12	1		0.8	0.3	0.5	0.3	0.3	0.2	0	0.8	4	0.5		0.8	0.6	0.3	0.2	0.3	0.3	0.2	0.6
chr1	1107062	1145451	ascaris_gene_00053	-	38390	hypothetical protein	early_embryo	not_enriched	no		2.5	3.8	3.3	3.9	1.1	0.1	0	0.1		13.9	34.6	35.9	42.5	9.9	1.7	1.3	22.5	60.6	93.2		6.4	5.9	10	3.9	2.4	0	0	18.6	16.3	57.6		5.5	5.1	3.8	1.7	4.4	1.2	1.1	4.6
chr1	1149253	1156408	ascaris_gene_00054	-	7156	BTB and MATH domain-containing protein 38, partial	early_embryo	not_enriched	no		0	0	0	0	0	1.3	1.3	1.3		2.6	6.6	5.3	5.3	2.6	2.6	3.9	3.9	6.6	14.5		1.3	2.6	7.9	1.3	0	0	0	2.6	5.3	13.1		2.6	2.6	3.9	2.6	2.6	2.6	1.3	7.9
chr1	1163871	1186482	ascaris_gene_00056	-	22612	Integrator complex subunit 4	early_embryo	not_enriched	no		1.2	2.2	2.5	4.4	4.9	0.5	0.2	0.7		5.7	14.8	19.5	43.4	57	29.6	20.2	48.3	50.3	32.3		3.5	3.5	8.1	4.4	7.9	1.5	0.2	37.2	21.7	27.1		3.5	3.2	2.5	2.7	26.1	67.6	24.7	37
chr1	1186616	1216168	ascaris_gene_00057	-	29553	Phospholipid-transporting ATPase IA	testis	not_enriched	no		0	0.1	0.1	0.3	0.9	1.3	0.4	0.8		0.7	0.7	1.8	2.4	11.6	42.1	34	22.5	1.5	1.6		0.5	0.4	0.7	0.5	1.9	1.1	0.3	7.7	0.5	1.5		0.5	0.3	0.5	0.1	3.9	40.4	20.7	12.7
chr1	1241428	1245139	ascaris_gene_00059	+	3712	hypothetical protein	low_expression	low_expression	no		0	0.9	0	0	0	2.7	1.8	0.9		6.3	17.2	6.3	3.6	1.8	2.7	3.6	2.7	31.7	1.8		4.5	4.5	3.6	3.6	1.8	0	0	3.6	4.5	1.8		10.9	8.1	4.5	3.6	2.7	1.8	0.9	10
chr1	1245732	1255264	ascaris_gene_00060	-	9533	complement component c6	low_expression	low_expression	yes		0	0	0.8	2	10.1	43.5	27.3	42		0.3	0.5	2.8	17.2	53.4	75.7	46.3	60.2	0	0		0.3	0.3	2.5	3.3	8.9	3	0.8	35.9	0.3	0		0	0	0.5	0.8	24.8	93.4	57.5	30.4
chr1	1259962	1283783	ascaris_gene_00061	+	23822	Importin subunit beta-1	testis	not_enriched	no		1.6	4.4	2.6	1	0.8	0	0	0		9.1	29.2	35.7	27.1	9.4	1	1.6	14.6	20.6	50.3		2.9	3.4	6.8	3.1	1.8	0	0	10.7	4.7	39.6		4.2	5.7	3.1	1.3	3.7	2.3	1.3	2.9
chr1	1265835	1280302	ascaris_gene_00062	-	14468	hypothetical protein	testis	not_enriched	no		0	0.5	0.5	0	0	0	0	0.5		3.8	2.9	10.9	9	4.8	2.9	1	1.9	3.8	1.4		3.8	6.2	8.6	5.7	5.2	0.5	0.5	1.4	4.3	8.6		1	1	1.9	6.7	0.5	0	0.5	0.5
chr1	1281946	1295655	ascaris_gene_00063	+	13710	Retinoic acid receptor beta	late_embryo	late_embryo	no		0	0.3	0.3	0	0	0	0	0		0.3	1.9	1.3	1.1	0.3	0	0	0.5	0.8	29.7		0.5	0.3	0.5	0.3	0	0	0	0.5	0.3	25.1		0.3	0.3	0.3	0	0.3	0	0	0.3
chr1	1325538	1381426	ascaris_gene_00065	+	55889	Syntaxin-binding protein 5	intestine	intestine	no		0.9	2	1.3	0.5	0.4	3.9	3.2	3.4		5.6	18.4	15.3	7.6	4.3	9.8	8.2	14.1	11.8	17		4.5	4.4	4.4	2	2.1	0.6	0.3	7.9	5	14.1		7.2	6.4	4.3	2	2.7	6.8	2.5	7.7
chr1	1399963	1412636	ascaris_gene_00067	-	12674	translin-associated protein x	late_embryo	not_enriched	no		0.5	0.7	0.9	1.1	0.9	0.2	0.2	0		6.3	14.3	12.2	12.2	5.2	2.5	1.4	8.4	19.7	35.8		2.7	2	3.6	1.1	1.1	0	0	10.2	5	32.9		4.3	5	2.5	1.1	8.4	4.5	2.5	4.5
chr1	1410990	1416138	ascaris_gene_00068	-	5149	chloride intracellular channel exl-1	late_embryo	not_enriched	no		0.8	1.1	0.6	1.4	0.8	0.3	0	0.3		5.9	18.1	12.5	13	6.8	2.8	2	8.8	18.4	38.5		2.8	2	4	1.4	1.4	0	0	11.6	3.7	36.5		4.8	5.9	4	0.8	10.5	7.1	3.4	4.8
chr1	1418145	1422556	ascaris_gene_00069	-	4412	TNF receptor-associated factor 1	zygote	not_enriched	no		0	0	0	0	0.7	0	0	0		2.2	3.7	11.9	8.9	4.5	1.5	6.7	6.7	3	8.9		0.7	0.7	2.2	0.7	0.7	0	0	5.2	0.7	6.7		1.5	1.5	1.5	2.2	3	5.2	4.5	3.7
chr1	1425604	1442016	ascaris_gene_00070	-	16413	hypothetical protein	testis	not_enriched	no		2.3	4.2	2.9	3.9	8.8	1	0.3	1.3		14.7	46.7	37.3	39.9	71.6	129.8	41.2	144.8	43.2	34.3		9.8	7.2	10.1	5.9	5.9	3.3	0.7	63.1	15	40.9		9.5	8.8	4.2	0.7	29.4	123.6	53.3	43.2
chr1	1458566	1474732	ascaris_gene_00072	+	16167	vesicle-fusing atpase	testis	not_enriched	no		0.4	1.3	1.3	0.9	0.7	0.7	0.4	0.5		9.3	39.4	23.8	16.7	8.6	8.4	3.2	12.7	13.6	13.1		2.9	3	3.9	2	2	0	0	9	3.4	8.4		3.4	3.2	2.2	0.2	1.8	1.6	0.5	3
chr1	1475097	1493719	ascaris_gene_00073	+	18623	Vesicle-fusing ATPase	zygote	not_enriched	no		0	0.3	0.3	0.3	0	0.3	0	0.3		2.6	8.8	6.6	4.6	2	1	0.7	2.6	8.2	5.2		4.9	4.9	4.3	3.3	1.3	0	0	3.3	4.3	5.6		5.2	4.6	3.3	1.6	3.3	0.7	0.3	11.8
chr1	1588929	1595082	ascaris_gene_00078	-	6154	Cadherin-related hmr-1	late_embryo	not_enriched	no		0.2	0.4	0.4	0.2	0	0	0	0		5.1	6.5	7	3.2	1.1	0	0.2	3.2	9.1	65.8		1.9	2.1	2.5	3	0.6	0	0	2.7	4.4	41.6		1.7	2.1	2.3	1.7	2.1	0.6	0.2	8.2
chr1	1598619	1603617	ascaris_gene_00079	-	4999	Cadherin-related hmr-1	late_embryo	not_enriched	no		2	1	1	0	0	0	0	0		6.1	25.6	22	8.7	4.6	0	0.5	6.7	16.4	96.2		2	3.6	5.1	1	1	0	0	4.6	5.1	114.1		3.6	3.1	3.1	1.5	2.6	0.5	0.5	1.5
chr1	1618076	1620592	ascaris_gene_00081	-	2517	hypothetical protein	late_embryo	not_enriched	no		3.6	2.8	1.6	0.4	0	0	0	0		9.9	37	23.9	8	3.6	0.8	0.4	6.4	38.2	107.4		4.8	6	6.4	2	0.8	0	0	5.2	14.7	90.3		10.3	9.1	6.4	4	6	2	0.8	5.2
chr1	1670394	1674494	ascaris_gene_00087	-	4101	hypothetical protein	early_embryo	not_enriched	no		0	0	0	0	2.2	0	0	0		2.2	11.2	11.2	6.7	4.5	0	0	4.5	4.5	9		0	0	0	0	2.2	0	0	4.5	2.2	4.5		0	0	0	0	0	0	0	0
chr1	1747153	1786943	ascaris_gene_00090	-	39791	hypothetical protein	late_embryo	not_enriched	no		3	3.7	4.6	2.8	1.1	4.7	1.6	3.5		13.8	43.2	39.6	32.9	20	31.9	22.6	41	41.3	78.8		10	6.8	7.7	5.1	3.7	1.2	0.2	26.4	14	76.1		11.2	10	6.8	2.8	7	52.9	28.9	33.8
chr1	1789549	1811421	ascaris_gene_00091	-	21873	mh1 domain containing protein	testis	testis	no		1	1.8	1.2	1.4	0.8	2.6	1.8	1.2		7	16.6	16.8	14	9.6	35.8	15.8	26.4	14.6	23.8		2.8	2.4	2.8	1.4	1.4	0.6	0	17.2	4	19.4		3.8	3.2	2.2	1.8	5	20.2	9.2	11.6
chr1	1826955	1897512	ascaris_gene_00093	-	70558	PASHA	testis	testis	no		0.9	1.3	1.1	1.1	0.7	4.6	2.6	2.2		11.5	16.1	16.8	15.5	6.4	14.8	11.7	10.2	10.6	14.3		10.2	13.3	11	19.2	3.7	1.1	0.2	9.9	6.6	13.7		22.8	29.8	21.8	9	14.3	9	3.7	38
chr1	1900786	1920922	ascaris_gene_00095	-	20137	Cuticlin-1	late_embryo	late_embryo	no		0.1	0.1	0.1	0.1	0.1	0	0	0.1		18.3	1	5.5	8.3	7.7	0.2	7.1	1.3	2.6	0.5		16.3	27.9	36	21.7	26.5	9.6	5.1	4.3	3.6	0.5		12.5	8.4	19.4	29	10.8	9.1	33.3	2.8
chr1	1953065	1956249	ascaris_gene_00097	-	3185	hypothetical protein	ovary	not_enriched	no		2.9	4.9	2.9	5.6	1.3	0	0	0		10.1	34.3	35.9	32.4	8.5	0	0.7	28.4	18	19.9		6.2	6.2	11.1	4.9	3.3	0	0	35	7.5	16.3		6.9	7.2	6.5	3.6	5.6	1.6	1.3	4.9
chr1	1963721	1973168	ascaris_gene_00099	+	9448	Emerin-like protein 1	early_embryo	not_enriched	no		0.6	0.6	1.1	0.6	0.3	1.1	0.3	0.3		3	3	5.8	5.5	3.9	0.8	0.8	4.1	11.9	7.2		1.7	1.4	1.9	1.9	1.4	0.3	0	4.1	4.4	6.4		2.8	3.3	2.8	1.1	3.9	1.9	0.8	1.9
chr1	2017731	2044428	ascaris_gene_00105	-	26698	tetratricopeptide repeat protein 30a	late_embryo	not_enriched	no		0.2	0.6	0.6	0.6	0.6	0.5	0.3	0.3		2	7.4	6.4	6.2	5.1	1.1	1.4	6.2	9.2	20.6		0.6	1.1	1.6	1.2	1.4	0	0	4.7	1.7	14.4		1.1	1.1	0.5	0.8	2.5	1.2	0.3	1.6
chr1	2047368	2092520	ascaris_gene_00107	-	45153	60S ribosomal protein L22	late_embryo	not_enriched	no		0.3	0.5	0.4	0.3	0.1	0	0	0.3		3.6	7.2	6.5	2.7	1.1	0.7	0.4	1.7	17.7	9		2.1	2.4	3.2	2	1.3	0.5	0.5	1.6	7.7	5.1		1.5	1.1	0.9	1.9	0.7	0.1	0.5	0.7
chr1	2105830	2123490	ascaris_gene_00108	+	17661	Dual specificity protein kise Ttk	late_embryo	not_enriched	no		1.3	1.7	1.7	5	3.3	0.7	0.1	0.3		5.4	19.9	26.6	55.8	35.6	2.4	2.7	34.3	9.8	19.3		3.2	2.3	5	3.4	8.9	0.1	0	27.4	2.7	15.1		8.2	7.3	4.1	3	26.6	10.2	6.6	14.4
chr1	2125448	2132422	ascaris_gene_00109	+	6975	zinc transporter zip1	early_embryo	not_enriched	no		1.5	1.9	1.5	1	1	0.5	0	0		3.9	12.2	16.5	18.5	4.9	1	1.5	10.7	4.4	5.8		2.9	3.4	4.9	1.9	1.5	0.5	0	11.7	1.5	3.9		6.8	6.8	3.9	1	6.8	3.4	2.9	5.3
chr1	2135742	2212956	ascaris_gene_00110	+	77215	hypothetical protein	early_embryo	not_enriched	no		2.2	2.8	2.4	2	0.6	0.4	0.1	0.2		15.7	32	37.3	35.4	8.6	1.9	2	17.7	33.8	28.4		11.1	9	10.9	6.8	4.6	0.2	0.1	14.5	12.1	21		10.5	9.7	6.8	4	8.5	3.2	1.8	7.9
chr1	2214795	2244045	ascaris_gene_00112	+	29251	tudor domain containing protein	testis	testis	no		0.6	0.9	0.9	1.5	1.7	62.5	40.8	110.7		3.2	10.5	13.4	12.8	12.6	13	13.9	20.3	9.4	11.7		1.5	1.3	2.8	1.1	2.6	3.8	0.9	17.1	1.9	9		1.7	2.1	1.3	0.6	5.8	36.3	17.1	14.9
chr1	2246381	2268289	ascaris_gene_00113	+	21909	FACT complex subunit spt-16	late_embryo	not_enriched	no		0.7	1.8	1.3	1.8	0.7	0.2	0.2	0.2		5.7	19.5	19.7	20.4	8.3	5.9	4.4	13.6	18	17.8		2	2.2	4.2	2.6	2.2	0.2	0	12.3	4.4	12.5		2.8	3.1	2.8	1.5	3.7	3.3	2.4	3.3
chr1	2274573	2279572	ascaris_gene_00115	+	5000	hypothetical protein	intestine	not_enriched	no		0	0.2	0	0.4	0.4	6.3	2.6	5.2		3.2	5.9	8.5	7.7	25.2	23	12.5	20.8	0.6	1.6		1.2	1.2	1.8	1.8	2.4	1.4	0.2	11.7	0.4	1.6		2.2	2	1.6	1.2	12.5	25.8	15.3	12.9
chr1	2385812	2388248	ascaris_gene_00118	-	2437	Fatty-acid amide hydrolase 2	zygote	not_enriched	no		0	2.9	2.9	2.9	2.9	2.9	0	2.9		8.8	23.6	56	64.9	32.4	61.9	26.5	29.5	38.3	44.2		2.9	5.9	8.8	2.9	5.9	0	0	23.6	8.8	20.6		5.9	8.8	8.8	8.8	8.8	11.8	11.8	14.7
chr1	2387464	2397908	ascaris_gene_00119	-	10445	Fatty-acid amide hydrolase 2	early_embryo	not_enriched	no		0.5	1	1.5	2	1	0.5	0	0.5		3.5	7.9	23.3	29.8	12.9	12.4	7.9	14.9	12.9	13.4		2	2.5	4	2.5	2.5	0.5	0	10.9	4	8.9		3	4	4.5	1.5	7	5	3	7.4
chr1	2399160	2414513	ascaris_gene_00120	-	15354	Fatty-acid amide hydrolase 2	ovary	ovary	no		1.4	1.4	2.2	5.4	4	0.7	0.4	0.7		4	14	19.8	26.9	19.4	21.6	14.4	24.4	14.7	3.6		1.8	1.8	4.3	2.2	2.9	0.4	0	16.9	4	4.3		2.5	3.2	4	2.2	16.9	15.8	9.3	12.9
chr1	2416456	2440313	ascaris_gene_00121	-	23858	hypothetical protein	early_embryo	not_enriched	no		0.2	0.2	0.2	0.2	0.2	0	0	0		1.6	2.4	2.8	2.1	2.9	0.8	0.8	2.1	40.1	16		0.8	0.6	0.8	0.5	0.3	0.3	0.2	2.1	12	12.5		0.5	0.5	0.3	0.2	0.6	1.3	0.5	0.6
chr1	2442406	2462881	ascaris_gene_00123	-	20476	hypothetical protein	testis	testis	yes		0.3	0.3	0.3	0.8	0.8	46.5	38.1	99.1		4.2	6.2	9.5	9.8	7.8	54.3	53.5	34.2	12.6	10.1		3.1	2	2.8	2.2	2.8	23.5	25.2	25.2	2.8	8.1		3.6	3.4	2.2	0.8	3.9	29.1	32.2	13.7
chr1	2448970	2458329	ascaris_gene_00124	+	9360	hypothetical protein	testis	testis	yes		0	0.2	0.2	0.4	0.6	138.7	146.2	167.3		0.8	0.4	0.4	0.4	3.5	38.9	33.1	13.5	0.2	0		1.4	1.4	1	0.6	1.4	10.2	3.7	17.6	0.6	0.2		1	0.8	0.6	0.8	1	11	8.6	9.8
chr1	2464297	2477880	ascaris_gene_00126	-	13584	Cytidine deamise	zygote	not_enriched	yes		0	0	0	0	0.4	55.4	20.7	38.4		0.4	0.4	0.4	0.4	6.6	387.2	165.7	66.4	0.7	0		0.4	0	0	0	0.4	4.1	1.1	22.5	1.8	0.4		0.4	0	0	0	0.7	114.1	40.6	25.1
chr1	2470840	2485929	ascaris_gene_00127	+	15090	Hexokise-2	zygote	zygote	yes		0	0	0	0	0	0.3	0	3.8		0.7	1.7	1.4	1.4	2.4	4.5	15.8	3.1	17.5	1.7		0.7	0.3	0.7	0	0.3	4.5	1	2.4	5.5	1		0.3	0.3	0	0	0.7	1.4	2.1	0.7
chr1	2485887	2492540	ascaris_gene_00128	+	6654	hypothetical protein	larvae	larvae	yes		0	0	0	0	2.5	8.9	6.3	7.2		0	0	0.4	0.4	37.6	246.1	194.5	98.1	0.4	0.4		0.4	0.4	0.4	0.8	1.3	2.1	0.4	32.6	3.4	0.4		0	0	0	0	7.6	95.1	51.2	31.7
chr1	2493772	2547057	ascaris_gene_00129	-	53286	hypothetical protein	testis	testis	yes		0.9	1.3	1.8	1.3	1.8	79.1	61.5	92.7		7	5.7	10.5	11	37.4	70.8	65.1	59.8	6.2	1.3		6.6	7	6.2	4.8	16.3	24.2	12.3	30.8	7.5	3.1		9.2	8.4	7	8.4	10.5	73	45.3	22.4
chr1	2493909	2513722	ascaris_gene_00130	+	19814	Epidermal retinol dehydrogese 2	intestine	not_enriched	no		0	0	0	0	0.3	2.3	0.3	4.9		3.9	2	3.3	2.6	4.6	6.2	10.8	3.3	0.3	0.3		2.6	2.3	2	1.3	1.6	2	0.3	3.9	1.3	0.3		2	1.3	1	2	1	2.9	3.3	2.3
chr1	2518791	2526099	ascaris_gene_00131	+	7309	Epoxide hydrolase 1	late_embryo	not_enriched	no		0.5	0.5	0.5	0.5	0	0.5	0	0.5		3.2	11	11	4.6	1.8	0	2.3	3.7	18.4	4.1		1.4	1.8	2.8	0.9	0.9	0.5	0	2.3	3.2	2.3		3.2	3.7	2.3	0.9	3.7	3.7	1.4	3.2
chr1	2533948	2541491	ascaris_gene_00132	+	7544	Cytosolic 5'-nucleotidase 3	testis	testis	yes		0	0.3	0.3	1.3	7	104.4	78.1	58.6		0.3	0.6	1.6	13.4	64	26.3	24.3	61.8	1.6	8.3		1	1.3	2.6	4.5	11.8	6.1	1.9	47.1	0.6	11.2		2.2	1	0.6	1	44.2	53.2	26.9	34.3
chr1	2548431	2562908	ascaris_gene_00133	+	14478	hypothetical protein	ovary	ovary	no		0	0	0	0	0	0	0	0		0	0	0	0	0	0	0	0	22.4	2.5		2.5	0	0	0	0	0	0	0	5	2.5		0	2.5	2.5	0	0	2.5	0	2.5
chr1	2560918	2581799	ascaris_gene_00134	+	20882	hypothetical protein	early_embryo	early_embryo	no		0.3	0.3	0	0	0	0	0	0		1.1	4.1	3.3	1.4	0.8	0	0.3	1.4	14.1	19.3		0.8	0.5	0.3	0.3	0	0	0	1.1	3	19.5		0.5	0.5	0.5	0.3	0.3	0.3	0.3	0.3
chr1	2584283	2627495	ascaris_gene_00135	+	43213	hypothetical protein	ovary	ovary	no		0	0	0	0	0.2	0	0	0		0.7	0.5	0.2	0.2	0.7	0	0.2	0.2	66.6	1		0.5	0.2	0.2	0.2	0.2	0	0	0.2	20.6	0.9		0.2	0	0	0	0.3	0.2	0.2	0.2
chr1	2642002	2652073	ascaris_gene_00137	+	10072	Sialin	early_embryo	not_enriched	no		0	0	0	0	0	1.9	1.9	0.6		6.3	2.5	0.6	0	0	1.3	0.6	0.6	15.8	57.6		3.8	0.6	0.6	0.6	0	0	0	0	4.4	34.2		1.3	0	0	0	0	0	0	0
chr1	2724594	2733369	ascaris_gene_00139	+	8776	40S ribosomal protein S15	late_embryo	late_embryo	no		0.2	0.2	0.2	0.4	0.2	0.4	0.2	0.6		3	3.9	8.8	4.9	6.3	5.4	3.4	3.2	3.7	1.7		1.7	2.2	3.5	2.4	3.5	0.7	0.6	2.1	1.9	2.6		0.9	0.4	0.7	1.9	1.7	13.3	7.5	2.2
chr1	2726182	2736063	ascaris_gene_00140	-	9882	V-type proton ATPase subunit d 1	late_embryo	late_embryo	no		0.5	0.8	0.8	0.6	0.2	0.2	0	0.8		4.9	14	11.2	8.8	4.3	2.1	2.1	6.4	8.4	26.1		3.2	5.1	5.3	2.2	4.9	2.5	2.2	6.9	5.7	16.7		3	2.7	2.2	5.3	3.3	1.4	2.5	2.2
chr1	2790095	2806307	ascaris_gene_00144	-	16213	mitotic checkpoint serine threonine-protein kise bub1	testis	not_enriched	no		0.3	0.8	0.8	1.7	5.3	44.8	20.9	21.7		1.7	6.3	9.2	12.5	44	51.8	47.1	43.2	2.9	12.7		0.8	0.8	2.4	2.1	4.7	1.7	0.6	19.7	0.9	10.5		1.1	1.2	1.1	0.8	24.7	74.7	37.7	27.7
chr1	2809076	2823518	ascaris_gene_00146	-	14443	DJ subfamily A member 2	early_embryo	early_embryo	no		2.3	3.6	2.9	3.9	4.3	9.1	3.9	11.3		11.8	40.4	41	37.4	43.1	164.8	85.7	84.8	49.9	52.6		3.2	4.3	9.1	5.9	7.3	6.1	0.9	44.2	12.7	50.1		5.4	5.9	4.1	3.2	26.3	161.6	76.9	72.3
chr1	2820911	2847893	ascaris_gene_00147	+	26983	Isocitrate dehydrogese D subunit gamma 1	early_embryo	early_embryo	no		0.4	0.4	0.3	0.4	0.3	0	0	0.6		3.5	9.2	8.6	9	3.1	2.8	2.6	4.7	7.3	23.9		1.7	2.3	2.9	1.9	2.3	1	0.3	3.9	2.3	15		2.6	3.1	1.7	2	1.7	1.2	0.9	2
chr1	2849776	2880664	ascaris_gene_00149	-	30889	e3 ubiquitin-protein ligase shprh	late_embryo	late_embryo	no		0.7	0.7	0.7	0.3	0.2	0	0	0		2	6.6	4.8	4.5	1.8	0.5	0.5	2.1	2.5	16.2		1	0.8	1.5	1.3	0.8	0.2	0	2.1	0.7	10.6		2	1.7	1	1.2	1.2	0.7	0.3	1.2
chr1	2901570	2939796	ascaris_gene_00152	-	38227	Transcriptiol regulator ATRX	late_embryo	not_enriched	no		1.4	1.9	2.1	2.2	0.7	0.2	0	0		9.7	33	34.4	30.3	9.5	1	1.6	18.2	118.6	100.3		4.8	5.4	7.1	4.2	2.9	0.2	0.2	15.2	47.2	76.4		6.7	7.1	4.8	2.2	6.1	2.6	1.6	3.8
chr1	2942356	2957142	ascaris_gene_00153	+	14787	Zinc finger CCCH domain-containing protein 15	testis	not_enriched	no		0.9	1.2	1.4	3.3	4.8	1.1	0.4	0.9		5.5	18.3	25.9	48.3	104.7	30	22.4	57.3	22.2	17.6		2.1	2.3	3.9	3.3	4.9	0.5	0.2	34.7	4.8	13		3.5	3.5	2.1	1.6	13.7	18.1	8.1	10.9
chr1	3045608	3063562	ascaris_gene_00156	+	17955	Low-density lipoprotein receptor-related protein	larvae	larvae	no		0.2	0	0	0	0	0	0	0.2		0.4	0.8	0.4	0.2	0.2	2.4	3.4	0.4	11.4	0.6		0.2	0	0.2	0.2	0.2	0.2	0	0.2	2.8	0.2		0.2	0	0	0	0	0.2	0.2	0.2
chr1	3065473	3072435	ascaris_gene_00157	-	6963	hypothetical protein	low_expression	low_expression	yes		0	0	0	0	0.7	112.2	53.2	46.6		0.7	0	0	0	3.6	35.7	29.9	18.9	0	0		1.5	0.7	0	0	0	2.2	0.7	8	0	0		0	0	0	0	0.7	42.2	21.8	14.6
chr1	3089438	3093365	ascaris_gene_00160	-	3928	phosphoglycerate mutase family protein	zygote	not_enriched	no		0	0.9	0	0	0	0	0	0		1.8	0.9	1.8	1.8	0.9	0	0.9	0.9	109.5	2.8		0.9	0	0	0.9	0	0	0	0.9	27.6	2.8		1.8	1.8	0.9	0.9	0.9	0	0	0.9
chr1	3152659	3160672	ascaris_gene_00164	-	8014	trypsin inhibitor	carcass	not_enriched	no		0	0	0	0	0	0	0	0		0.2	0.3	0.3	0	0	0	0	0	26.6	1.5		0.2	0	0	0	0	0	0	0	11.4	1.3		0	0	0	0	0	0	0	0
chr1	3179327	3195597	ascaris_gene_00167	-	16271	retinoblastoma-like protein 2	late_embryo	late_embryo	no		0.5	1.2	0.9	0.7	0.2	0	0	0.2		3.4	13.8	14.3	8.4	3.4	2.2	1.6	4.8	10.2	34.3		1.4	1.6	2.2	0.9	0.9	0	0	4.5	2.9	25.5		3.8	3.6	1.9	0.9	2.6	1.2	0.9	1.7
chr1	3232560	3243775	ascaris_gene_00169	-	11216	hypothetical protein	zygote	zygote	no		0	0	0	0	0	0	0	0		0.5	0	0	0	0	0	0	0	19.4	2.7		0.5	0	0	0	0	0	0	0	4.1	0.9		0	0	0	0	0	0	0	0
chr1	3245152	3264171	ascaris_gene_00170	-	19020	Zinc transporter 5	testis	testis	no		0.7	0.9	0.5	0.5	0.4	0.2	0.2	0.5		3.6	13.3	14.1	12.4	5	3.1	3.8	6.9	6.5	20.6		1.4	1.4	2.2	0.9	1.1	0.4	0.5	5	2	11.7		2.9	3.1	3.1	1.3	2.9	2.9	1.4	3.1
chr1	3284837	3320952	ascaris_gene_00172	+	36116	PHD finger-like domain-containing protein 5A	late_embryo	not_enriched	no		0.7	1.4	1.2	1.2	2.8	2.1	1.1	2.7		10.4	20.2	21.1	23.5	37.9	22.5	19.8	40.6	18.3	33.8		4.6	5.2	8.3	5.6	10.9	1.1	0.5	32.3	6.2	31.2		4.7	5.6	4.6	3.7	29.3	28.1	15.9	21.8
chr1	3318505	3332384	ascaris_gene_00174	-	13880	Zinc finger A20 and AN1 domain-containing stress-associated protein 4	zygote	zygote	no		0.9	0.8	0.8	2.9	3.5	83.6	71.3	88.8		4.2	11.3	14.9	43.4	34.3	35.8	24.6	63	23.7	133.5		5	5.3	8.8	5.9	12.6	9.3	3.4	61.2	8.3	120.8		6.1	6.3	6.3	5.4	20.5	19.2	10.3	16.9
chr1	3320592	3328364	ascaris_gene_00175	+	7773	Gamma-tubulin complex component 3	zygote	zygote	no		0.4	0.1	0.3	0.4	0.9	1.3	1.5	31.4		5.9	7.6	5	7.5	9.3	9.9	15.1	8.2	3	1.5		6.8	6.8	7.6	4.9	13.7	22.8	17.4	5.4	5.5	14.9		7.6	6.1	4.1	9.9	2.6	4.6	16.5	2.7
chr1	3373474	3392578	ascaris_gene_00180	-	19105	phosphatidylinositide phosphatase sac1-b	late_embryo	not_enriched	no		0.6	0.8	0.8	0.8	0.3	0.6	0.3	0.3		4.5	18.1	12.2	11.6	3.7	13.8	11.6	17.8	13.3	9		2.3	2	2.8	0.8	0.6	0.3	0	10.2	3.7	10.2		2.5	2.5	1.4	1.1	2.3	4.2	2.8	5.7
chr1	3406422	3415976	ascaris_gene_00181	+	9555	ELL-associated factor 2	zygote	not_enriched	no		0.5	0.9	1	0.9	0.2	0	0	0.2		2.8	10.7	9.8	9.1	2.8	0.2	0.9	4.8	7.7	13.8		1.7	2.2	3.1	1	0.9	0	0	5.5	2.4	6.9		1.4	1.4	1.4	0.7	1.4	0.5	0.5	1.2
chr1	3434530	3471506	ascaris_gene_00184	-	36977	FH1/FH2 domain-containing protein 3	larvae	larvae	no		0.2	0.2	0.2	0	0	0.2	0	0.2		1.4	4.5	1.4	0.7	0.5	1.1	0.7	1.8	16.9	4.5		0.9	0.2	0.5	0.2	0	0	0	1.8	5.9	4.5		0.5	0.5	0	0	0.2	0.2	0.2	0.5
chr1	3522094	3539468	ascaris_gene_00186	+	17375	d replication factor cdt1	late_embryo	late_embryo	no		0.9	1.8	1.5	0.9	0.4	0	0	0		5.2	28.5	24.3	14.7	4.6	2	0.9	11	12.2	91		2.2	2.2	3.7	1.3	0.9	0	0	9	2.9	57.3		4.1	3.7	2.8	1.3	2.8	1.3	0.7	2.2
chr1	3590746	3599887	ascaris_gene_00190	+	9142	Cytosolic iron-sulfur protein assembly protein	testis	not_enriched	no		1.1	1.7	1.1	1.1	0.6	0.6	0	0.6		8.4	16.2	17.3	15.1	10	5.6	3.3	8.9	19	27.9		4.5	3.9	6.1	1.1	1.7	0	0	7.8	4.5	25.7		16.7	14.5	8.9	3.3	5.6	4.5	2.2	5
chr1	3640805	3654846	ascaris_gene_00192	+	14042	hypothetical protein	zygote	zygote	no		0.9	1.9	1.3	1.6	0.6	2.5	0.6	1.9		7.6	18.7	21.5	21.8	12.3	44.6	33.9	34.8	24.4	8.2		3.2	3.2	5.4	2.5	4.1	3.2	0.3	21.5	4.7	6.3		3.5	3.5	2.2	0.9	6.6	73.8	33.9	26.9
chr1	3660180	3679921	ascaris_gene_00193	-	19742	hypothetical protein	late_embryo	late_embryo	no		0.3	0.6	0.3	0.3	0.3	3.1	2.2	1.4		2	2.8	4.2	3.7	1.1	3.1	1.1	3.1	6.5	28.9		1.4	1.1	2.2	0.8	0.8	0	0	2.8	1.7	24.7		2	1.7	2	0.8	2.5	1.1	0.8	2
chr1	3696196	3713843	ascaris_gene_00198	+	17648	hypothetical protein	low_expression	low_expression	yes		0	0	0	0.1	0.3	23.8	11.2	26.9		0.3	0.1	0	0	3.1	14.1	11.2	10.8	0	0		0.1	0.1	0.1	0	0.3	0.9	0.1	3.6	0	0		0	0	0.1	0	0.7	15.2	10.8	5.5
chr1	3743119	3783129	ascaris_gene_00201	-	40011	Chromodomain-helicase-D-binding protein 1	late_embryo	not_enriched	no		3.7	5.8	5.3	5.8	7.3	1.3	0.7	5		17.2	70.3	64.9	78.4	93.8	139.7	62	95.5	47.4	87.1		7.7	7.7	15.8	5.8	7.1	4	1.6	66.9	13.5	97.7		8.1	7.3	5.7	3.7	20.9	49.8	24	22.8
chr1	3759259	3770903	ascaris_gene_00202	+	11645	EH domain-containing protein 4	low_expression	low_expression	no		0	0	0	0.5	0.2	144.2	68.5	119		0.3	0.2	1	1	3.5	28.6	16.5	25.7	0.3	0		0.3	0.8	1.3	0.8	1.3	3.3	0.6	12.2	0.5	0.3		0.2	0.2	0.2	1	0.6	66.6	34.6	18.9
chr1	3783289	3802007	ascaris_gene_00203	-	18719	Protein disulfide-isomerase A3	late_embryo	not_enriched	no		2.5	2.5	2.2	4.7	8.6	1.7	0.6	1.7		8.4	22.9	27.1	41.6	63.9	33.8	32.6	53	31	23.4		5	5.9	8.9	6.7	10.3	1.1	0.3	45.7	9.8	20.6		5.9	5	3.3	2.5	30.7	31.8	18.4	17.6
chr1	3805732	3808261	ascaris_gene_00204	+	2530	hypothetical protein	low_expression	low_expression	no		0	0	0	0	0	0	0	0		2	4.7	3.2	2.8	2.4	2	2.8	7.5	2	4		0.4	0.8	0.8	0.4	0.4	0.4	0	4.7	1.2	4.7		1.2	2	2	0	1.2	24.1	9.9	12.7
chr1	3807222	3825826	ascaris_gene_00205	+	18605	Ubiquilin-1	ovary	not_enriched	no		2.3	3.3	2.8	1.8	1	2.8	1	2.1		13.1	50.5	39.7	27.8	18.8	39.4	27.3	54.1	34.8	89.6		5.7	6.2	8	3.1	2.6	2.1	0.5	30.1	9.8	66.7		7	6.4	5.4	2.3	4.9	53.1	23.7	23.7
chr1	3936936	3955753	ascaris_gene_00207	+	18818	sal-like protein 1	ovary	ovary	no		0	0	0	0	0	0	0	0		2.2	0.6	0.3	0	0	0	0	0.3	42.7	1.6		1.9	0.3	0.3	0	0	0	0	0.3	16	0.9		0.3	0	0	0	0	0	0	0
chr1	4042026	4057336	ascaris_gene_00210	-	15311	Molybdopterin synthase catalytic subunit	zygote	zygote	no		0	0	0.4	0	0	0	0	0		1.8	3.7	1.5	1.1	0.4	0	0.4	0.4	48.6	5.2		2.2	1.1	1.1	0.7	0.4	0.4	0	0.7	15.5	3.3		1.5	0.7	0.7	0.4	0.4	0	0	0.4
chr1	4060846	4075310	ascaris_gene_00211	-	14465	hypothetical protein	late_embryo	late_embryo	no		0.2	0.2	0.2	0.2	0.2	0.9	0.5	0.5		1.4	3.8	2.4	2.4	3.3	12.2	9.6	8.2	5.9	5.4		0.7	0.7	0.9	0.2	0.2	0.5	0	5.4	1.2	4		0.7	0.5	0.2	0.2	0.7	5.4	4.2	6.6
chr1	4076256	4085084	ascaris_gene_00212	-	8829	hypothetical protein	zygote	zygote	no		0.5	1.1	0.5	1.1	0.5	0.5	0	0.5		4.3	7.4	7.4	10.1	4.8	3.7	4.8	5.9	8.5	4.8		2.1	2.1	3.7	1.1	1.1	0	0	6.9	3.2	4.8		3.7	3.7	2.1	1.6	4.8	4.3	3.2	3.7
chr1	4086607	4095258	ascaris_gene_00213	-	8652	d-2-hydroxyglutarate	late_embryo	not_enriched	no		1.6	1.9	1.2	1.9	1.2	0.3	0	0.3		7.8	27.7	27.7	20.9	24.6	16.8	11.2	13.7	12.8	24.3		2.5	2.8	4.7	2.8	2.8	0.3	0	10.3	3.4	16.2		2.2	2.2	1.6	0.6	3.1	3.1	1.9	2.5
chr1	4095998	4113707	ascaris_gene_00214	-	17710	N-acetyltransferase ESCO2	zygote	not_enriched	no		0.5	0.7	0.7	1.5	2.2	1.8	1.5	2.2		4	9.1	11.9	13.2	15.7	5.6	5	30.8	8.8	42.6		2.3	1.7	3.1	3.1	3.5	0.7	0.2	20.4	2.5	26.8		4	3.3	2.3	2.2	11.9	7.9	5.1	11.9
chr1	4116594	4143823	ascaris_gene_00215	-	27230	hypothetical protein	early_embryo	not_enriched	no		2	4.3	4.1	5.3	2	0.5	0.3	0.8		14.9	53.4	56.7	62.6	17.2	4.6	4.6	25.8	116.8	21.8		6.3	6.6	10.6	4.1	4.1	1.8	0.3	22.8	28.4	14.4		11.9	12.7	9.4	4.3	10.9	6.1	3.5	6.8
chr1	4177991	4215415	ascaris_gene_00217	-	37425	Brefeldin A-inhibited guanine nucleotide-exchange protein 2	testis	testis	no		3	4.2	4.2	4.2	6.3	3.8	1.3	2.5		13.9	37.9	43.8	50.1	82.5	99.4	82.9	95.3	26.3	25.9		4.6	5.7	11.6	4.8	11.8	2.3	0.8	58.5	7.8	17.3		4.2	5.3	4.2	1.5	38.3	97.4	43.6	52.4
chr1	4220852	4242756	ascaris_gene_00218	-	21905	hypothetical protein	zygote	zygote	no		0	0	0	0.5	0	0.5	0	0.5		3.6	2.7	3.2	2.3	1.8	2.7	1.8	1.4	13.6	0.5		4.5	1.4	1.8	1.4	0.9	0	0	1.8	4.1	0.5		4.5	2.3	1.4	0.5	0.9	1.4	0.5	0.9
chr1	4318534	4324476	ascaris_gene_00221	+	5943	hypothetical protein	early_embryo	not_enriched	no		1.1	1.1	0.7	1.1	0.4	0	0	0		6.8	14.4	12.3	10.8	3.2	1.4	1.8	9.7	19.1	33.2		3.2	3.2	4	2.2	1.1	0	0	10.1	5	20.5		2.9	2.9	1.4	0.7	1.4	0.7	0.4	1.8
chr1	4325788	4329999	ascaris_gene_00222	-	4212	40S ribosomal protein S17, partial	late_embryo	late_embryo	no		0.8	0.8	0.8	2.3	0.8	3	1.5	3		3	3	6.8	9.8	9.8	10.5	6	6	7.5	1.5		0.8	2.3	3.8	3	2.3	0	0	4.5	3	4.5		1.5	1.5	0.8	1.5	3	13.5	7.5	3
chr1	4362857	4373141	ascaris_gene_00226	-	10285	Ras-related protein Rab-2, partial	larvae	not_enriched	no		0.3	0.5	0.3	0.3	0	0.2	0	0		2.5	4.4	5.7	6.2	1.8	0.3	0.5	5.2	9.9	10.1		1	0.8	1.3	0.5	0.5	0	0	4	2.5	7.4		1.5	1.8	1.2	0.5	1.7	0.5	0.7	1.8
chr1	4419286	4429584	ascaris_gene_00229	-	10299	hypothetical protein	muscle	muscle	no		0	0	0	0	0	0.9	0.3	0.5		0.2	0.3	0	0.2	0.7	14.7	15.9	9.4	0.2	0.5		0.2	0	0.2	0	0.2	0.7	0.2	2.8	0	0		0	0	0	0.2	0.2	9.4	13.1	4.2
chr1	4560801	4579668	ascaris_gene_00234	+	18868	Eukaryotic translation initiation factor 3 subunit H	early_embryo	not_enriched	no		0.5	0.7	0.5	0.2	0.5	0.5	0.2	0.7		1.9	2.6	5.6	5.9	7.5	6.6	6.1	6.6	5.2	15.7		1.4	0.9	1.4	0.7	1.4	0.2	0	4.7	1.9	13.4		1.4	1.2	1.4	0.2	4.7	24.7	10.1	6.3
chr1	4622736	4624213	ascaris_gene_00237	+	1478	hypothetical protein	low_expression	low_expression	no		0	0	0	0	0	0	0	0		0	2.7	2.7	5.5	5.5	0	0	5.5	0	0		2.7	2.7	0	2.7	2.7	0	0	11	2.7	0		5.5	2.7	2.7	2.7	11	2.7	0	8.2
chr1	4681240	4701178	ascaris_gene_00239	-	19939	Protein dispatched 1	early_embryo	not_enriched	no		0	0	0	0	0.4	0.2	0	0.4		1.2	0.8	0.4	0.6	10.8	1.6	0.8	7.2	0.2	3		1.4	0.4	0.2	0.2	1.6	0	0	5.2	0	1.8		0.2	0	0	0	2.6	1.8	0.8	3.8
chr1	4716135	4728581	ascaris_gene_00241	-	12447	ADP-ribosylation factor GTPase-activating protein 1	testis	testis	no		3.2	5	3.2	4.6	1.4	0.4	0.4	0.4		9.2	24.1	27.2	32.2	13.8	0.7	2.5	23	23.7	12.7		4.6	6.7	9.9	6	5.3	0	0	22.6	8.1	14.2		8.1	8.8	7.1	2.5	8.1	4.6	2.5	6.7
chr1	4729345	4736525	ascaris_gene_00242	-	7181	hypothetical protein	testis	testis	yes		0	0	0	1.7	6.1	223.6	124.8	231.4		1.1	0	0.6	1.1	52.5	118.7	60.2	47.5	0	0		0.6	0	0	0.6	5	10.5	2.2	35.3	0	0		0	0	0	0.6	62.4	343.5	152.4	66.8
chr1	4736283	4737588	ascaris_gene_00243	-	1306	hypothetical protein	low_expression	low_expression	no		0	0	0	0	0	0.8	0	0.8		0	0	0	0	1.5	9.2	3.8	3.1	0	0		0	0	0	0	0	0.8	0	1.5	0	0		0	0	0	0	1.5	36	16.9	10
chr1	4888717	4898331	ascaris_gene_00250	+	9615	Chloride intracellular channel exc-4	early_embryo	not_enriched	no		1.4	2.8	1.4	2.5	1.4	0.6	0.6	1.7		10.5	33.4	28.7	29.8	15.7	15.2	23.7	30.3	30.6	72		4.4	4.7	6.6	3.6	2.8	0.6	0.3	19	8.3	55.4		5	5	3.9	1.9	8.8	8.3	5.2	7.7
chr1	4898293	4911223	ascaris_gene_00251	+	12931	hypothetical protein	testis	testis	yes		0.5	0.2	0.2	1.6	6	158.8	106	182.6		2.1	2.5	1.4	0.7	44.3	49.9	18.7	25.9	0.2	0.5		1.8	1.4	0.9	1.6	1.8	6	1.2	19.6	0.2	0.5		5.8	5.3	2.5	1.8	6.7	36.2	15.7	15.9
chr1	4915498	4919342	ascaris_gene_00252	-	3845	Dual specificity protein phosphatase 21	zygote	zygote	no		0.3	0	0	0	0	0	0	0		0.9	4.4	0.9	0.9	0.6	0	0.3	0.6	16.1	16.8		0.9	0.6	0.3	0.3	0.3	0	0	0.3	5.4	11.4		0.6	0.3	0	0	0	0	0	0
chr1	4955978	4979657	ascaris_gene_00254	+	23680	hypothetical protein	larvae	larvae	no		0.3	0.2	0.2	0.2	0.5	0.8	0.8	0.6		1.7	5.2	3.5	4.2	6.4	29.9	17.6	14.6	11.2	11.5		1.1	0.9	0.8	0.2	0.5	0.8	0.2	5.6	3.5	8.9		0.9	0.6	0.3	0.5	0.5	11.7	11.8	6.4
chr1	4987790	4992602	ascaris_gene_00255	+	4813	dual specificity protein phosphatase 21	zygote	zygote	no		0	0.5	0	0.5	0	0	0	0		2.8	3.2	2.3	0.9	0.9	0	0	0.5	21.2	1.8		1.8	0.5	0.5	0	0.5	0	0	0.5	5.1	1.4		1.8	0.9	0.5	0.5	0	0	0	0.5
chr1	5020026	5036551	ascaris_gene_00258	+	16526	E3 ubiquitin-protein ligase MARCH6	zygote	not_enriched	no		1.8	1.6	1.4	2.4	2.2	0.4	0.2	0.6		8.4	18	19.8	29.8	26.6	3	4.2	23	12	23.2		4	4	6.8	3.8	4.6	0.4	0.2	20	4.6	24.4		5	5.6	5.2	3.2	23	11.2	6.2	14.2
chr1	5041023	5058509	ascaris_gene_00260	+	17487	Exocyst complex component 7	late_embryo	late_embryo	no		1	1.2	1	1	0.6	0.2	0	0.2		4.8	12.5	11.7	9.4	6.3	1.7	1.3	7.7	19	13		2.1	2.3	2.9	1.5	1.3	0	0	6.1	5.4	7.9		1.7	1.9	1.3	0.6	1.9	1.2	0.6	1.3
chr1	5060252	5063650	ascaris_gene_00261	+	3399	hypothetical protein	testis	testis	yes		0	0	0	0	3.5	32	15.6	82.3		0	0.9	0	1.7	9.5	21.6	13	18.2	0	0		0.9	0	0.9	1.7	3.5	3.5	0.9	12.1	0	0		0	0	0	0	9.5	64.1	27.7	25.1
chr1	5064171	5071261	ascaris_gene_00262	+	7091	hypothetical protein	testis	testis	yes		0	0	0	0	0.4	14.3	5.8	13.6		0.2	0	0.2	0.4	3.1	11.6	8	9.2	0	0		0.2	0	0.2	0.2	0.9	1.3	0.2	4.9	0.2	0.2		0	0	0	0.4	0.9	14.1	5.3	6.5
chr1	5064738	5100791	ascaris_gene_00263	-	36054	hypothetical protein	testis	testis	no		1.2	1.7	1.5	1.5	0.5	1.8	0.7	4.3		6.8	13.1	16.6	18.6	6.6	19.8	16.1	13	13.6	10		4.7	3.2	5.2	2.3	3.3	5.2	3.2	11.1	3.5	8.3		4.2	3.5	2.5	1	7.5	11.3	8.8	6.6
chr1	5100563	5112287	ascaris_gene_00264	+	11725	Exosome complex exonuclease RRP45	testis	testis	no		1.2	0.8	0.8	0.8	0.4	0	0	0.4		6.3	7.1	11	9.8	5.1	1.2	2.4	8.6	11.4	14.1		2.7	3.5	5.1	2	1.6	0	0	6.7	4.3	12.6		2	2.4	2.4	0.8	5.1	2.7	2	3.5
chr1	5113501	5128293	ascaris_gene_00265	+	14793	Protein NDRG3	zygote	zygote	no		0.6	1	0.8	1.4	1	0.6	0.4	0.6		5.9	6.9	8.6	16.1	10.4	5.5	7.9	11.4	15.1	26.7		3.9	4.3	5.5	3.3	3.1	0.4	0	9.2	4.7	18.7		5.3	7.1	4.5	1.4	7.9	9.6	6.3	9
chr1	5130911	5158073	ascaris_gene_00266	+	27163	Integrator complex subunit 8	late_embryo	not_enriched	no		0.7	0.9	1.6	1.6	0.7	0.2	0	0.2		5.4	13.9	17.9	21.5	8	0.9	1.7	11.3	18.5	9.5		2.3	2.4	3.8	2.8	2.9	0.2	0.2	10.6	5.2	8.5		2.1	2.3	1.7	1.7	5.5	2.6	1.7	2.9
chr1	5164328	5169150	ascaris_gene_00267	-	4823	Tyrosine-protein phosphatase non-receptor type 9, partial	testis	testis	yes		0.2	0.2	0.2	2.1	6.9	408.7	224.1	432		0.4	0	0.4	1.1	21.9	34.1	15.8	23.6	0	0		0.4	0.2	1.3	0.2	4	15.2	2.5	33.2	0	0		0.4	0	0	0.2	14.5	95.5	50.9	41.5
chr1	5177463	5183429	ascaris_gene_00268	+	5967	UPF0057 membrane protein F47B7.1	early_embryo	not_enriched	no		0.4	0.4	0	0	0	0	0	0		1.8	2.9	2.2	1.1	0.7	0	0.4	0.7	6.1	42.3		1.4	1.4	1.1	0.4	0.4	0	0	0.7	1.8	27.3		0.7	0.7	0.4	0	0.4	0	0	0.4
chr1	5334774	5357554	ascaris_gene_00274	+	22781	Glycerol-3-phosphate dehydrogese	testis	testis	no		1.5	1.8	1	1.4	0.6	1.9	1	1.9		6.4	20.9	18.1	13.9	8.3	27	16.7	30.1	10.9	12.6		2.8	3	4.1	1.7	1.4	0.5	0.1	15.7	3.3	10.7		3	3	1.7	1.2	2.2	8.2	3.6	3.7
chr1	5396875	5452634	ascaris_gene_00279	+	55760	Titin	early_embryo	not_enriched	no		0.7	1.1	0.5	0.7	0.3	0.3	0.3	0.4		4.1	14.3	11.7	8.8	6.8	1.8	1.9	6.5	8.8	49.4		2.8	2.8	2.8	1.4	0.9	0.1	0	5.5	3	39.8		3.2	2.8	1.8	1.2	1.6	0.9	0.7	2.2
chr1	5497328	5507025	ascaris_gene_00283	+	9698	Cuticle collagen 12, partial	low_expression	low_expression	no		0	0.4	0	0	0	0	0	0		3	1.7	0.4	0.4	0	0	0	0.4	0.4	3.4		1.7	0.4	0	0	0	0	0	0.4	0	5.1		10.7	25.7	2.6	0.9	0.4	0	0	0.4
chr1	5521941	5538467	ascaris_gene_00285	+	16527	GC-rich sequence D-binding factor 1	zygote	not_enriched	no		1	1.3	1.3	1.7	1	1	0.3	1		7.7	15.8	17.2	23.9	14.8	10.1	10.4	18.2	11.8	20.5		2.4	2.7	5	2	4	0.3	0	12.8	3	16.5		2.7	2	1.3	0.7	4	4.4	2.7	5
chr1	5579600	5584541	ascaris_gene_00288	-	4942	hypothetical protein	low_expression	low_expression	no		0	0	3.5	0	0	0	0	0		24.8	24.8	17.7	14.2	7.1	3.5	0	7.1	3.5	0		21.3	21.3	10.6	3.5	3.5	0	0	14.2	7.1	0		74.5	60.3	24.8	21.3	21.3	3.5	3.5	28.4
chr1	5624051	5641428	ascaris_gene_00292	-	17378	xaa-pro aminopeptidase 1	early_embryo	not_enriched	no		0.4	0.6	0.6	1.2	1.5	1.3	0.7	1.6		2.6	7.8	9.4	12.9	15.7	5.2	6	14.2	10.6	9.5		1.1	1	2.1	1.4	2.1	0.1	0.1	8.8	2.2	6.6		1.4	1	0.9	0.4	5.7	4.8	2.5	3.1
chr1	5642801	5648301	ascaris_gene_00293	-	5501	Argise	testis	testis	yes		0	0	0	0.6	0	99.8	45.7	74.6		0	0	0	0	0.6	52.9	22.9	21.6	0	0		0	0	0	0	0	4.2	0.6	9.6	0	0		0	0	0	1.2	0	39.7	17.4	10.8
chr1	5655528	5705010	ascaris_gene_00294	-	49483	Chromodomain-helicase-D-binding protein 8	late_embryo	late_embryo	no		2.4	2.6	2.9	3.1	1.9	0.1	0	0.3		8.6	32.2	34	38.8	17.8	2.3	2.4	26.7	30.1	92.1		4.6	6.2	9.3	6.4	4.8	0.2	0.1	24.5	9.8	86.3		3.4	3.5	3.4	2.1	7.4	3.6	2.1	5.9
chr1	5712412	5721585	ascaris_gene_00296	-	9174	Microfibrillar-associated protein 1	early_embryo	not_enriched	no		3.9	7.1	5.2	3.9	1.3	0	0	0		18.8	61.6	39.6	34.4	13.6	3.9	4.5	27.2	61	53.8		8.4	9.7	13	7.8	4.5	0	0	31.1	20.8	42.8		7.1	7.8	6.5	3.2	5.2	3.9	1.3	3.9
chr1	5719984	5726513	ascaris_gene_00297	-	6530	peroxisomal biogenesis factor 19	early_embryo	not_enriched	no		2.2	3.4	2.5	1.8	0.3	0	0	0		14.1	29.8	24.3	18.1	6.1	2.5	2.2	14.8	32.3	43.3		6.1	6.5	8.6	3.1	2.5	0	0	16	10.4	32.3		5.5	4.9	3.7	1.2	4	1.8	1.2	2.8
chr1	5726947	5748717	ascaris_gene_00298	-	21771	Cysteine/serine-rich nuclear protein 2	late_embryo	not_enriched	no		0.7	1.1	1.1	1.6	0.5	0.2	0	0.2		5.5	13	16.5	18.3	8.5	0.7	1.1	10.5	14.9	42.5		2.7	3	5.9	2.1	2.5	0	0	10.7	6.2	36.8		4.6	3.9	2.3	0.7	3.7	1.6	0.9	3
chr1	5777218	5785144	ascaris_gene_00302	-	7927	Stromal cell-derived factor 2	muscle	not_enriched	no		0.8	1.1	1.4	1.4	0.5	0.3	0	0.3		4.6	13.3	15.2	21.7	10.9	5.7	7.1	12	10	12.8		1.9	2.2	3	1.6	1.9	0.3	0	9.5	2.2	6.5		1.9	2.2	1.6	0.8	3.5	4.6	3.3	3.3
chr1	5810363	5834643	ascaris_gene_00305	+	24281	R-binding protein 16	early_embryo	not_enriched	no		1.9	2.9	3.5	2.4	1.9	0.3	0	0.3		13.6	39.8	40.1	39.8	30.4	11.5	9.9	38.2	48.6	77.7		4.8	5.6	12	5.9	5.6	0.5	0.3	33.9	12.6	75.3		5.9	6.7	5.6	3.2	20	28.8	12.8	23.5
chr1	5849250	5878970	ascaris_gene_00307	+	29721	Aconitate hydratase, partial	carcass	not_enriched	no		1	2.2	1.5	1.2	2.2	1.7	0.5	5.5		6.2	22.1	19.1	13.4	28.5	85.7	54.3	46.1	17.1	32.5		3	2.7	6.4	2.7	4.5	3.7	1.2	22.8	6.4	28		2.2	2.5	1.7	0.7	4.7	36.7	24.8	12.9
chr1	5868769	5917783	ascaris_gene_00308	-	49015	Protein outspread	larvae	not_enriched	no		0.7	0.6	0.4	1.1	0.4	26.6	14.2	31.6		3.9	8	6.9	6.6	7.5	31.3	28.5	15	55.6	16.8		3.2	3	3.7	1.9	3.7	4.5	0.9	10.7	17.8	14.4		2.2	1.7	1.9	2.4	2.2	12.7	6	6.9
chr1	5992381	6002189	ascaris_gene_00310	-	9809	lachesin	low_expression	low_expression	no		0	0	0	0	0	0.2	0.2	0.2		0.2	0.2	0	0	1.3	20.9	3.9	5.6	0	0		0.2	0	0	0	0	0.2	0	1.7	0	0.2		0.2	0	0	0	0.2	13.3	5.2	2.2
chr1	6028031	6035458	ascaris_gene_00312	+	7428	hypothetical protein	testis	testis	yes		0	0	0	0.2	1	37.6	45.1	42.4		0.2	0.4	0.4	0.6	4.4	4.8	5.2	5.9	0.2	0		0.6	0.6	0.8	0.4	1.5	3.6	1.3	11.5	0.4	0.6		0.4	0.2	0.2	0.4	1.7	7.8	4.8	6.3
chr1	6028031	6038024	ascaris_gene_00313	-	9994	hypothetical protein	zygote	not_enriched	no		0.1	0	0.1	0.1	0.2	0.4	0.3	6.7		0.4	1	1	1.5	2.4	1	3.2	2.2	1.3	0.4		0.3	0.3	0.7	0.4	1.3	4.2	3.3	2	0.8	0.2		0.2	0.3	0.3	0.3	1	1	2.5	0.4
chr1	6071891	6080761	ascaris_gene_00316	-	8871	Dolichyl pyrophosphate Glc1Man9Glcc2 alpha-1,3-glucosyltransferase	late_embryo	late_embryo	no		0.6	0.9	0.6	0.6	0	0	0	0.3		3.3	10.6	10.6	7.2	0.9	1.5	2.7	5.1	11.5	9.7		1.5	2.1	3	1.2	0.3	0	0	4.2	2.4	5.7		2.1	1.8	2.1	0.9	1.2	1.5	0.9	1.8
chr1	6082184	6087889	ascaris_gene_00317	+	5706	M-phase phosphoprotein 6	zygote	zygote	no		0.4	0.9	0.9	0.4	0	0	0	0		3.9	11.1	9.4	6	2.1	0	0.9	4.7	9	8.6		1.7	1.7	2.1	0.4	0.4	0	0	4.7	2.1	8.6		1.7	1.3	1.3	0.4	0.4	0.4	0.4	0.4
chr1	6089029	6105680	ascaris_gene_00318	+	16652	60s ribosomal export protein nmd3	early_embryo	not_enriched	no		0.3	0.8	0.6	0.9	0.4	0.1	0	0.2		4.2	6.9	7.9	10.4	5.5	1.1	1.8	5.8	8.8	10.5		1.3	1.9	2.5	1.7	1.3	0	0	5.3	2.6	8		1.4	1.3	1.3	0.7	3.1	1.8	1	1.7
chr1	6108678	6150754	ascaris_gene_00319	+	42077	Leucine-rich repeat serine/threonine-protein kise 1	late_embryo	not_enriched	no		1.1	1.3	1.3	2	0.3	0	0	0.1		5.3	17	19.1	19.7	6	1.4	1	9.7	8	12.8		2.2	3	4.6	2.3	1.8	0.1	0	8.2	4.6	12.9		1.9	2.3	2.3	2.6	3.7	1.6	0.8	2.1
chr1	6169892	6182115	ascaris_gene_00321	-	12224	Gamma-secretase subunit aph-1	testis	testis	no		1.2	1.2	0.7	0.7	3.4	2.7	1.7	2.2		6.8	13	12	11.7	29.8	47.9	43	46.7	13	26.1		2.4	2.9	4.2	1.7	7.1	1.7	0.5	22	2.9	15.6		3.4	2.4	2.7	1	23.7	69.6	33.7	26.1
chr1	6182552	6209031	ascaris_gene_00322	-	26480	Phospholipid-transporting ATPase IIB	testis	testis	no		0.4	0.7	0.4	0.5	0.4	0.3	0.1	0.3		4.3	8.3	11.1	10.5	4.4	3.2	3.2	6.8	13.6	15.8		2	2	2.8	1.5	1.6	0.1	0	5.9	3.3	11.3		2	2.1	1.5	0.8	3.1	3.6	1.7	2.5
chr1	6214433	6218171	ascaris_gene_00324	+	3739	hypothetical protein	ovary	ovary	no		0	0	0	0	0.8	0	0	0		1.3	2.1	0.8	2.5	15.9	2.5	5.8	9.2	126.8	0.4		1.3	0.4	0.4	0.4	1.3	0	0	5.8	35	0		1.3	0.4	0.4	0.4	2.5	2.5	2.1	2.5
chr1	6224150	6226750	ascaris_gene_00325	-	2601	Dual specificity protein phosphatase 14	carcass	not_enriched	no		0	0	0	0	0	0	0	0		2.5	6.6	3.3	0.8	0.8	0	0.8	0.8	13.2	4.1		0.8	0	0.8	0	0	0	0	0.8	4.9	3.3		5.8	3.3	0.8	0	0	0	0	0.8
chr1	6232093	6250644	ascaris_gene_00326	+	18552	hypothetical protein	carcass	not_enriched	no		0	0	0	0	0	0	0	0		4	4	1.3	1.3	4	0	2.7	1.3	2.7	0		2.7	2.7	1.3	0	4	8.1	10.8	1.3	5.4	4		2.7	0	0	5.4	6.7	4	12.1	2.7
chr1	6249654	6264746	ascaris_gene_00328	-	15093	TOX high mobility group box family member 3	early_embryo	not_enriched	no		0	0	0	0	0	0	0	0		0.5	0.4	0.1	0.1	0.1	0	0.1	0.1	1.4	25.8		0.4	0.1	0.1	0.1	0	0	0	0.1	0.5	19.4		0.4	0.1	0.1	0	0.1	0	0.1	0.1
chr1	6322618	6335426	ascaris_gene_00331	-	12809	reticulon-4-interacting protein	late_embryo	late_embryo	no		1.6	1.3	1.3	1	0.3	0.3	0	0.3		7.2	13.5	15.8	10.9	3.9	0.3	2	7.9	19.1	17.8		2.3	2.6	3.9	1.6	1	0.3	0	5.9	4.6	17.1		3.3	3.3	2	1	2.3	1.3	1	1.6
chr1	6332600	6368468	ascaris_gene_00332	+	35869	hypothetical protein	late_embryo	not_enriched	no		1.2	1.8	1.3	1.3	0.5	0.1	0.1	0.2		5	13.7	13.2	13.4	5.3	7.3	6.4	9	15.4	17.9		3	3.3	4.5	3.2	2	0.4	0.1	7.7	4.8	17.4		2.6	2.7	1.5	1.1	2.1	3.4	2	2.2
chr1	6369980	6399898	ascaris_gene_00333	+	29919	ATP-binding cassette sub-family B member 7	late_embryo	not_enriched	no		1.1	1.4	1.1	1.1	1.1	1.1	0.4	0.8		9.2	21.4	21.1	16.5	9.7	5.6	5.8	15.2	23.2	44.9		3.1	3.3	4.9	2.2	2.9	0.4	0.1	11.7	5.6	34.8		5.3	5.6	4.7	2.4	8.3	5.7	3.6	5.1
chr1	6424054	6432407	ascaris_gene_00336	+	8354	hypothetical protein	late_embryo	late_embryo	no		0.4	0.4	0.4	0.6	0.1	0	0	0		3.2	5.5	5.7	6.8	1.3	0.7	0.6	4.7	9	12.3		1.6	1.7	3	1.7	0.8	0	0	4.6	2.6	12.8		1.3	1.6	1	0.6	1.2	0.6	0.2	0.8
chr1	6450169	6467958	ascaris_gene_00338	-	17790	dehydrogese reductase sdr family member 4	intestine	intestine	no		0.2	0	0	0.2	0	0.2	0	0		1.4	1.4	1.7	1.2	0.9	0.5	0.5	0.9	11.4	6.2		1.2	0.2	0.5	0.5	0.2	0	0	0.9	3.8	4.3		1.4	1.2	0.9	0.7	0.5	0.2	0.2	0.5
chr1	6485865	6492027	ascaris_gene_00343	-	6163	Superoxide dismutase Mn 1	late_embryo	not_enriched	no		0.8	0.8	0.8	0.4	0.8	0	0	0.4		4.8	6.8	9.2	6.8	6.8	5.2	1.2	6.8	25.3	9.2		2.8	2.8	4.4	2	1.6	0	0	6	6.8	8.8		1.6	1.6	1.6	0.4	4.4	4.4	3.6	3.2
chr1	6506453	6522768	ascaris_gene_00345	+	16316	mothers against decapentaplegic-like protein 2	ovary	not_enriched	no		1.4	1.9	1.9	1.7	0.5	0	0	0.1		7.4	16.5	19.1	18.2	4.6	0.5	0.5	12.1	9.4	19.3		3.8	4.2	5.1	3.1	1.9	0.3	0	10.5	2.8	12.9		2.7	3.2	2.8	1.7	2.8	0.9	0.9	1.9
chr1	6617057	6628571	ascaris_gene_00351	-	11515	mediator protein 4	zygote	zygote	no		0.9	1.4	0.7	1.4	0.6	0.1	0.1	0.1		3.6	6.9	8.9	11.6	3.7	0.7	0.7	6.5	4.9	5.6		1.8	1.7	2.3	1.2	1.2	0.1	0	6.1	1.6	3.7		2.2	2.1	1.3	0.8	2.9	1.7	0.9	1.6
chr1	6668901	6691370	ascaris_gene_00354	+	22470	Microtubule-associated protein futsch	late_embryo	not_enriched	no		1.2	1.3	0.8	0.7	0.2	0.2	0	3		7.1	19	15.6	10.6	3.3	2.8	3	8.5	12.5	25.1		3.2	2.5	3.2	0.7	0.8	0.8	0.3	7	4.2	26.1		2.3	2	1.2	0.7	1	1.2	1.5	1.8
chr1	6690661	6699293	ascaris_gene_00355	-	8633	hypothetical protein	testis	testis	yes		0.4	0	0.4	1.9	0.8	110.5	63.1	120.5		4.2	2.7	3.8	8.9	4.6	33.5	26.2	13.1	0.8	4.6		3.5	1.2	1.5	1.5	2.7	6.5	1.5	18.5	0.8	3.5		1.9	0.8	0.8	0.4	1.5	19.2	11.5	8.9
chr1	6698489	6723510	ascaris_gene_00356	-	25022	ap-1 complex subunit mu-1-i	late_embryo	not_enriched	no		0.4	0.4	1.1	5.4	4.1	15.6	2	5.6		3.7	7.8	20.8	71.5	60.1	61.1	55.3	68.7	4.5	19.9		1.9	1.5	5.6	4.3	11.3	2	0.6	38.1	1.3	14.7		2.4	2	2	2.2	36.2	69.4	36.4	26.7
chr1	6742467	6744853	ascaris_gene_00358	-	2387	hypothetical protein	late_embryo	not_enriched	no		0.4	0.4	1.3	0.9	0.9	1.3	0.4	1.8		3.6	5.8	11.7	16.6	14.3	5.8	4.5	10.3	24.7	7.6		2.7	1.8	4.5	3.6	3.1	0.4	0	11.7	8.5	10.3		3.6	4	1.8	3.1	8.1	10.3	5.8	4.9
chr1	6745047	6751667	ascaris_gene_00359	+	6621	Lipopolysaccharide-induced tumor necrosis factor-alpha factor	zygote	zygote	no		1.2	2	1.7	1.7	0.6	0	0	0.3		10.8	14.2	20.9	22.4	10.2	1.7	1.7	16.9	21.8	56.7		3.8	4.9	8.4	4.1	3.2	0.3	0	16.6	7	72.1		4.4	4.7	2.6	1.5	8.7	5.5	3.2	5.5
chr1	6766783	6783417	ascaris_gene_00362	+	16635	DJ subfamily A member 1	early_embryo	not_enriched	no		0.7	1	1	1.9	2.5	2.4	1	2.5		6	10	16.9	17.2	26.2	24.1	12.8	19.3	22	19.4		2.5	2.1	4.4	2.8	3.5	0.6	0.1	14	5.9	16.9		2.1	1.8	1.6	1.6	12.8	15.4	8.1	6.8
chr1	6774596	6781790	ascaris_gene_00363	-	7195	DJ subfamily A member 1	late_embryo	not_enriched	no		0	0.1	0.3	0.1	0.6	0	0.1	1.1		2.2	1.7	3.6	3.6	4.4	1.5	2.5	1.3	2.1	0.4		3.2	5.6	6.5	3.8	10	3.3	1.9	0.8	4.2	2.5		0.3	0.3	0.8	6.1	1.7	0.3	1.4	0.3
chr1	6784962	6798827	ascaris_gene_00364	-	13866	Isocitrate dehydrogese D subunit alpha	late_embryo	not_enriched	no		0.6	0.7	0.9	0.4	0.3	0.1	0.1	0		4.4	14.5	12.9	10.5	3.2	4.2	2.1	6	9.8	36.8		1.6	1.5	2.3	0.9	1	0.1	0	5.3	2.2	24.3		2.1	2.6	2.1	0.4	1.6	2.8	1.2	1.6
chr1	6797995	6819745	ascaris_gene_00365	+	21751	Aphase-promoting complex subunit 10	late_embryo	not_enriched	no		0.5	0.9	0.6	0.7	0.3	0.1	0.1	1.1		3.8	8.8	10.6	9	4.8	2.5	3	6.7	14.6	39.7		2.1	2.5	4.2	2.1	4.2	1.4	0.6	5	4	25.9		1.4	1.4	0.9	2.4	1.6	1	0.9	0.9
chr1	6811144	6837475	ascaris_gene_00366	-	26332	LysM and peptidoglycan-binding domain-containing protein 3	testis	not_enriched	no		1.1	1.4	1.9	2.4	0.8	0.4	0.3	0.9		6	20.3	24.9	28.7	15.2	5.7	5.3	17.7	15.4	15.2		3.1	3.1	6.3	3.1	4.1	0.6	0.2	14.5	4.5	14.9		2	2.3	1.8	1.9	4.3	2.9	1.3	3.2
chr1	6840283	6875740	ascaris_gene_00367	+	35458	sister chromatid cohesion protein pds5-like protein b	late_embryo	not_enriched	no		1.1	1.2	0.9	1.2	0.7	0.4	0.4	3.1		4.5	13.3	12.2	10.9	7.6	6.9	6.6	8.8	27.1	57.4		2.8	3.1	4.5	2.5	3.7	5	1.5	7.2	7.8	55.2		2.1	2.1	2.1	2.8	3.3	2.3	3.7	2.1
chr1	6869835	6890012	ascaris_gene_00368	-	20178	Succinyl-CoA ligase GDP-forming subunit alpha	testis	not_enriched	no		0.4	0.7	0.7	1.1	1.1	12.9	8.4	9.1		6	6.2	8.2	10.9	6.9	27.1	20.5	21.3	6.9	7.6		2.7	2.7	4	2.7	3.6	2.7	1.1	15.3	2.9	8.7		1.8	1.8	1.6	1.6	7.1	28	12.9	11.3
chr1	6898210	6920167	ascaris_gene_00369	+	21958	Erythroid differentiation-related factor 1	testis	not_enriched	no		3.3	5.4	6.7	7.9	6.9	0.2	0	0.2		11.4	51.2	60.2	81.2	39.8	3.3	1.5	38.5	23.7	16.7		3.5	4	9.8	4.8	7.5	0.2	0.2	29.6	6	12.9		3.7	4.8	4.8	3.7	21.4	9.4	5.2	9.4
chr1	6920753	6929672	ascaris_gene_00371	+	8920	hypothetical protein	low_expression	low_expression	yes		0	0	0	0.9	1.7	89.7	39.6	106.4		0.7	0	0	0.2	2.4	9.6	4.8	5.9	0	0		0.4	0.2	0.2	0	0.2	3.7	0.4	6.1	0	0		0	0	0	0	1.3	18.7	9.8	7.4
chr1	6956303	6974248	ascaris_gene_00373	-	17946	pepsin inhibitor dit33	low_expression	low_expression	yes		0	0	0	0.2	0.2	101.1	41.7	118		0.7	1	0.2	0.2	0.5	16.1	8.2	6.5	0	0		1.2	0.2	0.2	0	0.2	3.1	0.7	8.2	0	0		0.2	0	0.2	0.2	0.2	15.4	6.5	7
chr1	6977703	6983230	ascaris_gene_00374	-	5528	hypothetical protein	testis	testis	yes		0	0	0	1.2	9.2	93.4	41.8	217.4		0	0.6	0	1.8	34.4	29.5	24.6	89.1	0	0		0.6	0	0.6	0	9.2	12.9	1.8	73.1	0	0		0	0	0	0.6	16	88.5	45.5	63.3
chr1	6983809	6990013	ascaris_gene_00375	-	6205	hypothetical protein	zygote	zygote	no		0	0	0	0	0	0	0	0		0.7	1	0.3	0.3	0	0.7	0	0.3	40.5	0.7		0.3	0.3	0.3	0	0	0	0	0.3	11.4	0		0.3	0.3	0	0	0	0	0	0
chr1	7017270	7037242	ascaris_gene_00377	-	19973	hypothetical protein	zygote	not_enriched	no		1.1	1.4	1.4	1.9	0.6	0	0	0.3		5.8	13.6	11.4	11.1	3.1	3.1	1.7	5.6	8.6	0.6		3.6	3.3	4.7	3.1	3.1	0.3	0	5.3	2.8	0.3		4.2	3.9	2.8	1.9	3.3	1.4	0.8	2.2
chr1	7033795	7050315	ascaris_gene_00378	+	16521	Innexin-3	ovary	not_enriched	no		0.6	1	1.2	1.8	1.6	0.8	0.2	1.4		4	6.4	11.9	15.5	15.1	25.8	26	27.4	18.3	0.4		2.6	3	4.6	2.4	3.4	1	0.2	14.9	5.4	0.6		2.4	2.4	2	1.2	10.3	36.2	19.1	12.7
chr1	7200247	7207271	ascaris_gene_00383	+	7025	vesicle transport protein sft2b	late_embryo	not_enriched	no		0.5	0.7	0.5	0.7	0.5	0.2	0	0.2		4.3	10.7	10	9.3	3.8	0.5	0.7	6	10	12.7		1.4	1.7	3.1	1.7	1.2	0	0	5.5	1.9	8.1		1.7	1.7	1.2	0	2.4	0.7	0.5	1.2
chr1	7223991	7227688	ascaris_gene_00386	+	3698	fork head domain-containing protein crocodile	testis	testis	yes		0	0	0	0	0.7	3.3	2.7	24		0.7	0	0	0	4	5.3	12.7	1.3	0	0		0.7	0	0	0.7	2	9.3	10	2.7	0	0		0.7	0	0.7	0	1.3	2.7	11.3	1.3
chr1	7226583	7229416	ascaris_gene_00387	-	2834	fork head domain-containing protein crocodile	testis	testis	yes		0	0	0	1.6	1.6	247.4	212	438.9		3.9	2.4	3.2	5.5	15	89.8	45.7	26	0	0		3.2	0.8	1.6	3.9	7.1	14.2	7.1	35.5	0	0		1.6	1.6	0.8	1.6	4.7	27.6	16.5	22.1
chr1	7229340	7265914	ascaris_gene_00388	+	36575	BTB and MATH domain-containing protein 40	late_embryo	not_enriched	no		3.8	4.9	4	4.1	2.9	1.1	0.5	2.5		21.3	61.1	51	50	36.3	16.8	13.7	49.4	56.5	123.4		12.3	9.6	13.7	7.2	7.6	1.4	1.1	38.4	17.5	110.4		12.6	10.1	5.4	4.1	21.8	18.9	8.7	14.8
chr1	7268156	7291233	ascaris_gene_00389	+	23078	hypothetical protein	late_embryo	not_enriched	no		0.9	0.8	1.2	1.4	1.3	0.2	0.1	0.2		5.6	13.8	14.5	15.9	10.5	2.6	2.8	13.4	10.6	19		2.9	2.3	4.4	2	2.6	0.2	0.1	10.2	2.8	12		5.2	4.8	2.8	1.5	6.2	3.5	2	3.9
chr1	7361728	7407202	ascaris_gene_00395	-	45475	protein polybromo-1	late_embryo	late_embryo	no		2.4	3.1	2.4	2.9	1.1	0.5	0.1	0.4		8.5	29.1	30.6	33.1	16.2	6.1	5.6	22.2	34.5	102.6		4.2	5.2	9.8	4.6	7	0.2	0.1	20.5	11.2	78		6.1	5.8	4.6	2.6	6.5	4.2	2.2	4.6
chr1	7477124	7497007	ascaris_gene_00404	+	19884	hypothetical protein	late_embryo	late_embryo	no		1.4	2	1.6	0.9	0.2	0	0	0		6.1	33.6	28.6	12.9	5.9	0.7	0.7	10.7	12.3	49.3		3.9	3	4.8	1.6	1.6	0.2	0.2	10.4	3.6	43.1		5.7	5	3.9	1.6	2.3	1.1	0.7	3
chr1	7492731	7506509	ascaris_gene_00405	-	13779	Elongation factor 2	late_embryo	not_enriched	no		0.2	0.2	0.2	0.5	0.7	0	0	4.9		7.2	5.9	7.9	5.9	7.6	2.9	3.2	2.4	5.7	2		11.1	10.6	12.6	9.4	15	8.1	7.6	4	15.5	7.6		3.7	2.2	3	11.8	2.2	0.8	6.6	3.9
chr1	7496175	7515114	ascaris_gene_00406	+	18940	hypothetical protein	late_embryo	not_enriched	no		0.4	0.6	0.6	1.4	2.4	1.4	0.6	2		5.1	9.3	17	14.6	44.4	26.9	14	24.7	10.9	20.5		3	2.6	9.3	6.3	12.6	1.6	0.8	23.7	5.3	15.4		1.4	1.4	1.4	1.4	12.4	55.9	37.5	12.2
chr1	7547016	7570095	ascaris_gene_00408	+	23080	Sigl peptide peptidase-like protein 2B	testis	testis	yes		1	1	0.8	0.5	0.5	13.3	12.3	19.9		3.8	11.3	11.3	7.6	8.4	6.9	8.2	9.8	9.8	17.1		2.6	2	3	0.8	1.3	0.8	0.2	8.9	3	14.8		2.6	2.6	1.5	1	2.6	3.8	2.1	3.4
chr1	7602868	7613558	ascaris_gene_00410	-	10691	Nuclear inhibitor of protein phosphatase 1	late_embryo	not_enriched	no		1	1.6	1.1	1.3	1.3	0.5	0.2	0.5		5.7	13.4	15.5	17.9	12.9	2.7	3.5	19.8	21.5	50.3		2.1	2.1	4	1.9	2.7	0.2	0.2	15.8	5.1	40.5		2.4	2.4	1.8	0.8	6.4	4.6	2.2	6.1
chr1	7611896	7622597	ascaris_gene_00411	+	10702	Splicing factor U2AF 35 kDa subunit	early_embryo	not_enriched	no		1.3	1.9	1.3	1.9	1	0.3	0	0.6		10.4	39.6	28.3	16.2	11	2.9	2.6	16.9	31.5	80.2		3.9	4.2	6.5	2.9	3.2	0.3	0	11	7.8	68.6		2.3	2.9	2.6	1.3	3.2	1.3	1	2.6
chr1	7622580	7631465	ascaris_gene_00412	+	8886	Cytosolic 5'-nucleotidase 3	late_embryo	not_enriched	no		0.3	0.3	0.3	0.6	0.3	0	0	0		2.6	5.5	6.6	5.8	4	0.3	0.6	3.7	8.1	11.8		1.2	1.2	2	0.6	0.9	0	0	2.6	1.7	9.5		1.2	0.9	0.6	0.3	0.6	0.3	0.3	0.9
chr1	7641095	7644437	ascaris_gene_00413	-	3343	hypothetical protein	early_embryo	early_embryo	no		0	0	0	0	0	0	0	0		0.3	0.6	0	0	0	0	0	0	2.1	208.1		0	0	0	0	0	0	0	0	0.6	157.2		0	0	0	0	0	0	0	0
chr1	7658672	7679093	ascaris_gene_00415	+	20422	Protein cereblon	late_embryo	not_enriched	no		1.4	1.8	1.7	1.9	1	0.2	0.1	0.3		5.8	13.1	10	9.7	8.5	7.8	3.4	8.8	4.2	5.8		3.7	3.4	3.8	2.8	2.1	0.2	0.1	6.3	1.7	5.5		5	5.3	5.3	1.8	9.5	9.5	6.9	5.6
chr1	7683418	7690394	ascaris_gene_00417	-	6977	DJ subfamily B member 2	zygote	not_enriched	no		0.6	1.3	0.9	3.1	5.7	2.8	2.2	3.5		5	7.2	12.6	51.2	61.6	15.1	17.6	52.2	4.4	1.9		1.9	1.9	4.1	10.1	15.1	0.9	0.3	38.3	1.9	2.2		1.3	0.9	1.3	1.3	31.1	19.2	11	13.2
chr1	7723228	7742681	ascaris_gene_00420	+	19454	hypothetical protein	low_expression	low_expression	yes		0	0	0	0	0	1.3	0.8	1.5		2.3	1.5	0.5	0.8	4.8	28	43.6	10.4	0.3	0		2.3	0.3	0.5	0.3	0.5	0.8	0.3	3.8	0.5	0.3		2	0.8	0.3	0	0.5	10.2	6.6	3.6
chr1	7802869	7844006	ascaris_gene_00424	+	41138	Exocyst complex component 5	late_embryo	not_enriched	no		0.8	1.6	1.1	0.9	0.5	0.2	0.1	0.3		4.9	10.1	12.7	9.1	5.2	1.3	1.9	6.4	9.6	15.6		2.9	2.7	4	2.2	1.6	0.1	0.1	4.8	2.7	11.3		2.6	2.3	1.3	1.1	1.9	1	0.8	1.9
chr1	7867715	7872187	ascaris_gene_00427	-	4473	vesicular glutamate transporter 2	low_expression	low_expression	no		0	0	0	0	0	0	0	0		7.5	4.5	4.5	1.5	1.5	0	0	0	0	0		9	6	3	6	1.5	0	0	1.5	0	0		15.1	6	0	1.5	1.5	1.5	1.5	6
chr1	7870622	7874597	ascaris_gene_00428	-	3976	vesicular glutamate transporter 2	low_expression	low_expression	no		0	0	0	0	0	0	0	0		13.8	13.8	9.2	0	0	0	0	0	0	0		13.8	13.8	4.6	9.2	4.6	0	0	4.6	0	0		59.6	22.9	9.2	0	4.6	4.6	4.6	13.8
chr1	8104633	8110675	ascaris_gene_00434	+	6043	hypothetical protein	testis	testis	yes		0	0	0	0	0	26.4	17.6	22.6		0.4	0	0	0	1.5	37.5	19.5	10	0	0		0.4	0	0	0	0	3.1	0.8	8.8	0	0		0	0	0	0	0.8	43.2	21	9.6
chr1	8317626	8323467	ascaris_gene_00439	-	5842	hypothetical protein	testis	testis	no		1	0.5	0.5	1	1	5.9	2	4.9		9.4	15.8	12.8	9.4	6.9	13.8	15.8	14.3	10.8	35.9		3.9	3	4.4	1	2	2	0.5	10.3	3	23.1		3.4	3	2.5	2	6.9	91.1	47.3	17.2
chr1	8327201	8344305	ascaris_gene_00442	-	17105	cre-edc-3 protein	early_embryo	not_enriched	no		1.1	1.1	1.4	2	0.5	0.2	0	0.2		5.3	9.2	10.8	16.7	6.7	1.1	0.8	10.6	11.3	6.6		2.7	2.8	3.6	1.7	2.3	0.2	0	10.2	3.4	8.8		5.6	5.6	2.8	1.6	6.4	3.8	2.2	5.2
chr1	8483444	8489310	ascaris_gene_00451	-	5867	hypothetical protein	low_expression	low_expression	yes		0.3	0	0	0.9	1.1	78.6	38	69.5		0.9	0.6	0.6	0.6	2.6	11.6	6.8	10.5	0	0		0.9	0.3	0.3	0	0.6	2.8	0.6	11.1	0.3	0		5.7	3.1	0.9	0.6	6.5	23.6	13.3	18.7
chr1	8490251	8509695	ascaris_gene_00452	-	19445	Organic cation transporter protein	intestine	intestine	no		0.7	0.7	0.3	1.7	2.1	7.9	3.8	6.2		3.4	6.2	8.6	6.9	24	67.7	65.2	36.4	3.4	4.1		2.1	1.4	2.4	1.4	4.1	3.1	0.7	18.5	1	2.7		3.4	2.1	1.4	1.4	14.1	120.9	71.4	37.1
chr1	8527644	8546973	ascaris_gene_00453	-	19330	organic cation transporter protein	low_expression	low_expression	yes		0	0	0	0.7	0.2	69.2	41.3	56.2		1.2	0.9	0.2	0.2	1.2	14.4	8.5	3.8	0.2	0		1.4	0.5	0.5	0.2	0.2	3.8	0.7	5.2	0.2	0.2		0.5	0.2	0	0.2	0.2	7.6	3.5	3.8
chr1	8549804	8551107	ascaris_gene_00454	-	1304	hypothetical protein	testis	testis	yes		1.9	0	0	3.8	3.8	318.6	151.6	405		0	1.9	0	0	19.2	241.8	99.8	140.1	0	0		1.9	0	0	0	1.9	25	1.9	78.7	0	0		0	0	0	1.9	9.6	656.4	330.1	94
chr1	8551392	8574443	ascaris_gene_00456	-	23052	Cell death specification protein 2	zygote	not_enriched	no		0.9	1.2	1.2	1.2	0.2	0	0	0		6.9	13.5	12.6	11.8	5.7	2.8	1.7	7.3	17.5	32.9		4.5	3.8	5.7	5.2	6.9	0.5	0	7.1	5.5	24.4		5.2	5.2	4	3.6	5.2	2.6	1.4	23.7
chr1	8582725	8594289	ascaris_gene_00457	-	11565	hypothetical protein	zygote	zygote	yes		0	0.3	0.3	0.3	7.8	6.9	3.8	5.9		2.8	2.5	2.2	4.4	66	69.7	72.5	104.8	65	2.2		2.5	1.3	2.5	1.9	10.9	5.3	0.9	51.6	14.7	1.6		2.8	0.9	0.9	0.3	21.6	137	59.4	49.7
chr1	8596000	8609773	ascaris_gene_00458	-	13774	hypothetical protein	testis	testis	no		0.6	0.6	0.3	0.3	0.9	1.4	0.6	2		3.1	10.2	10.5	7.7	18.5	39.5	23.6	28.1	10.2	7.1		2	1.4	2.3	1.4	1.4	2	0.6	13.1	2.8	4.5		2.8	3.4	3.7	1.1	9.1	94	45.4	24.1
chr1	8614392	8633860	ascaris_gene_00459	+	19469	f-box domain-containing protein	low_expression	low_expression	no		0	0	0	0	0.4	0.5	0.3	0.7		0.7	0.7	0.4	0.6	4.7	17.7	15.8	12.8	0.1	0.5		0.8	0.3	0.2	0.1	0.3	0.6	0	3.8	0.1	0.1		0.4	0.2	0.1	0.2	0.9	5.4	4	2.8
chr1	8811236	8820653	ascaris_gene_00470	+	9418	hypothetical protein	testis	testis	yes		0	0	0.5	3.2	11.4	483.2	267	535.7		1.1	0	1.6	9.2	89.7	66.5	47	80.5	0	0		1.1	0.5	2.2	2.2	16.2	13.5	3.2	83.2	0	0.5		0	0	0.5	1.6	34.1	93.5	49.2	42.2
chr1	8822025	8834366	ascaris_gene_00471	+	12342	inner membrane protein oxa1l	late_embryo	not_enriched	no		1.4	2.4	2.4	2.1	0.9	0.2	0	0.2		9.3	24	26.1	24.7	10.9	1.7	4.3	16.6	28.2	23		3.1	4.7	5.9	2.4	2.1	0	0	12.3	5.2	16.6		6.6	7.1	5	2.4	8.5	4.5	2.6	5
chr1	8915697	8933584	ascaris_gene_00476	+	17888	Exportin-2	late_embryo	late_embryo	no		0.8	1.4	1.4	1	2.2	0.6	0.2	0.6		6.6	17.8	22.8	17.4	16.8	11.4	12.2	28.3	21.4	29.9		3.4	3.4	5.2	4	4.8	0.8	0.2	17.6	5.6	21		4.8	5	2.8	1.4	16.2	15.4	8.6	13
chr1	9042575	9054295	ascaris_gene_00482	-	11721	hypothetical protein	early_embryo	not_enriched	no		0.8	0.8	0.7	1	0.3	0	0	0.1		4.2	11	10.5	11.1	3.8	0.8	0.7	6.9	6.3	16.7		2	1.8	2.4	0.8	0.9	0	0	5.5	1.8	12.6		3	2.8	2.1	0.8	3	2	1.2	2.2
chr1	9053531	9076178	ascaris_gene_00483	+	22648	Acidic repeat-containing protein	early_embryo	not_enriched	no		0.7	1.2	1.1	2	2	0.1	0.1	1.7		4.5	15.8	17.7	17	16.6	1.7	3.1	14.1	9.2	19.2		3	2.6	4.7	2.1	2.5	1.5	0.4	12.2	2.7	17		2.4	2.4	1.7	2.2	8.2	5.3	4.1	5.2
chr1	9074953	9087716	ascaris_gene_00484	-	12764	sodium hydrogen exchanger 9b2	testis	testis	yes		0	0	0	0.3	0.3	30.7	21	23.7		2.7	1.3	0.5	1.6	2.2	10	14	6.2	0.3	0.3		2.4	0.5	1.1	0.5	0.8	3	0.5	5.7	0.3	0.5		1.6	0.5	0.3	0.5	0.8	11.6	7.3	5.1
chr1	9088873	9104935	ascaris_gene_00485	-	16063	e3 ubiquitin-protein ligase znrf2	testis	not_enriched	no		1	1.2	0.8	1.4	0.2	2.2	1	4.9		4.3	12	10.4	9.6	3.9	8.9	7.3	9.6	6.1	14.8		2.4	2	3.3	1	1.2	2.2	1.6	7.9	2.2	11.2		3.3	3.3	1.8	1.2	4.3	15.5	8.5	4.1
chr1	9180081	9208804	ascaris_gene_00490	+	28724	Glucose-6-phosphate isomerase	muscle	not_enriched	no		0.7	0.7	0.5	1	1.5	0.9	0.5	1.1		4.6	7.3	8.3	12.9	20.2	15.8	13.3	29.8	14.3	9.9		3.3	3.5	5.1	4.3	7.7	1.6	0.4	16.6	4.3	8.5		1.6	1.6	1.1	1.4	8.7	32.5	17	13.7
chr1	9242310	9250937	ascaris_gene_00494	-	8628	oxidoreductase htatip2	late_embryo	late_embryo	no		0.4	0.9	0.6	0.9	0.4	0.1	0.1	0.1		2.8	6.5	7.1	7.7	4.1	0.7	1.1	4.6	13.7	10.1		1.7	2.1	2.4	1.4	1.3	0.3	0.3	4.7	5	7		5.3	5.4	4.3	1.6	6	2.8	1.4	6.7
chr1	9258816	9282402	ascaris_gene_00496	-	23587	UPF0505 protein C16orf62	zygote	not_enriched	no		1	1	1.3	1.2	0.3	0.4	0.3	0.3		3.7	9.5	11.5	13.1	5.5	1.4	1.6	8.1	14.4	15.1		2	2.2	3.2	1.3	1.6	0.1	0	7.2	3.7	12.2		1.6	2	1.7	1	2.9	1.9	1.2	1.9
chr1	9284449	9296155	ascaris_gene_00497	-	11707	39S ribosomal protein L13	zygote	not_enriched	no		1.3	0.9	1.3	1.3	3	2.6	0.9	3		8.5	16.2	18.3	17.5	31.6	44.8	35	41.4	15.8	39.2		4.3	2.1	4.7	2.1	6	1.7	0.4	23.9	4.3	18.3		5.5	3.8	3	2.1	32	97.2	60.1	46.1
chr1	9295025	9306304	ascaris_gene_00498	-	11280	Solute carrier family 25 member 44	zygote	not_enriched	no		0.6	0.6	0.6	1.2	0.6	0.3	0	0.3		6.2	8.6	12.2	13.3	5.9	0.9	1.8	10.7	7.1	8.3		5.6	3.6	4.7	1.8	1.8	0	0	11.3	3	7.1		8.3	5.6	3.6	2.4	6.8	3.6	2.4	5.6
chr1	9304408	9315752	ascaris_gene_00499	-	11345	26S protease regulatory subunit 6A	zygote	not_enriched	no		2.1	2.5	1.7	2.9	4.6	1.3	0.4	1.7		10.1	25.2	29	32.8	33.2	9.2	8.4	30.7	25.2	19.7		6.3	3.4	6.3	4.6	6.7	0.4	0	23.9	6.7	20.6		4.2	3.4	2.5	1.7	17.2	18.9	10.1	14.3
chr1	9316781	9318632	ascaris_gene_00500	-	1852	hypothetical protein	muscle	not_enriched	no		1.1	0.5	0.5	0	0.5	0	0	0		5.9	7	9.7	6.5	1.6	0	0	3.8	8.1	58.9		2.7	2.7	2.2	1.6	1.1	0	0	3.8	1.1	45.4		2.2	1.6	1.6	1.1	1.6	1.1	1.1	1.1
chr1	9318859	9329479	ascaris_gene_00501	-	10621	Solute carrier family 25 member 42	early_embryo	not_enriched	no		1.1	1.6	1.1	1.6	0.5	0	0	0		7.9	21.1	17.9	11.6	4.2	0	0.5	10.5	16.9	61.7		3.7	3.7	3.2	2.6	0.5	0	0	9	4.7	61.7		4.2	4.7	3.2	1.1	2.1	0.5	0.5	2.1
chr1	9341949	9348626	ascaris_gene_00503	-	6678	Cleavage and polyadenylation specificity factor subunit 5	late_embryo	not_enriched	no		0.8	1.1	0.8	1.7	0.8	0.3	0	0.3		4	6.5	10.8	10.2	4.5	0.6	1.7	8.5	14.7	10.5		2.3	1.7	2.8	2	1.1	0	0	9.3	5.4	13.6		2	2.8	1.7	0.8	3.1	2.3	1.4	2
chr1	9348958	9357761	ascaris_gene_00504	-	8804	Deoxycytidylate deamise	late_embryo	not_enriched	no		2.2	2.8	2.2	1.7	0.6	0.2	0.2	0.2		10.3	30.4	27.1	20	7.8	3.9	2.2	14.9	16.8	69.6		4.3	3.2	5.4	1.9	1.7	0	0	12.7	5.2	64.9		5.6	4.5	2.8	1.7	3.7	1.3	0.9	3.4
chr1	9359806	9362090	ascaris_gene_00505	-	2285	hypothetical protein	low_expression	low_expression	no		0	0	0	0	2.6	0	0	0		0	2.6	2.6	10.3	7.7	0	2.6	2.6	0	0		0	0	2.6	2.6	15.4	0	0	5.1	0	0		0	0	0	0	15.4	5.1	2.6	2.6
chr1	9361327	9377110	ascaris_gene_00506	-	15784	Protein lin-11	testis	testis	yes		0	0.3	0.3	0.9	2	12.7	8.4	20.8		7.2	6.1	8.7	11.9	28.3	27.8	46.6	31.5	2	32.7		6.7	3.2	2.9	2.6	4.9	2.9	2.3	22.8	0.9	24.9		2.3	1.2	1.2	0.6	5.5	4.3	2.9	5.5
chr1	9427612	9449424	ascaris_gene_00511	-	21813	mr cap guanine-n7 methyltransferase	late_embryo	not_enriched	no		1.6	1.6	1.1	1.6	0.3	0	0	0.3		11.7	37.1	21.6	23.5	8	2.4	2.1	17.3	28	38.9		5.3	4.3	6.4	3.7	2.7	0.3	0	17.1	8.5	29.9		6.4	6.4	3.5	1.1	4	1.9	1.3	4.3
chr1	9473547	9500310	ascaris_gene_00514	-	26764	hypothetical protein	late_embryo	not_enriched	no		1	1.4	1.2	1.5	0.3	0	0	0		4.8	13.1	13.1	16.2	3.6	0.1	0.5	8.9	15.9	52.5		2.7	2.1	3.8	1.4	1	0.1	0	10.2	5.6	52.1		3.1	2.9	2.1	0.8	2.9	1.2	0.8	1.9
chr1	9543676	9555280	ascaris_gene_00516	-	11605	Cytosolic 5'-nucleotidase 3	early_embryo	early_embryo	no		0.1	0	0	0	0	0	0	0		1.3	1.7	0.4	0.3	0.3	0.8	0	0.1	0.1	116.8		1.5	0.6	0.3	0.3	0.1	0	0	0.3	0.1	108.9		2.9	1.8	0.8	0.1	0.3	0.3	0.1	0.6
chr1	9594246	9623421	ascaris_gene_00521	-	29176	Serine/threonine-protein kise dkf-1	ovary	not_enriched	no		0.6	0.8	0.6	0.6	0	0	0	0.3		3.6	6.1	5.5	3	1.7	0	0.8	2.8	14.6	3.6		1.7	1.7	1.7	1.1	0.6	0	0.3	2.8	5	2.8		1.4	1.1	0.8	0.8	0.6	0.3	0.3	0.8
chr1	9683432	9704884	ascaris_gene_00526	-	21453	Cell cycle regulator	testis	not_enriched	no		0.5	0.5	0.5	1.6	4.1	3	1.4	3.6		2.5	6	8.2	18.4	48.3	61.4	43.6	50.5	11	21.1		1.6	1.4	4.1	2.5	7.1	5.2	0.5	30.7	3.6	16.2		2.2	1.6	1.6	0.8	22.8	133	69.4	45
chr1	9737410	9746707	ascaris_gene_00531	+	9298	Amorsin	late_embryo	not_enriched	no		0.6	1.2	1	0.8	0.4	0.2	0	0		6.4	14.3	14.7	19.5	4.6	1.2	1.2	9.1	21.8	25.3		3.1	2.7	3.7	2.1	2.1	0	0	9.5	6.2	17.6		2.5	1.9	2.3	1.2	2.9	1.2	0.6	1.9
chr1	9746620	9810383	ascaris_gene_00532	+	63764	hypothetical protein	late_embryo	late_embryo	no		0.7	1	0.9	1.2	0.6	0.1	0	0.2		5.5	11.7	12.9	12.5	9.3	1.3	1.5	6.6	18.6	10.8		2.6	2.4	4.2	2.5	2.9	0.1	0.1	6.2	5.2	9		3	2.5	2.1	0.8	3.2	1.9	1	2.1
chr1	9816708	9834694	ascaris_gene_00534	+	17987	Transmembrane protein 111	late_embryo	not_enriched	no		1.6	2.1	1.4	3.2	1.4	0.5	0.2	0.5		10.9	21.9	23.6	43.9	12	1.6	2.8	20.6	20.8	28.4		3.9	4.2	7.4	3.9	4.6	0.2	0.2	17.6	5.8	22.2		7.2	6.2	3.9	2.5	12.9	6.9	3.7	7.2
chr1	9835633	9875094	ascaris_gene_00535	+	39462	Phosducin-like protein	late_embryo	not_enriched	no		1.6	2.5	2.7	2	0.5	0.2	0	0.5		11.9	27.9	30.3	22.3	9.4	3.5	5	16.8	30.1	23.4		7.1	6.9	8.9	5.7	3.5	0.3	0.2	17	8.6	17.3		9.6	8.6	8.3	3.9	8	4.2	3	13.5
chr1	9963055	10003762	ascaris_gene_00538	-	40708	S phase cyclin A-associated protein in the endoplasmic reticulum	early_embryo	not_enriched	no		0.8	1.1	1.4	0.9	0.4	0.1	0	0.1		4.5	12.3	16.5	13.7	6.3	1.1	0.9	9.5	21.9	17.2		2.3	2.3	3.9	2.1	1.9	0.1	0	7.9	6.1	17.3		1.8	2.1	1.2	0.7	1.6	1	0.5	2.2
chr1	10031756	10064471	ascaris_gene_00541	+	32716	26s proteasome non-atpase regulatory subunit 12	testis	testis	no		0.4	0.2	0	0.4	0.6	61.6	28.6	69.1		2.9	2.3	1.7	1.3	8.4	18.9	18.5	15.5	0.2	0		2.9	1.3	1.1	1.3	1.5	3.4	1	10.1	0.2	0		2.9	2.3	1.1	0.8	1.9	49.2	24.8	19.7
chr1	10086558	10109291	ascaris_gene_00544	-	22734	excitatory amino acid transporter	low_expression	low_expression	yes		0.1	0.1	0	0.6	0.9	68.6	36.6	71.7		2.4	1.3	0.6	0.6	6.6	19.2	12.6	10.9	0.1	0		3	1.4	0.9	0.7	0.6	2.7	0.7	8.9	0.1	0		2.9	1.7	0.9	0.3	2	23.5	12.2	13.2
chr1	10113356	10128820	ascaris_gene_00545	-	15465	Alpha-(1,3)-fucosyltransferase C	low_expression	low_expression	yes		0	0	0	0.2	1.4	0.8	0.4	1.2		2.2	1.2	0.4	0.8	24.6	31.2	24.6	18.7	0.2	0.2		3.1	0.6	0.6	0.4	3.9	2	0.4	11.8	0	0.2		0.8	0.2	0.2	0	5.3	56	32.2	15.5
chr1	10132287	10158544	ascaris_gene_00546	-	26258	Retrotransposable element Tf2 155 kDa protein type 1	testis	not_enriched	no		0.9	0.9	0.9	0.9	0.9	0.2	0.2	0.5		5	12.6	12.6	8	3.7	3.9	3	5.9	16.9	25.8		3.7	4.8	4.6	4.1	2.1	0.2	0	6.2	5.5	20.8		10.7	11.2	5.9	2.7	4.6	2.3	1.1	9.6
chr1	10174035	10201553	ascaris_gene_00549	-	27519	tudor domain containing protein	testis	not_enriched	no		5.8	6.9	4.4	4.8	3.5	1.6	0.6	1.4		32.6	74.6	56.4	63.1	29.9	17.1	13.6	64.4	69	35.7		13.1	17.5	27.6	15.4	14.2	1.7	0.2	58.2	25.8	32.4		7.7	6.4	4.2	2.8	18.2	48.9	20	22
chr1	10202636	10224160	ascaris_gene_00550	-	21525	Serine/threonine-protein phosphatase PP1 isozyme 2	low_expression	low_expression	yes		0	0	0	0	0.6	0.5	0.2	0.5		1.6	1	0.5	0.3	17.9	11.4	8.2	11.4	0	0.2		1.8	0.3	0.3	0.3	0.6	1.1	0.3	5.3	0	0.2		0.5	0.2	0.2	0	3.5	50.2	27.5	16.7
chr1	10225783	10237494	ascaris_gene_00551	+	11712	acyl-protein thioesterase 1	low_expression	low_expression	yes		0	0	0	0	0.2	2.7	1.5	2		0.5	0.5	0.2	0.2	4.5	27.6	14.7	14.2	0	0		0.5	0	0.2	0	0.2	1.2	0.2	6	0.2	0		0	0	0.2	0.2	0.5	20.6	10.2	8.9
chr1	10241106	10248217	ascaris_gene_00553	+	7112	hypothetical protein	early_embryo	not_enriched	no		0.7	1	0.7	0.7	0	0	0	0		4.8	7.5	9.3	13.4	2.4	0	0.3	6.2	8.9	30.2		1.7	1.4	2.7	0.7	1	0	0	7.2	2.7	26.1		2.4	2.1	1.7	0.7	3.1	1.4	1	2.1
chr1	10248942	10264707	ascaris_gene_00554	+	15766	Tyrosine-protein kise kin-31	low_expression	low_expression	yes		0	0	0	0	0.2	17.7	5.7	18.7		1.2	1.2	0.5	0.5	3	23.7	26.7	21.5	0.2	0		1	0.5	0.5	0.2	0.5	3.5	0.5	13.2	0.2	0		0.7	0.2	0	0.2	0.5	74.9	46.2	21.5
chr1	10268508	10278935	ascaris_gene_00555	-	10428	hypothetical protein	low_expression	low_expression	yes		0.5	0.5	0	0.5	0.5	1	0.5	1.5		2.5	5	2	1.5	2.5	0	2	2	0.5	0		3.5	2	1	2	1.5	0.5	0	3	0.5	0		10	7	3.5	1.5	3.5	2.5	2	4
chr1	10295216	10323305	ascaris_gene_00557	-	28090	2-oxoglutarate dehydrogese	testis	testis	yes		0	0	0	0.4	2.2	1.5	0.4	1.5		0.8	1	2.1	3.1	29.1	164.6	62.6	67.8	1	0.5		0.8	0.6	1	1.1	5	5.1	0.6	24.9	0.6	0.4		0.2	0.2	0.1	0.8	6	96.9	60.9	25.2
chr1	10315639	10351464	ascaris_gene_00558	+	35826	Shaggy-related protein kise gamma	low_expression	low_expression	yes		0.1	0.1	0.1	0.4	1.8	41.5	21.1	28.4		1.4	1.1	0.9	1.7	9.4	12	10.5	10.6	0.1	0.1		1.2	0.4	0.6	1	4.5	2.6	0.4	8.1	0.1	0.1		0.8	0.4	0.4	0.9	4.4	16.1	8.9	5.9
chr1	10350789	10363622	ascaris_gene_00559	+	12834	Protein phosphatase 1 regulatory subunit 7	testis	testis	yes		0	0	0	0.2	1.8	42.2	28.9	28.7		0.7	0.4	0.4	0.7	15.1	15.3	12.7	22.2	0.2	0		1.1	0.2	0.7	0.2	2.2	1.6	0.2	11.8	0.2	0		0.4	0.2	0.2	0.2	3.1	9.8	6	6.7
chr1	10363606	10391207	ascaris_gene_00560	+	27602	hypothetical protein	low_expression	low_expression	yes		0.3	0.3	0	0.3	1	35.5	35.2	93		1.7	2	1	1	3.3	5.6	9.6	6.6	0.3	0		2.7	0.7	1	1	1	2.3	0.3	7.3	0.3	0		5.6	2.7	1.3	0.3	3.7	6.3	4.6	5.3
chr1	10384006	10419915	ascaris_gene_00561	-	35910	hypothetical protein	low_expression	low_expression	yes		0.1	0	0.1	0.1	0.3	10.1	4.6	12.8		1.8	1.3	0.6	0.5	2.4	7.3	7.9	5.7	0.3	0.1		2.2	0.9	0.6	1.3	0.8	1.1	0.1	3.6	0.1	0.1		2.4	1.7	0.8	0.4	1	4.3	2.3	5
chr1	10420224	10438737	ascaris_gene_00562	-	18514	fas-associated factor 1	testis	not_enriched	yes		0.7	0.7	0.7	0.7	3.8	7.4	4.5	5.7		1.4	3.3	5.5	6.9	34.9	26.4	34.9	34.7	2.6	3.6		0.7	0.5	1.7	0.9	5	1.7	0.7	22.8	0.7	4		0.7	0.9	0.7	0.7	14.2	29.7	16.4	16.4
chr1	10451441	10460902	ascaris_gene_00564	-	9462	HORMA domain-containing protein 1	testis	not_enriched	no		2.3	1.4	1.4	1.4	1.8	0.5	0	0.5		11.5	23.1	25.9	25.4	16.2	4.2	8.8	18.9	20.3	13.4		6	5.5	10.6	4.6	3.2	0.5	0.5	16.6	5.5	11.1		5.1	5.5	3.2	1.4	15.7	9.2	7.9	11.5
chr1	10465385	10483253	ascaris_gene_00565	+	17869	hypothetical protein	testis	testis	yes		0.3	0	0	0.3	0.6	99.2	66.2	96.7		2.3	0.8	0.6	0.8	3.1	20.9	13.6	8.8	0.3	0		2	1.4	1.4	1.7	2.3	9	2	12.2	0.6	0.3		0.8	0.3	0.3	0.6	2.5	14.1	5.7	21.2
chr1	10484316	10497961	ascaris_gene_00566	+	13646	Telomerase-binding protein EST1A	low_expression	low_expression	yes		0	0	0	0.5	0.7	37.8	16.6	44.1		1.4	2.2	1.2	2.2	20.7	37.3	15.2	26	0.2	0		1.4	0.7	1.7	1.2	3.4	3.6	0.5	14.9	0.5	0		1.2	1.2	0.2	1	3.6	33.5	12.5	18.1
chr1	10543955	10560067	ascaris_gene_00569	-	16113	hypothetical protein	zygote	zygote	yes		0.8	0	0	1.5	1.5	279.1	177.2	380.2		3.8	5.3	1.5	1.5	38.8	56.3	25.1	29.7	2.3	0		3	1.5	1.5	0.8	3.8	13.7	3	38	0.8	0		3.8	3	1.5	0.8	6.8	49.4	33.5	28.9
chr1	10578641	10586143	ascaris_gene_00572	-	7503	hypothetical protein	low_expression	low_expression	yes		0	0	0	0	1.2	1.2	0.6	1.5		0.6	0	0	1.2	28.6	27.7	26.2	70.3	0	0		0.6	0.3	0.9	0.6	4.6	2.7	0.3	34.4	0	0		0	0	0.3	0	17.6	71.8	33.2	41.4
chr1	10601919	10613804	ascaris_gene_00573	-	11886	hypothetical protein	low_expression	low_expression	yes		0	0	0	0.1	0.6	8.2	4.1	11		0.2	0	0.1	0.7	5.4	3.2	2.7	5.1	0	0		0.2	0	0.2	0.3	1.2	0.5	0.1	4.2	0	0		0.1	0	0	0	2	8.7	3.6	2.8
chr1	10614485	10627057	ascaris_gene_00574	-	12573	hypothetical protein	testis	testis	yes		0	0	0	0	0.3	9.6	4.7	22.3		0.8	0.5	0.3	0.3	0.5	2.1	1	2.1	0.3	0		1	0.3	0.3	0	0	0.3	0	2.9	0	0		0.3	0.3	0.3	0	0.5	2.3	1.3	1.8
chr1	10617756	10627035	ascaris_gene_00575	+	9280	hypothetical protein	testis	testis	yes		0	0	0	0	1.7	1.7	1.7	76.7		1.7	1.7	0	1.7	15.7	10.5	20.9	8.7	0	0		1.7	0	1.7	0	13.9	24.4	17.4	5.2	1.7	0		0	0	0	0	3.5	5.2	20.9	1.7
chr1	10629627	10656133	ascaris_gene_00576	-	26507	eukaryotic translation initiation factor 3 subunit i	zygote	not_enriched	no		2.1	2.7	2.7	4.2	0.6	0	0	0.3		9.5	28	28.3	31	8.4	3.6	4.8	12.8	25.1	14		4.5	4.5	7.2	3.6	3.6	0.3	0	10.4	6	8.4		6	5.4	3.3	2.7	4.2	2.1	1.5	3.3
chr1	10659070	10665508	ascaris_gene_00577	+	6439	hypothetical protein	low_expression	low_expression	yes		0	0	0	0.4	1.7	100.5	64.9	124.2		1.3	0.4	0.4	0.4	33.1	23.7	20.3	44.1	0	0		1.3	0.4	0.4	0	2.1	5.9	1.3	28.4	0	0		0.4	0	0	0	14.8	112.8	56	39
chr1	10668137	10688185	ascaris_gene_00578	+	20049	btb poz domain containing protein	low_expression	low_expression	yes		0.4	0.4	0	0.4	0.4	5.3	2.2	4		4.8	2.6	1.3	0.9	3.1	111.6	126.6	21.5	0.4	0		3.5	1.3	1.3	0.4	1.3	3.5	1.3	11	0.4	0		2.2	0.9	0.9	0.9	0.9	24.6	14.5	14.1
chr1	10690935	10695114	ascaris_gene_00580	-	4180	hypothetical protein	low_expression	low_expression	yes		0	0	0	0	0	1.6	1.1	1.6		0	0.5	0	0	1.1	55.5	42.8	21.7	0	0		0.5	0	0	0	0	1.6	0	7.9	0	0		0	0	0	0	0	43.9	26.4	14.3
chr1	10696204	10703033	ascaris_gene_00581	-	6830	hypothetical protein	low_expression	low_expression	no		1	0	0	0	0	8.2	5.1	4.1		1	1	1	1	2	3.1	2	1	1	0		1	1	0	1	0	1	0	1	1	0		3.1	2	0	1	1	1	1	2
chr1	10712726	10733749	ascaris_gene_00583	+	21024	Serine/threonine-protein phosphatase PP1 isozyme 2	testis	testis	yes		0.2	0.2	0	0.4	0.4	85.2	63.2	87.5		2	1.6	0.4	0.4	2.1	13.8	9.5	7.9	0.4	0		1.4	0.5	0.4	0.5	0.4	4.3	1.4	7.7	0.4	0		1.4	1.1	0.5	0.5	1.1	13.8	8.6	8.6
chr1	10737394	10750466	ascaris_gene_00584	-	13073	hypothetical protein	low_expression	low_expression	yes		0	0	0	0	1	1	0.4	1.7		1.3	0.2	0.2	0.4	12.3	11.9	12.6	14.2	0	0		1.5	0.2	0.2	0.2	1.7	2.5	0.2	7.5	0	0.2		0.6	0.2	0.2	0	6.3	44.8	27.6	30.5
chr1	10745779	10765156	ascaris_gene_00585	+	19378	Solute carrier family 22 member 6	testis	testis	yes		0.6	0	0	0	1.2	3.5	1.2	2.9		7.5	4.6	1.2	0.6	14.5	36	25.5	25	0	0		5.8	2.3	2.9	2.9	2.9	5.2	0.6	18	0.6	0		7.5	4.1	1.7	1.2	9.9	168.3	93.4	59.2
chr1	10808910	10827596	ascaris_gene_00588	+	18687	pepsin inhibitor dit33	zygote	zygote	yes		0.2	0	0	0.5	0.7	124.4	84.2	142.9		1.2	1.2	0.5	0.2	9.6	9.1	7.4	9.1	0.7	0		1.2	0.5	0.5	0.5	1	4.3	0.7	9.8	0.2	0.2		1.7	1	0.5	0.7	1.7	14.6	6	6.9
chr1	10843362	10849986	ascaris_gene_00591	+	6625	hypothetical protein	low_expression	low_expression	yes		0	0	0	0	0.7	0.7	0.7	0.7		3.6	6.5	3.6	2.2	5.8	3.6	3.6	3.6	0	0		5.1	4.4	2.9	6.5	3.6	0.7	0	5.1	0	0		13.1	10.2	5.1	2.2	5.8	5.8	8	10.9
chr1	10888577	10904477	ascaris_gene_00594	+	15901	Tau-tubulin kise 2	testis	testis	yes		0.3	0	0	0.3	0.8	138.9	108.1	147.7		2.5	1.9	0.5	0.3	7.9	23.7	14.5	12.6	0	0		1.6	0.3	0.5	0.3	0.5	11.2	1.6	12.8	0	0		1.6	1.1	0	0.3	0.8	9.3	5.2	6.6
chr1	10912489	10919028	ascaris_gene_00596	+	6540	hypothetical protein	low_expression	low_expression	no		0	0	0	0	0	0	0	0		2.4	0.9	0.9	0.5	0.9	0.9	0.5	0.5	0	0		1.4	0	0.5	0	0.5	0	0	0.9	0	0		2.8	2.4	1.4	0	10	3.3	3.8	6.2
chr1	10963427	10970559	ascaris_gene_00598	-	7133	hypothetical protein	testis	testis	yes		0	0	0	0	1.7	20.9	3.5	19.2		8.7	8.7	1.7	1.7	17.4	29.6	20.9	20.9	0	0		12.2	1.7	1.7	0	1.7	0	0	8.7	0	0		5.2	1.7	0	1.7	3.5	20.9	10.5	8.7
chr1	11101252	11126792	ascaris_gene_00603	-	25541	Cytoplasmic polyadenylation element-binding protein 3	ovary	ovary	no		1	1.6	1	1	0.2	0	0	0		4.5	10.1	8.7	6.7	3.4	0	0.6	4.7	59.2	6.3		1.8	2.2	2.4	1.2	0.8	0	0	4.7	17.6	4.1		3.7	3	2.2	0.8	2.8	1	0.6	2.4
chr1	11140560	11150457	ascaris_gene_00606	+	9898	Ubiquitin-conjugating enzyme E2 J2	zygote	zygote	yes		0.1	0.1	0.3	0.3	0.9	10.6	7.2	8		1.3	3.2	2.7	3.5	11.7	13.4	12.2	20.2	2.9	3.8		1.1	1.1	0.8	1.2	1.7	1.3	0.4	14.7	1.2	5.2		0.8	0.7	0.7	0.3	5.1	11.7	6.4	6.8
chr1	11159836	11176560	ascaris_gene_00608	-	16725	26S proteasome non-ATPase regulatory subunit 4	testis	testis	yes		0.2	0	0	0.5	0.5	138	113.7	237.6		1.2	0.7	0.7	0.5	1.8	27.7	17.8	14.8	0.2	0		2.1	1.2	1.4	1.8	0.5	6.5	2.3	19.6	0.2	0		3.5	2.5	1.4	1.2	1.4	14.3	7.2	10.4
chr1	11190976	11202694	ascaris_gene_00610	-	11719	hypothetical protein	low_expression	low_expression	yes		0	0	0	0.2	0.9	14.6	10.7	15.9		0.2	0.5	0.5	1.4	11.4	7.1	4.6	10.7	0	0		0.5	0.2	0.5	0.5	2.5	0.9	0.2	6.4	0	0		0	0	0	0.5	3.2	15.7	7.7	5.7
chr1	11205503	11225192	ascaris_gene_00611	-	19690	hypothetical protein	testis	testis	yes		0.6	0	0	0.8	1.4	120.1	47.2	153.4		3.7	2.5	1.1	0.8	11.9	25.7	15.3	24.6	0.3	0		2.8	1.7	0.8	0.6	2.3	8.2	1.4	20.9	0	0		4	2	0.8	0.3	3.1	24	11.3	13.6
chr1	11227318	11262570	ascaris_gene_00612	+	35253	Tyrosine-protein kise Fes/Fps	low_expression	low_expression	yes		0	0	0	0	0	0.8	0.2	2.1		1.9	0.9	0.4	0.5	0.9	12.4	9.9	3.1	0.1	0		1.1	0.4	0.5	0.2	0.9	1	0.3	1.3	0.2	0		0.7	0.2	0.1	0.3	0.4	4.3	2.2	1.8
chr1	11227719	11273778	ascaris_gene_00613	-	46060	hypothetical protein	low_expression	low_expression	yes		0	0	0.1	0.3	0.6	43	24.1	43.3		0.4	0.3	0.2	0.6	2.7	4.7	2.9	2.9	0.1	0		0.4	0.2	0.4	0.1	0.5	3.7	0.6	3.4	0.1	0		0.2	0.1	0.1	0.1	2.3	6.2	2.8	2.8
chr1	11274143	11284795	ascaris_gene_00614	+	10653	Serine/threonine-protein kise	low_expression	low_expression	yes		0	0	0	0.4	1.9	56.7	23.5	47.5		0.8	0.4	0.4	0.4	3.1	8.5	5.8	8.9	0	0		0.8	0.8	0.4	0	0	1.2	0	6.6	0	0		0	0	0.4	0	2.3	19.3	8.5	13.9
chr1	11291751	11305206	ascaris_gene_00615	+	13456	hypothetical protein	larvae	larvae	yes		0	0	0	0	1	0	0	3		2	3.9	0	1	7.9	3.9	6.9	3	1	0		2	1	1	1	3	8.9	1	2	0	0		1	0	0	0	1	2	3	0
chr1	11300421	11320423	ascaris_gene_00616	-	20003	DC-STAMP domain-containing protein 2	low_expression	low_expression	yes		0	0	0	0	1.3	7.1	2.1	6.1		1.3	0.8	0.5	1.1	23.8	48.9	38.6	30.7	0	0		1.6	0.3	0.3	0.5	2.1	4	0.8	13.5	0	0		0.3	0.3	0	0	4	57.1	24.6	25.1
chr1	11363712	11371472	ascaris_gene_00617	-	7761	hypothetical protein	late_embryo	not_enriched	no		0.3	0.7	0.7	0.3	0.3	0	0	0		5.1	7.2	6.2	4.4	2.4	2.7	1.7	4.1	13	2.4		3.1	2.4	3.4	1.7	1.7	0	0	3.4	3.1	2.7		4.1	3.8	2.1	1	1.4	2.1	1	2.1
chr1	11364701	11406317	ascaris_gene_00618	+	41617	26S proteasome non-ATPase regulatory subunit 7	late_embryo	not_enriched	no		0.4	0.5	0.4	0.4	0.7	1	0.5	1		3.7	6.6	5.6	6.9	11.1	2.4	2.7	7.3	5.6	6.3		2.6	2.8	3	2.4	3.5	0.5	0.4	6.2	3	5.7		2.7	2.1	1.6	1.4	10.5	14.5	7.9	12.8
chr1	11521490	11527749	ascaris_gene_00629	-	6260	hypothetical protein	zygote	zygote	no		0	0	1.1	0	0	1.1	0	1.1		4.5	9	4.5	4.5	2.2	29.1	28	11.2	1.1	0		3.4	2.2	2.2	1.1	0	1.1	0	7.8	1.1	1.1		3.4	1.1	0	0	0	11.2	12.3	5.6
chr1	11563009	11572741	ascaris_gene_00632	+	9733	cral-trio domain-containing protein	zygote	zygote	no		0	0	0	0	0	0	0	0		2.7	2.1	0.5	0	0	0	0	0	56.4	1.1		2.1	0.5	0.5	0	0	0	0	0	12.4	0.5		1.6	0	0.5	0	0	0	0	0
chr1	11574247	11585210	ascaris_gene_00633	-	10964	hypothetical protein	low_expression	low_expression	no		0	0	0.6	0	0	0	0	0		20.9	13.6	7.3	5.6	2.8	2.3	1.1	2.3	0.6	0		23.2	18.1	9.6	14.7	4.5	0.6	0	3.4	1.1	0		43.5	36.2	18.6	9.6	8.5	1.7	1.1	14.1
chr1	11583228	11612965	ascaris_gene_00634	+	29738	Coatomer subunit alpha	late_embryo	not_enriched	no		1.2	2.7	2.3	1.8	0.8	0.2	0	0.2		12.1	22.3	21.7	15	12.9	8.4	5.1	12.7	34.2	24		4.3	5.7	9.2	4.3	4.1	0.4	0.2	11.1	9.6	28.7		3.1	3.5	2.9	1.6	11.9	9	4.9	7
chr1	11671379	11728934	ascaris_gene_00639	-	57556	DJ subfamily C member 13	late_embryo	late_embryo	no		0.9	2.1	2.3	2.5	0.8	0.1	0	0.1		4.7	15.4	21.9	25.5	9.2	0.3	0.5	12.6	17.5	8.3		2	2.4	4.4	2.3	2.1	0.1	0	10.3	5.4	7.7		1.9	2.6	2.2	2	3.6	1.5	0.8	2.6
chr1	11782843	11797535	ascaris_gene_00643	-	14693	Protein TFG	early_embryo	not_enriched	no		0.3	0.8	0.7	0.9	1.2	1.8	1.2	2.5		4.6	8.1	11.2	15.8	16.2	23.6	19.7	26	22.4	8.1		2.7	3.1	3.9	2.6	3.8	2.9	1	18.9	8.9	10.6		1.7	2.1	1.7	2.2	8.2	33.3	22.2	9.8
chr1	11802484	11817976	ascaris_gene_00644	+	15493	zinc c2h2 type family protein	zygote	not_enriched	no		0.7	0.4	0.4	0.4	0.4	0.2	0	0.4		6.4	4.7	4	4.7	1.8	1.3	0.9	3.1	2.7	27		6.6	4	3.5	2.2	0.9	0.2	0	3.3	1.6	23.9		4.7	4	3.5	1.1	3.1	0.9	0.7	2.7
chr1	11831449	11863452	ascaris_gene_00647	-	32004	39S ribosomal protein L24, partial	zygote	not_enriched	no		0.8	1.1	1.1	1.1	0.6	0.1	0	0.3		5.7	13.3	13.2	14.5	5.2	1.2	1	8.3	12.4	17.3		3.2	3.2	4.5	2.3	2.3	0.3	0.1	8.2	4.5	13.7		2.3	2.3	1.9	1.5	2.1	0.9	0.6	1.6
chr1	11852938	11871293	ascaris_gene_00648	+	18356	charged multivesicular body protein 1b	early_embryo	not_enriched	no		0.6	0.7	0.7	0.5	0.4	0.2	0.1	0.3		5.9	10.3	9.5	8.8	5.5	1.9	1.9	5	7	6.1		3.7	3.7	4	2.2	2.8	0.5	0.5	4.2	3	8.1		3	2.5	1.6	2.8	1.9	1.2	1.1	1.8
chr1	11865478	11875213	ascaris_gene_00649	-	9736	high mobility group protein 20a	early_embryo	not_enriched	no		0.5	1.3	1	1.5	0.3	0	0	0		2.8	11.9	11.7	10.4	4.1	1.8	1.5	3.8	8.4	14		1	1.5	2.8	0.8	1	0	0	3.8	2.5	12.4		1.8	1.5	0.8	1	0.8	0.5	0.3	0.8
chr1	11893662	11900282	ascaris_gene_00651	-	6621	hypothetical protein	testis	testis	yes		0.5	0	0	3.3	0.5	198.8	104.1	306.1		3.3	4.4	1.1	0.5	4.4	53.1	18.1	16.4	0	0.5		4.9	2.2	1.1	1.6	1.1	9.3	1.1	23.5	0.5	0		7.1	2.2	1.1	0.5	1.1	99.7	54.2	32.3
chr1	11940527	11950893	ascaris_gene_00652	+	10367	hypothetical protein	larvae	not_enriched	no		0	0	0	0	0	0	0	0		17.8	17.8	11.9	3	3	0	0	3	14.8	3		26.7	11.9	5.9	3	0	0	0	3	5.9	0		41.5	20.8	5.9	3	3	0	3	14.8
chr1	11982435	12013664	ascaris_gene_00655	+	31230	Apoptosis-linked gene 2-interacting protein X 1	early_embryo	early_embryo	no		1.4	1.7	1.4	2.4	1.7	0.2	0	0.2		6.7	17.6	19.8	20.2	19.1	3.3	3.8	15.2	23.3	38.8		3.1	2.4	4.5	1.7	3.1	0.2	0	13.8	7.1	44.1		2.9	2.9	1.9	1.7	5.7	3.1	2.4	3.6
chr1	12014704	12019054	ascaris_gene_00656	-	4351	hypothetical protein	low_expression	low_expression	no		0.3	0	0	0.3	0	0	0	0		3.6	3.8	1.9	1.1	1.4	0	0.3	0.5	1.1	0.3		6.8	5.7	3.6	6.3	1.6	0.3	0	0.8	0.8	0.5		11.2	9.3	8.2	1.1	2.2	0.5	0.3	2.7
chr1	12029093	12053675	ascaris_gene_00658	+	24583	ap-1 complex subunit mu-1-i	early_embryo	not_enriched	no		0.3	0.3	0.3	0.4	0.3	0	0	0		1.1	4.8	4.4	4.2	2.5	0.8	0.5	3.1	5.5	18.8		0.5	0.8	1	0.6	0.4	0	0	2.6	1.1	14.2		0.5	0.7	0.5	0.1	0.8	0.4	0.3	0.6
chr1	12054435	12064442	ascaris_gene_00659	+	10008	MTERF domain-containing protein 2	early_embryo	not_enriched	no		0.9	1.9	0.9	1.3	0.6	0	0	0.3		5	12	14.5	12.6	9.1	5	3.8	8.5	18.9	16		2.2	2.2	2.5	2.2	1.9	0.3	0	6.9	5.3	12.9		2.5	1.9	2.5	0	1.6	1.9	0.9	2.2
chr1	12115399	12117732	ascaris_gene_00661	+	2334	hypothetical protein	ovary	ovary	no		1.3	0	1.3	1.3	0	0	0	0		3.8	6.3	11.4	10.1	7.6	0	0	11.4	10.1	3.8		2.5	3.8	3.8	5.1	1.3	0	0	12.7	5.1	7.6		1.3	1.3	1.3	1.3	2.5	1.3	0	1.3
chr1	12124096	12138747	ascaris_gene_00662	-	14652	Serine/threonine-protein phosphatase PP1	testis	not_enriched	no		0	0	0	0.6	0.3	84	46.6	66.8		0.3	0	0.3	0.3	1.1	16.3	11.4	9.1	0.3	0.3		0.6	0.6	0.6	0.3	0.6	2.6	1.7	6.6	0.6	0.9		0	0	0.3	0.9	0.3	24	14.6	9.4
chr1	12143476	12155319	ascaris_gene_00664	+	11844	Cell cycle checkpoint protein RAD1 (senses DNA damage)(mrt-2)	zygote	zygote	no		0.3	0.8	0	0.5	0	0	0	0		4.1	5.6	5.6	5.6	2.1	1.8	1.8	3.9	9.5	28		2.3	1.3	1.5	0.8	0.8	0	0	3.3	2.6	28.5		2.1	1.5	0.3	0.3	1	0.5	0.5	1
chr1	12305903	12354478	ascaris_gene_00667	-	48576	Hexosaminidase D	late_embryo	late_embryo	no		0.5	0.7	0.4	0.5	0.2	0.2	0.1	0.1		3.6	8.7	8.3	7.5	4.1	0.4	1	3.6	8.5	27.2		2	1.7	2.2	1.1	1.4	0.1	0	3.4	2.3	20.8		1.9	1.6	1.2	0.5	1.7	0.8	0.5	1.5
chr1	12368995	12374021	ascaris_gene_00669	+	5027	hypothetical protein	carcass	not_enriched	yes		0	0	0	0	0	1.8	0.9	2.6		0	0.4	0	0	0.4	21.1	16.7	5.7	0	0		0.4	0	0	0	0	0.4	0.4	2.6	0	0		0	0	0	0	0	7.9	6.6	3.9
chr1	12489971	12508188	ascaris_gene_00672	-	18218	hypothetical protein	low_expression	low_expression	yes		0.2	0	0	2	1.7	190.8	85.3	270.9		0.5	0.5	0.2	0.2	4.5	30.8	18.4	21.6	0	0		0.5	0	0.2	0.2	0.5	6.9	1	21.1	0	0.2		0	0	0	0	1.2	15.6	7.9	10.9
chr1	12509390	12518523	ascaris_gene_00673	-	9134	hypothetical protein	low_expression	low_expression	yes		0	0	0	0	3	12.3	9	26.7		0.3	0	0.3	1.5	13.5	24	9	12.6	0	0		0.3	0	0.3	0	1.8	6.3	0.6	9.6	0	0		0	0	0	0	6.9	7.5	3.6	6
chr1	12529688	12544871	ascaris_gene_00675	+	15184	40s ribosomal protein s20	late_embryo	not_enriched	no		1.6	2.4	1.2	0.8	0.8	0.8	0.4	1.2		5.6	10.8	13.9	12.4	11.6	2.8	4	8.8	11.6	15.9		2.8	3.6	4	2	2.4	0.4	0	9.2	5.6	12		2.8	3.2	2	1.2	4.4	6.4	4.8	3.6
chr1	12545359	12551466	ascaris_gene_00676	+	6108	D-directed R polymerase II subunit RPB3	zygote	not_enriched	no		0.4	0.4	0.4	0.4	0	0.9	0	0.9		3.4	3	5.6	7.3	2.6	1.3	1.7	3	5.6	9		2.1	2.1	2.6	1.7	1.3	0	0	4.7	2.6	12.4		3	2.6	3	1.3	6.8	5.6	2.6	3.8
chr1	12551824	12564900	ascaris_gene_00677	+	13077	u4 u6 small nuclear ribonucleoprotein prp4	early_embryo	not_enriched	no		0.6	1.2	0.6	0.9	0.3	0	0	0.3		10.5	10.8	14.9	15.7	9	2.6	3.5	13.4	31.8	19.2		3.8	4.4	6.7	3.2	2.6	0.3	0	11.4	8.2	15.4		3.2	3.5	2.6	0.9	5	3.5	2	3.8
chr1	12626091	12679622	ascaris_gene_00680	-	53532	corepressor interacting with rbpj 1	muscle	muscle	no		0.2	0.2	0	0	0.2	0.2	0.2	1.1		2.4	3.3	1.5	0.7	1.3	0.4	2.2	1.5	1.3	12.4		2	0.7	0.9	0.7	0.4	1.8	2.4	1.5	0.5	19.8		0.7	0.5	0.4	0.2	0.4	0.5	2.6	0.7
chr1	12730285	12774502	ascaris_gene_00684	+	44218	Transient receptor potential channel	intestine	intestine	no		0.1	0.1	0	0	0	0	0	0		0.8	2.1	1.2	0.4	0.3	0.4	0.1	0.8	13	3.7		0.5	0.2	0.3	0.2	0.1	0	0	0.8	3.2	3.4		0.4	0.2	0	0.1	0.1	0.1	0	0.2
chr1	12782652	12796929	ascaris_gene_00685	-	14278	Cathepsin B cysteine proteise 6	larvae	not_enriched	no		0.7	1.1	0.4	0.7	0	0	0	0		2.5	8.9	10.3	7.5	1.4	0	0.7	3.6	4.6	5		2.1	1.1	2.1	1.4	0.4	0	0	3.6	1.4	6.4		1.1	1.1	1.4	0.7	1.1	0.7	0.4	0.7
chr1	12803454	12816415	ascaris_gene_00687	-	12962	Charged multivesicular body protein 6	zygote	zygote	no		0.3	0.5	0.5	0.7	0.9	0.2	0	1		5.2	9.3	9.5	9.8	8.8	3.5	5.3	5.3	7.4	7.8		7.2	11.2	12.4	5.2	11.9	6.4	5.3	6.9	9.7	20.9		2.2	1.9	1.9	10	3.1	1	4	1.2
chr1	12813891	12824648	ascaris_gene_00688	+	10758	macrophage migration inhibitory factor	zygote	zygote	no		0.7	1	0.7	2.3	2.3	2	0.7	2		9.2	13.5	19.4	25.3	35.5	8.2	22.1	17.8	23.7	23		5.3	3.3	7.2	5.9	7.9	1.3	0.7	20.7	11.2	19.1		3	3.3	2	2	16.1	6.9	7.9	5.6
chr1	12822281	12857459	ascaris_gene_00689	-	35179	protein phosphatase 1 regulatory inhibitor subunit 16b	testis	not_enriched	no		0.9	1	0.9	2	5.6	1.1	0.5	0.9		3.8	9.7	13.9	24.9	75.6	56.1	33.9	61.1	8.8	10.1		2.4	2.2	4.3	2.6	12.1	1.4	0.4	39.6	3.1	8.1		2.7	2.9	2	2.1	17.2	49.1	19.6	18.3
chr1	12884202	12939493	ascaris_gene_00693	-	55292	Phorbol ester/diacylglycerol-binding protein unc-13	testis	not_enriched	no		1.1	0.9	0.9	0.7	0.2	0.9	0.7	1.1		5.5	14.3	10.5	10.3	3.5	5.9	3.1	5.5	6.4	8.3		3.1	2.2	2.2	0.7	0.7	0	0	4.8	2.2	8.6		3.1	2	0.7	0.7	1.1	1.8	1.1	1.5
chr1	13128733	13162734	ascaris_gene_00699	+	34002	hypothetical protein	late_embryo	not_enriched	no		1.7	1.8	1.5	1.5	0.5	0	0	0		7.8	26.8	26.5	23.7	6.1	0.6	0.9	12.7	16.3	71		4	3.9	5.7	2	1.7	0.1	0.1	12.1	4.7	60.6		4.1	4.2	2.7	1.2	3.7	1.5	1.2	2.7
chr1	13175662	13208799	ascaris_gene_00700	+	33138	Dystrobrevin-1	early_embryo	not_enriched	no		0.2	0.4	0.4	0.2	0.2	0	0	0.4		3.2	10.9	7.5	4.5	1.9	0	0.4	3.9	6.2	54.7		1.7	1.3	1.5	0.6	0.9	0.4	0	3.4	1.3	49.7		2.6	2.1	1.7	0.6	1.1	0.4	0.4	1.5
chr1	13213379	13228270	ascaris_gene_00701	+	14892	hypothetical protein	testis	testis	yes		0	0	0	0.2	2.7	6.1	4.5	5		0.5	0	0.7	1	21	21.4	58.5	30.6	0	0		0.5	0.2	1	1.2	2.9	1.5	0.7	14.6	0	0		0.2	0	0	0.5	20.3	52.1	25.9	18.8
chr1	13290595	13309761	ascaris_gene_00705	+	19167	atp-dependent r helicase ddx1	testis	not_enriched	no		2.3	2.3	2.3	3.5	1.9	0.3	0	0.3		11	16.4	24.8	37.1	19.3	4.2	2.9	16.1	17.4	33.2		5.2	4.8	8.1	4.8	4.2	0.3	0	18.7	7.1	31.9		6.1	6.8	6.8	3.5	26.4	10	6.1	9.7
chr1	13341986	13351999	ascaris_gene_00709	-	10014	gpi mannosyltransferase 2	late_embryo	not_enriched	no		1.9	2.1	1.5	1.3	0.4	0.6	0.6	0.6		10.2	17.5	20.5	17.8	5.5	1.1	2.7	10.2	13.3	27.5		4.4	4.2	7.2	1.9	1.3	0.2	0	8.7	3	15.9		4.7	4.2	2.8	1.1	3.8	2.3	1.7	3.6
chr1	13350217	13373402	ascaris_gene_00710	+	23186	D-directed R polymerase I subunit RPA2	testis	not_enriched	no		1.1	1.7	1.1	1.7	3.4	0.9	0.3	0.9		8.9	18.3	18.3	18.9	20.3	19.8	21.2	26.7	8.9	25.2		4	4	7.2	4.9	5.4	1.7	0.3	17.8	5.2	21.8		4.3	4	2.3	2.6	15.8	43.9	22.6	20.3
chr1	13501968	13518355	ascaris_gene_00716	+	16388	Isocitrate dehydrogese DP, partial	testis	not_enriched	no		0.4	0.7	0.9	0.9	2.8	2.5	0.9	2.6		4	11.7	15.4	14.5	26.8	44.9	36.1	33.2	7	5.4		2	2.3	4.2	3.5	5.1	1.9	0.3	18.1	2.2	4.4		2.2	2.2	1.5	1.2	5.9	38.8	18.3	10.7
chr1	13519926	13547562	ascaris_gene_00717	+	27637	Scaffold attachment factor B1, partial	zygote	not_enriched	no		0.2	0.5	0.5	0.2	0.2	0	0	0.2		2.1	5.5	4.8	3.9	2.7	0.7	1.6	2.3	15.1	5		1.4	0.7	1.4	1.4	0.9	0.2	0	2.3	4.3	3.9		0.5	0.5	0.5	0.2	0.7	0.7	0.5	0.7
chr1	13550956	13570880	ascaris_gene_00718	+	19925	hypothetical protein	late_embryo	late_embryo	no		0.2	0.4	0.4	0.4	0.8	0.2	0	0.4		2.7	6.5	6.5	7.6	7.3	4.2	3.4	5	11.1	9.9		2.1	2.7	3.8	2.7	3.6	1	0.4	4.8	4.2	9.2		1	0.8	0.6	2.5	2.3	2.1	1.9	1.5
chr1	13571266	13578851	ascaris_gene_00720	+	7586	AsSLR8.110, partial	late_embryo	not_enriched	no		0.3	0.3	0.3	1	0.5	115.9	64.7	90.6		0.3	0	0.5	0.3	1.8	14.8	11.8	6.9	0.3	0		0.5	0.8	0.5	0.3	1.3	5.4	1.3	7.9	0.8	0.3		0.3	0	0	1.3	1	20.2	11.5	8.2
chr1	13581782	13586731	ascaris_gene_00721	+	4950	40S ribosomal protein S27	late_embryo	not_enriched	no		0	0.2	0	0	0.2	0.4	0.2	0.2		1.1	0.9	2.4	1.3	2.2	2.4	2	1.3	1.5	1.3		0.4	0.7	1.3	0.4	0.9	0.2	0.2	1.1	0.4	0.7		0.2	0.2	0.4	0.2	0.4	13.2	7.9	1.3
chr1	13588071	13594025	ascaris_gene_00722	-	5955	msp-domain protein 2	testis	testis	yes		0	0	0	0.7	5.2	346.3	185.5	362.8		1.5	0.7	0	1.5	6.7	29.2	37.4	34.4	0	0		0.7	0	0	0	1.5	10.5	2.2	23.2	0	0		0	0	0	0	1.5	44.9	25.4	20.2
chr1	13601478	13612479	ascaris_gene_00724	+	11002	Transmembrane protein 161B	early_embryo	not_enriched	no		0.8	1.3	0.8	0.5	0.3	0.3	0	0		4.2	12.8	14.1	10.5	2.9	2.4	1.3	6	10.7	19.1		1.6	1.3	2.1	0.8	0.5	0	0	5	2.6	12.3		3.1	2.9	1.8	1	3.1	1	0.8	2.4
chr1	13629272	13636560	ascaris_gene_00727	+	7289	Programmed cell death protein 5	early_embryo	not_enriched	no		1.1	1.1	0.8	1.9	0.4	0.4	0.4	0.4		4.5	12.1	10.9	15.5	4.2	0	1.9	11.3	19.2	52.5		1.9	2.3	3.8	1.1	1.5	0	0	11.3	5.3	27.5		1.9	1.9	1.5	1.5	2.3	1.1	1.1	2.6
chr1	13638409	13646753	ascaris_gene_00728	+	8345	hypothetical protein	early_embryo	early_embryo	no		0	0	0	0	0	0	0	0		1.3	1.3	0.3	0	0	0	0	0.3	0	55.2		1.3	0.3	0.7	0	0	0	0	0.3	0	38.4		0.3	0	0	0	0	0	0	0
chr1	13647121	13654362	ascaris_gene_00729	+	7242	msp-domain protein 2	testis	testis	yes		0.4	0	0	2.2	9.2	240.7	116.6	235.4		1.3	0.4	0.4	2.2	24.6	46.2	25.1	40	0.9	1.8		0.4	0.4	0.4	0	4	7.9	1.3	27.7	0.4	1.8		0.4	0	0.4	0	11	75.7	33.9	23.8
chr1	13654576	13658534	ascaris_gene_00730	+	3959	msp-domain protein 2	testis	testis	yes		0	0.4	0	1.8	1.3	341.1	257.4	372		0.4	0	0	0.4	4.9	48.3	29.1	30	0	0		0	0	0	0	0.4	17.5	3.1	35.8	0	0		0	0	0	0.4	0.9	33.1	17.5	14.8
chr1	13660447	13662992	ascaris_gene_00731	+	2546	hypothetical protein	testis	testis	yes		0.9	0	0	5.4	11.8	608.5	299.7	405.1		0	0	0	0.9	39.1	89.9	75.4	68.1	0	0		0	0	0	0	5.4	18.2	2.7	55.4	0	0		0	0	0	0	7.3	138.1	68.1	49
chr1	13672292	13699022	ascaris_gene_00733	-	26731	hypothetical protein	late_embryo	not_enriched	no		0.6	0.8	1.2	1	0.4	0.6	0	0.4		3.7	9.7	10	10.8	5	4.2	4.6	7.9	18.4	17.4		1.7	2.1	4.1	1.9	2.1	0.4	0	7.3	5.8	16.6		2.7	2.7	1.5	1	5.4	6	1.7	2.5
chr1	13709478	13728382	ascaris_gene_00735	-	18905	Pleiotropic regulator 1	early_embryo	not_enriched	no		1.1	1.7	1.2	0.8	0.2	0	0.1	0.1		5.7	11.5	12.7	9.9	4.2	5.1	3.1	6.2	11.9	8.7		2.3	2.9	4	1.5	1.7	0.2	0.1	5.8	4.2	10.4		2.4	2.3	1.7	1.2	2.6	2.6	1.5	1.5
chr1	13728915	13749871	ascaris_gene_00736	-	20957	Pre-mR-splicing factor ATP-dependent R helicase mog-4	late_embryo	not_enriched	no		1.3	2.8	1.8	2.6	0.5	0.3	0.3	0.3		10.1	31.7	33.3	36.9	16.8	3.9	2.8	22.2	32	44.4		3.6	4.1	8.3	4.1	2.8	0.3	0	19.6	8	33.5		4.6	5.4	3.6	1.8	7.2	4.1	2.6	5.2
chr1	13763826	13786649	ascaris_gene_00738	-	22824	d polymerase delta catalytic subunit	late_embryo	not_enriched	no		0.6	0.7	0.3	0.1	0	0	0	0.1		3.5	6.7	8.3	5	2.6	0.7	1.2	2.8	6.9	33		2.6	2.1	2.9	1.5	0.9	0	0	2.6	1.9	22.6		2.6	1.8	1.2	0.3	0.9	0.7	0.4	1.3
chr1	13811540	13821590	ascaris_gene_00740	-	10051	U4/U6.U5 small nuclear ribonucleoprotein 27 kDa protein	zygote	not_enriched	no		0.7	1.6	1.1	1.3	0.4	0.1	0	0.3		6.1	19	15.5	15.9	5.8	3.1	2.5	9.4	16.9	39.3		2.5	2.8	4.7	2.4	2	0.1	0	10.6	5.5	43.7		2.1	2.3	1.7	0.4	2.3	1.7	0.8	1.8
chr1	13821386	13824689	ascaris_gene_00741	+	3304	hypothetical protein	low_expression	low_expression	no		2.7	2.7	1.4	0.7	0	0.7	0.7	0.7		22.3	22.3	18.9	11.5	3.4	3.4	2	5.4	2.7	0.7		40.5	33.1	29	29	10.8	2	0	12.2	6.1	1.4		104	106.7	77	22.3	56	13.5	6.1	53.3
chr1	13823118	13853920	ascaris_gene_00742	+	30803	ubiquitin carboxyl-termil hydrolase 26	late_embryo	not_enriched	no		0.7	1.4	1.9	4.2	3.4	0.6	0.5	0.4		4.3	9.8	15.7	29.5	24.7	15.1	11.4	30	10.1	10.7		4	3.4	5.3	5.7	8.5	0.5	0.1	23.1	2.8	9.6		8.2	7.9	6.2	1.9	17.1	20.4	9.2	11.8
chr1	13866193	13871054	ascaris_gene_00744	+	4862	hypothetical protein	testis	testis	yes		0.4	0.4	0.4	1.8	12	493.1	328.9	562.4		0.4	0.4	0.7	2.8	45.4	141.8	58.4	48.2	0	0		0.4	0	1.4	1.4	7.4	28.1	7	58.4	0	0		0	0	0.4	0.7	39	183.6	108.7	51
chr1	13872707	13881215	ascaris_gene_00745	+	8509	ubiquitin interaction motif family protein	zygote	zygote	no		0	0	0.2	0.7	2.3	86.2	54.7	89.7		0.9	0.7	2.1	1.9	9.3	17.1	12.3	15.8	1.4	0.2		1.2	2.3	2.5	0.9	2.5	4.2	1.4	15.3	3	1.6		0.2	0.2	0.2	2.5	6.3	57.2	30.4	19
chr1	13877820	13887152	ascaris_gene_00746	-	9333	26S proteasome non-ATPase regulatory subunit 4	zygote	not_enriched	no		0.8	0.5	0.3	0.8	0.3	0.8	0.3	0.8		3.6	6.6	8.8	11.8	5.8	1.6	1.9	5.5	7.7	15.4		2.5	1.9	3	2.7	2.2	0.5	0	5.5	3	22		3.8	4.7	2.7	1.6	9.3	9.1	4.7	4.4
chr1	13889983	13899039	ascaris_gene_00748	+	9057	beta-lactamase domain-containing protein 2	late_embryo	not_enriched	no		0.4	0.4	0.4	0.2	0.2	0.2	0	0.2		2.9	7	7.5	6.4	2.2	1.5	1.5	3.3	5.7	35.5		1.3	0.9	1.5	0.7	0.7	0	0	2.4	1.8	23		1.3	1.3	0.7	0.4	1.1	0.9	0.4	1.1
chr1	13917433	13950953	ascaris_gene_00751	-	33521	hypothetical protein	testis	testis	yes		0	0	0	0.7	5.4	2.7	1	3.7		1	2.3	3	14.1	63.8	50.3	36.6	52	0.3	2.3		1.3	0.3	3.7	2	12.1	2.7	0.3	34.6	0.3	3		0.3	0.3	0.3	0.7	31.9	100.7	44.6	38.9
chr1	13959849	13984040	ascaris_gene_00753	+	24192	protein fam91a1	late_embryo	not_enriched	no		0.4	0.6	0.6	0.6	0.4	0.5	0.1	0.6		4.1	12.2	9.9	8.7	7.2	2.4	3.9	8.7	8.1	15.1		2	1.9	3	1.1	2.3	0.3	0.3	5.8	2.5	11.8		1.9	1.5	1.1	1.1	2.4	4.1	1.3	2.7
chr1	13977372	13994003	ascaris_gene_00754	-	16632	Zinc finger and SCAN domain-containing protein 2	late_embryo	late_embryo	no		0.4	0.5	0.5	0.6	0.2	0.1	0.1	0.4		2.1	3.7	4.8	5.9	3.4	1	1.6	3.3	4.6	11.2		1.1	1.3	2.2	1.2	2.1	0.6	0.2	2.7	1.3	10.1		1.2	1	1	0.8	1.3	1	0.6	0.8
chr1	13994203	14007185	ascaris_gene_00756	-	12983	Protein slowmo 2	intestine	intestine	no		0.5	0.7	0.5	0.5	0.2	0	0	0		3.7	7.3	5.1	4.2	1.5	0.5	0.7	2.9	4.6	11.7		2	2	2.2	1.7	1	0.2	0	3.2	1.2	6.6		4.9	5.4	3.4	1.5	2.9	1.2	0.5	2.4
chr1	14009527	14025874	ascaris_gene_00757	+	16348	e3 ubiquitin-protein ligase mib2	early_embryo	not_enriched	yes		0	0	0	0	0.9	1.6	0.7	1.6		0.7	0.5	0.2	0.7	8.4	56.7	43.2	30.8	0	2.6		0.5	0	0.2	0.2	0.9	3.3	0.2	12.1	0.2	1.9		0.2	0	0	0	2.3	61.8	37.6	21.5
chr1	14036845	14050942	ascaris_gene_00759	-	14098	Splicing factor 3A subunit 1	early_embryo	not_enriched	no		1.9	2.1	1.7	2.4	2.1	1.5	0.9	2.4		12.5	19.6	22.8	23.6	23.4	30.7	22.1	43	22.6	18.5		6	7.1	11	7.1	5.4	2.1	0.4	31.4	9	20.6		2.6	3.4	3	1.5	11.6	75.4	54.1	26.2
chr1	14059828	14071829	ascaris_gene_00761	+	12002	Ethanolaminephosphotransferase 1	zygote	zygote	no		1	1.3	1.3	2.7	2.4	2	1	1.7		6.7	13.8	21.9	36.4	30.4	5.1	1.7	37.8	13.5	7.1		3	2.7	6.7	5.4	6.7	0.3	0	23.6	4	4.4		8.1	9.4	6.4	6.4	39.8	19.6	9.4	24
chr1	14139780	14167567	ascaris_gene_00765	-	27788	U3 small nucleolar R-associated protein 15	late_embryo	not_enriched	no		1.6	2.1	1.6	1.8	0.5	0.3	0	0		8.4	28.6	32.5	27.6	10.2	3.4	3.9	17.3	33.8	56.2		2.9	2.9	5.2	2.4	2.1	0	0	13.1	8.9	61.4		4.7	4.7	3.7	1.6	4.2	3.4	2.1	3.4
chr1	14168178	14171231	ascaris_gene_00766	-	3054	atp synthase-coupling factor	zygote	not_enriched	no		0.5	0.5	0.5	0.5	0.5	1	0	1		6.3	5.8	11	10.5	4.2	3.7	6.3	7.8	18.8	18.8		3.1	2.1	4.2	2.1	2.1	0	0	7.3	7.3	25.1		2.6	3.1	2.1	1.6	6.3	7.8	4.2	4.2
chr1	14171729	14184803	ascaris_gene_00767	+	13075	Histone deacetylase 1	early_embryo	not_enriched	no		0.6	0.9	1.2	0.9	1.6	0.6	0.3	0.3		3.7	10	15.3	12.2	16.5	8.7	9.7	24	19.4	89.9		1.9	1.6	4.1	1.6	2.8	0.3	0.3	18.7	5.6	74		3.4	2.8	2.8	0.3	12.5	16.2	6.9	11.6
chr1	14187951	14189945	ascaris_gene_00768	+	1995	Protein mago shi	late_embryo	not_enriched	no		1.8	3.6	2.7	2.7	0.9	0.9	0	0.9		27.6	47.2	55.3	57	26.7	30.3	14.3	40.1	122.1	49		9.8	10.7	14.3	6.2	7.1	0.9	0	38.3	30.3	28.5		4.5	7.1	5.3	2.7	10.7	11.6	8	12.5
chr1	14212202	14222680	ascaris_gene_00770	+	10479	Cytoplasmic dynein 1 light intermediate chain 2	zygote	not_enriched	no		1.5	1	0.8	0.8	0	0.3	0	0		6.9	16.8	13.2	10.7	4.6	0.8	1.3	7.1	11.2	13		2.8	2.5	4.3	2	1.3	0.3	0	7.1	3.8	13.7		2.5	3.1	1.5	0.8	2.8	1.3	0.8	1.8
chr1	14222600	14233225	ascaris_gene_00771	-	10626	hypothetical protein	zygote	zygote	no		0.4	0.4	0	0.4	0	0	0	0		3.1	5.5	7.1	7.1	2.8	0	0.4	3.9	4.7	19.3		1.2	1.6	2.4	1.6	0.8	0	0	3.9	1.6	15.7		2	3.1	2.8	2	3.1	1.6	0.8	3.1
chr1	14252116	14261655	ascaris_gene_00773	-	9540	serine threonine-protein phosphatase	testis	testis	yes		0	0	0	0.3	3	78.8	34.7	66.7		0.3	0.3	0.3	0.9	29.3	44.7	27.5	24.2	0	0		0.3	0	0.3	0	2.1	3.9	0.6	15.4	0	0.3		0	0	0.3	0	13.9	76.1	39.3	23.6
chr1	14272479	14277496	ascaris_gene_00775	-	5018	hypothetical protein	zygote	not_enriched	yes		0	0	0	2.2	0	463.8	215.1	370.2		0.7	0	0	0	1.5	106.8	71.7	43.2	1.5	1.5		0.7	0	0	0	0.7	11	2.9	36.6	0	0.7		0.7	0.7	0	0	0.7	43.2	23.4	20.5
chr1	14300360	14303402	ascaris_gene_00777	-	3043	hypothetical protein	late_embryo	not_enriched	no		3	1.5	1.5	3	3	0	0	0		9.1	15.1	24.2	25.7	16.6	3	4.5	16.6	21.1	9.1		3	1.5	4.5	1.5	3	0	0	16.6	6	10.6		4.5	4.5	3	1.5	12.1	10.6	4.5	7.6
chr1	14304901	14306158	ascaris_gene_00778	-	1258	hypothetical protein	zygote	not_enriched	no		1.6	0.8	0.8	1.6	0.8	0.8	0.8	0.8		5.7	22.2	20.5	15.6	10.7	9.9	8.2	9	9	31.2		2.5	3.3	5.7	2.5	1.6	0	0	5.7	1.6	17.2		1.6	2.5	1.6	0	1.6	1.6	0.8	1.6
chr1	14307055	14313799	ascaris_gene_00779	-	6745	putative-ribose 5-phosphate isomerase	zygote	not_enriched	no		5.9	7.5	8.4	13.4	10	2.5	0.8	3.3		25.9	70.2	78.6	75.3	102	36.8	31.8	87	71.1	33.4		7.5	9.2	13.4	5.9	10	0.8	0	54.3	15.1	30.1		10	12.5	6.7	5	47.7	43.5	21.7	35.1
chr1	14365592	14380146	ascaris_gene_00781	+	14555	Tyrosine-protein phosphatase non-receptor type 9	testis	testis	yes		0	0	0	0	0	36.9	24.4	35.5		13.4	10.6	2.8	1.4	1.8	11.5	8.8	6	0	0		7.4	3.2	2.3	0.9	0.5	1.8	0.5	6.9	0.5	0		7.4	1.8	1.8	0	0.9	8.8	4.1	5.5
chr1	14397518	14412586	ascaris_gene_00783	-	15069	intraflagellar transport protein 88-like protein	low_expression	low_expression	yes		0.2	0	0	0.2	0.5	0.7	0.2	1.5		7.3	3.4	3.1	4.4	7.5	4.4	2.7	3.6	2.7	0.5		5.3	2.9	3.4	2.9	6.1	1.9	0.5	6.5	5.3	0.7		10.2	8	5.6	3.1	16.9	3.4	3.6	13.1
chr1	14412155	14435400	ascaris_gene_00784	+	23246	Sperm-specific protein ZC168.6	testis	testis	no		2.8	4.4	3.1	6.4	8.6	233.5	138.4	446.2		12.8	37	34.8	44.8	82.6	100.1	40.6	139.8	42.5	97		7.2	6.4	11.4	6.1	12	17.5	4.2	111.2	12.2	79.2		5	4.4	2.8	2.2	31.1	50	26.1	32.5
chr1	14437506	14458576	ascaris_gene_00785	+	21071	coiled-coil and c2 domain-containing protein 1-like protein	zygote	not_enriched	no		2.9	4.7	2.9	4.1	3.5	6.4	4.4	9.3		12.5	47.4	46.9	40.7	31.7	22.1	18.9	70.7	60.5	29.1		6.1	6.4	9.9	4.7	4.9	1.5	0.3	45.4	19.8	26.5		6.1	7.3	5.2	2.9	10.5	17.8	12.5	14.6
chr1	14514234	14574880	ascaris_gene_00788	-	60647	Small subunit processome component 20	testis	testis	no		0.4	0.3	0.3	1.6	0.9	166.9	147.4	193.7		2.3	7.5	5.1	5.5	11	57.4	26.9	32.2	5.1	7.6		1.1	0.7	1.2	1.3	1.4	16.9	3.7	28.8	1.1	6.1		1.3	0.7	0.2	0.5	1.7	47.5	26.4	16.2
chr1	14575233	14589771	ascaris_gene_00789	+	14539	tyrosine-protein kise transforming protein fps	low_expression	low_expression	yes		0	0	0.3	1.3	6.3	278	139.2	238.2		0.7	0	0.3	1	25.2	35.1	19.9	42.4	0	0		0.7	0.3	0.7	0.7	3.6	8.3	2	29.5	0	0		0.3	0.3	0	0	13.3	69.3	36.8	25.8
chr1	14591317	14596342	ascaris_gene_00790	-	5026	protein twisted gastrulation	late_embryo	not_enriched	no		0.9	0.4	0.9	1.3	0	0	0	0		3.6	13.8	15.1	15.1	4	1.3	1.3	6.2	6.7	13.8		1.8	1.3	1.3	0.4	1.3	0	0	4.9	1.3	5.8		1.3	1.3	1.3	0.4	1.8	0.4	0.4	1.3
chr1	14617395	14631487	ascaris_gene_00792	-	14093	major facilitator superfamily domain-containing protein 7-a	low_expression	low_expression	yes		0.2	0.2	0	0.2	0.3	18.6	11.7	16		0.7	1.5	1	0.5	12.9	25.6	21.5	21.3	0.2	0		0.5	0.3	0.2	0.2	0.5	1.5	0.3	8.9	0	0.3		0.7	0.2	0.3	0.3	1	56.2	30.2	14.6
chr1	14659094	14663847	ascaris_gene_00795	-	4754	Cysteine-rich PDZ-binding protein	testis	not_enriched	no		1.5	2.2	1.5	2.2	0.4	0.7	0.4	0.4		9.7	16.7	16	16	5.2	3	4.8	9.7	16.4	44.7		3	4.5	5.6	2.2	1.9	0	0	9.7	4.1	39.8		3	3.7	2.2	1.1	2.2	3	1.5	1.9
chr1	14664488	14690740	ascaris_gene_00796	+	26253	putative peptidyl-glycine alpha-amidating monooxygese	carcass	not_enriched	no		0.4	0.8	1	1	1	0.6	0.2	0.4		2.9	11.5	12.5	16.7	13.1	0.8	3.1	21.5	7.5	9.2		1.7	1.3	2.9	2.1	1.7	0.2	0	16.5	2.1	8.8		1.7	2.5	2.1	1.7	9.2	6.3	3.3	7.5
chr1	14811733	14831149	ascaris_gene_00802	-	19417	hypothetical protein	late_embryo	not_enriched	no		0	0	0	0	0	0.2	0	0		0.2	0	0.2	0.2	0	0	0.2	0	0.2	38.3		0.4	0.2	0.2	0.2	0	0	0	0.2	0	27.2		0.2	0.2	0	0	0	0	0	0
chr1	14903417	14925584	ascaris_gene_00805	+	22168	serine threonine-protein kise warts	late_embryo	not_enriched	no		0	0	0.2	0.2	0	0	0	0		0.8	2	1	1.6	5.4	1.4	0.4	1.8	10.4	90.9		0.6	0.2	0.4	0	0.4	0	0	2	2.4	70.2		0.2	0.2	0.4	0.2	0.4	0.2	0.2	0.4
chr1	15040243	15053798	ascaris_gene_00809	-	13556	H/ACA ribonucleoprotein complex subunit 2-like protein	early_embryo	not_enriched	no		1.2	1.9	0.9	0.9	0.6	0	0	0		7.1	20.7	21	20.1	6.8	0.9	2.2	9.3	22.9	50.4		1.9	2.2	4	2.2	1.9	0	0	7.1	4.6	29.7		1.9	2.5	1.9	0.9	2.2	1.5	0.6	1.5
chr1	15052177	15068887	ascaris_gene_00810	-	16711	nucleolar and coiled-body phosphoprotein 1	early_embryo	not_enriched	no		2.2	4.4	4.9	2.9	2	0	0	0.2		9.1	46.6	47.3	49	31.4	2.5	4.4	38.7	81.4	72.8		3.7	4.9	10.8	6.9	6.6	0.2	0	31.4	23.5	70.3		2.9	3.4	2.9	2.2	7.4	4.4	2.2	3.9
chr1	15171858	15183053	ascaris_gene_00811	-	11196	hypothetical protein	larvae	not_enriched	no		0	0	0	0	0	0	0	0		1.7	0.7	0.5	0.5	0.2	0	0	0.2	23.2	1		1.2	0.5	0.2	0	0	0	0	0.2	6.9	0.7		1	0.2	0	0	0	0	0	0.2
chr1	15232237	15289409	ascaris_gene_00814	-	57173	ADAMTS-like protein 3	zygote	zygote	no		0	0	0	0	0.4	2.5	2.5	3.7		2.1	1.6	0.6	0.6	3.1	26.4	21.3	18.6	8.4	1		2	0.2	0.4	0.2	0.4	1.8	0.4	9.2	2.9	0.8		0.2	0.2	0.2	0.4	1.6	40.8	19.9	9.2
chr1	15309987	15323347	ascaris_gene_00815	-	13361	glycoprotein endo-alpha- -mannosidase	late_embryo	not_enriched	no		0.5	0.8	0.8	1.1	2.7	0.3	0.3	0.3		3.4	13.5	14.6	23.7	27.3	1.9	2.2	19.1	14.1	4.4		1.3	1.4	2.5	0.9	3	0.2	0	12.7	3	2.7		1.7	1.9	1.6	0.6	11.4	5	3.3	7.4
chr1	15324712	15330044	ascaris_gene_00816	+	5333	Protein SEC13	late_embryo	not_enriched	no		0.8	1.5	0.8	0.8	0	0	0	0		3.8	7.6	9.9	9.2	3.8	0	3.1	7.6	12.2	11.5		2.3	3.1	3.1	1.5	1.5	0	0	7.6	3.8	10.7		3.8	3.1	0.8	0	3.8	11.5	6.1	6.1
chr1	15336839	15351103	ascaris_gene_00817	+	14265	hypothetical protein	late_embryo	not_enriched	no		0	0	0	0	0	0	0	5.2		10.3	5.2	10.3	12.9	25.8	18	20.6	5.2	5.2	0		10.3	10.3	12.9	7.7	25.8	10.3	7.7	2.6	7.7	10.3		2.6	0	5.2	20.6	5.2	2.6	5.2	2.6
chr1	15344449	15348610	ascaris_gene_00818	-	4162	Prefoldin subunit 2	late_embryo	not_enriched	no		0.5	0	0	0.5	0	0.5	0.5	0		2	7	7	7.5	7	4	1.5	5.5	10	8		1	0.5	1	0	0.5	0	0	3.5	2	4.5		1.5	2	0.5	0.5	3	3	1.5	2.5
chr1	15349021	15360718	ascaris_gene_00819	-	11698	endoplasmic reticulum lectin 1	testis	testis	no		1.6	2.8	2.2	2.6	4	8	5.4	5		8.5	35	24.9	32.6	26.4	43.9	39.6	40.8	15.7	31.4		4	4.4	5.6	1.8	4	1	0.4	28.2	5.4	23.5		5.8	6	4	2	10.3	20.5	11.1	12.5
chr1	15365218	15373043	ascaris_gene_00820	+	7826	hypothetical protein	low_expression	low_expression	yes		0	0	0	0.6	4	178.5	102.7	265.1		0.3	0.6	0.3	1.5	31.5	31.5	18.3	38.5	0	0.3		0.3	0	0.3	0.3	1.8	7.3	1.5	29.7	0	0.3		0.3	0	0	0.3	19.9	92.6	47.4	35.5
chr1	15385753	15406771	ascaris_gene_00822	+	21019	Peptidyl-prolyl cis-trans isomerase-like protein 4	early_embryo	not_enriched	no		0.6	0.9	1.1	0.9	0.2	0	0	0		3.4	13	10.4	10.2	2.8	0.2	0.6	5.3	11.3	18.3		1.9	1.5	2.3	1.3	0.9	0	0	4.7	3.6	22.8		2.6	2.6	1.9	0.6	1.9	0.6	0.2	1.5
chr1	15389960	15432479	ascaris_gene_00823	-	42520	hypothetical protein	early_embryo	not_enriched	no		1.7	0	1.7	0	1.7	0	0	1.7		15.4	6.9	22.3	22.3	13.7	0	3.4	3.4	5.1	1.7		15.4	17.2	20.6	13.7	18.9	1.7	0	3.4	6.9	12		1.7	1.7	5.1	29.2	3.4	1.7	1.7	1.7
chr1	15443952	15452281	ascaris_gene_00824	-	8330	hypothetical protein	zygote	not_enriched	no		0.3	0.3	0.6	0.6	0	0	0	0		2.5	6.3	6.9	7.9	1.9	0	0.6	5	11.9	9.4		0.9	1.3	1.6	0.9	0.6	0	0	5	3.8	7.9		2.2	2.8	2.2	1.3	3.5	0.9	0.9	1.3
chr1	15453436	15460441	ascaris_gene_00826	+	7006	S-formylglutathione hydrolase	late_embryo	late_embryo	no		0.4	0.8	0.4	0.8	0.4	0	0	0		4.8	15.5	14.7	18.7	6	2.8	2.8	11.2	21.1	4.4		1.6	2	2.4	0.8	1.2	0	0	7.2	3.6	4		1.6	1.6	1.2	1.2	1.6	1.2	1.2	1.6
chr1	15463716	15489915	ascaris_gene_00827	+	26200	GON-4-like protein	testis	not_enriched	no		0.8	1	0.9	1.8	2.7	0.8	0.3	0.8		3.3	14.9	13.3	22.2	60.5	27.8	21.3	66	15.3	23.1		1.3	1.4	3.1	1.7	4.8	2	0.3	33.4	4.3	18.1		1.6	1.7	0.8	0.7	11	41.1	21.6	17.3
chr1	15546377	15601869	ascaris_gene_00831	+	55493	Trithorax group protein osa	late_embryo	not_enriched	no		4.4	5.5	3	3.3	2.8	0.2	0	0.7		20.2	76.7	53.6	39	37.7	10.9	8.5	65.5	51.6	180.3		12.8	10	14.1	6.3	7.8	0.7	0.2	47.2	15.9	168.8		18.9	18.9	10.4	4.4	17	10	4.1	18.7
chr1	15607086	15617777	ascaris_gene_00833	-	10692	ASABF-epsilon	late_embryo	not_enriched	no		2.3	3.2	2	1.7	0.3	0	0	0.3		9.9	41.4	29.7	28.3	7.3	1.2	2	14.6	21	53.3		3.5	3.5	5.5	2.6	2	0.3	0	14.3	5.5	37.6		5.8	5	2.9	1.5	5	2.3	1.2	3.2
chr1	15638856	15676978	ascaris_gene_00836	-	38123	small heat shock protein ov25-1	zygote	zygote	yes		0.8	0.4	1.2	3.7	23.8	371.9	131.2	387		2.5	1.6	8.2	36.1	185.3	263.6	109.5	189.4	2.1	2.1		2.1	0.8	12.7	4.1	45.1	25.8	4.5	140.2	0.8	0.8		1.6	0.8	0.8	1.6	99.6	399.8	137.8	133.3
chr1	15681719	15683337	ascaris_gene_00839	+	1619	hypothetical protein	low_expression	low_expression	no		0	0	0	0	0	0	0	0		10.6	0	0	0	7.9	7.9	2.6	7.9	5.3	0		18.5	15.9	7.9	0	0	0	0	5.3	7.9	0		2.6	0	0	2.6	0	0	0	2.6
chr1	15732403	15761877	ascaris_gene_00842	+	29475	HEAT repeat-containing protein 7A, partial	testis	not_enriched	no		1.5	3	2.3	1.4	0.3	0.1	0	0.1		9.8	38.4	33.6	26.7	7.1	3.4	1.4	14.4	17.6	22.7		3.3	4.1	6.7	1.8	1.9	0	0.1	11.2	4.9	16.8		5	5.3	7.1	2	4.4	1.4	0.8	3.1
chr1	15794769	15800757	ascaris_gene_00846	+	5989	Ubiquitin-conjugating enzyme E2 variant 2	testis	not_enriched	no		0	0.3	0	0	0	1.7	2	1		3.7	8	6	6	4	3	5.7	8	19.4	6		2	1.7	2.3	1.3	1	0	0	4.7	4	4		2	2.3	1.3	1	1	1.7	1	2
chr1	15801914	15835615	ascaris_gene_00847	+	33702	bromodomain and wd repeat-containing protein 1	testis	not_enriched	no		1.6	2.8	2.8	2.1	4.4	1.4	0.9	1.4		12.1	34.9	36.1	33	55.5	99	66.3	116.9	33	26.9		4	4.8	8.5	3.6	9.7	4	0.9	50.6	9	19.5		3.6	4.1	3.4	2.4	21.9	112.9	47.2	47
chr1	15908083	15930379	ascaris_gene_00855	-	22297	argonaute wago-1	zygote	not_enriched	no		2.3	3.4	3.5	5.8	3.8	1	0.5	1.7		12.5	39.4	48.3	80.1	60	83.1	42.8	102.1	82.7	26.2		6.1	7.8	15.1	9.6	11.4	3.1	0.4	58.3	29.7	20.9		7.3	9.2	7.7	5.8	32.2	82.4	47.2	40.4
chr1	15934513	15943552	ascaris_gene_00856	+	9040	flavin-containing monooxygese fmo gs-ox3	early_embryo	early_embryo	no		0	0	0	0	0	0.4	0.9	0		3.1	3.1	0.9	0.4	0.4	0.9	0	0.4	2.2	29.7		3.9	0.9	0.4	0	0	0	0	0.4	1.3	15.7		4.4	1.3	0.9	0	0.9	0.4	0	0.4
chr1	15940083	15949353	ascaris_gene_00857	-	9271	hypothetical protein	zygote	zygote	no		0	0	0	0	0	0	0	0		0.8	0	0	0	0	0	0	0	168.7	4		0	0	0	0	0	0	0	0	48.5	4.8		0	0	0	0	0	0	0	0
chr1	16123938	16129873	ascaris_gene_00863	+	5936	hypothetical protein	testis	testis	yes		0.4	0	0.4	1.1	0.4	259.5	188.8	190.9		0	0	0	0	4.2	56	24.5	30.5	0	0		0.4	0.4	0	0	0	23.8	4.2	39.6	0	0		0	0	0	0	0	51.8	27.3	19.3
chr1	16157271	16171933	ascaris_gene_00866	+	14663	hypothetical protein	early_embryo	not_enriched	no		0.7	0.7	0.9	0.2	0	0.2	0	0		4.6	14.6	15.9	6.2	1.1	0	0.7	5.1	15.5	40		2.2	2.2	2.2	1.3	0.4	0	0	4	4.6	28.1		4	5.1	3.1	0.9	1.5	0.4	0.4	2
chr1	16230092	16252116	ascaris_gene_00868	-	22025	hypothetical protein	late_embryo	not_enriched	no		0.6	0.8	0.8	0.9	0.2	0	0	0		4.7	15	15	14.7	4.3	2.4	0.9	9	13.3	35.7		1.7	1.3	2.4	0.8	1.3	0	0	7.1	3.4	26.1		2.1	2.4	1.1	0.9	1.5	0.9	0.4	1.3
chr1	16253211	16258251	ascaris_gene_00869	+	5041	cre-s-30 protein	larvae	larvae	no		0.9	0.9	0.9	0	0	3.6	1.8	0.9		5.5	10	9.1	11.8	1.8	0	1.8	3.6	7.3	1.8		2.7	1.8	2.7	1.8	0.9	0	0	2.7	2.7	0		3.6	3.6	3.6	2.7	0.9	0.9	0	1.8
chr1	16259462	16262124	ascaris_gene_00870	-	2663	hypothetical protein	early_embryo	not_enriched	no		1.4	1.4	2.8	2.8	1.4	0	0	0		20.6	23.4	38.5	34.4	8.3	4.1	5.5	31.6	35.8	35.8		6.9	6.9	11	4.1	2.8	0	0	23.4	12.4	37.1		9.6	11	6.9	5.5	9.6	5.5	4.1	11
chr1	16363345	16372734	ascaris_gene_00876	+	9390	hypothetical protein	testis	testis	no		0	0	0	0	0	0	0	0		3.1	12.6	3.1	3.1	3.1	6.3	0	3.1	0	3.1		0	0	0	3.1	0	0	0	0	0	0		0	0	3.1	0	3.1	0	0	0
chr1	16401000	16420495	ascaris_gene_00878	-	19496	hypothetical protein	zygote	zygote	no		0.3	0.3	0	0	0	0	0	0		2.7	4.1	2.7	1.4	0.7	0.3	0.3	1	87.1	2.7		1.4	1.4	1	0	0.3	0	0	1	29.1	1.7		1.4	1	0.7	0	0.3	0.3	0	1
chr1	16422885	16427063	ascaris_gene_00879	-	4179	Collagen alpha-1(XVIII) chain	muscle	muscle	no		0	0	0	0	0	0	0	0		1.2	3.5	3.5	2.3	1.7	1.2	1.2	1.2	10.9	1.2		0.6	0.6	0.6	0	0	0	0	1.2	3.5	1.7		1.7	1.7	1.2	1.2	1.7	0.6	0.6	1.7
chr1	16432577	16456812	ascaris_gene_00881	-	24236	Collagen alpha-1(XVIII) chain	muscle	muscle	no		0	0.7	0.3	0.3	0	0	0	0		1	3.4	4.7	2.4	1.7	0	0.7	2.4	13.1	1.3		1	0.7	0.7	0.3	0.3	0	0	1.7	6.1	1.3		10.8	13.1	14.5	3.4	10.1	3.4	1.7	9.4
chr1	16538088	16543222	ascaris_gene_00885	-	5135	Collagen alpha-1(XVIII) chain	ovary	not_enriched	no		0	0	0	0	0	0	0	0		0	1.2	0	0	0	2.4	0	0	75	4.8		1.2	0	0	0	0	0	0	0	16.7	2.4		0	0	0	0	0	0	0	0
chr1	16606315	16636608	ascaris_gene_00887	-	30294	NF-kappa-B inhibitor-like protein 2	late_embryo	not_enriched	no		0.4	0.6	0.5	0.4	0.2	0	0	0		2.8	12.3	11.6	10.2	3.3	0.6	0.6	5.5	7.1	54.1		1.6	1.4	2.2	0.9	0.6	0	0	4.7	1.8	37.3		2.2	2.5	2	0.7	2.3	0.7	0.5	1.8
chr1	16638081	16643938	ascaris_gene_00888	+	5858	AP-3 complex subunit sigma-2	early_embryo	not_enriched	no		0	0.9	0.4	0.4	0	0	0	0		4.4	9.3	9.3	10.2	2.7	0.4	1.3	7.1	8	12.4		2.2	2.7	2.2	1.8	0.9	0.4	0	6.2	2.7	9.7		8.4	9.7	7.1	1.8	4.9	0.9	0.9	5.7
chr1	16646089	16672872	ascaris_gene_00889	+	26784	26 kDa secreted antigen	testis	testis	yes		0	0	0	0	0.4	5	2.6	5.2		0.7	0	0.4	0.4	7.4	36.2	33.8	17	0	0.4		0.9	0.2	0.4	0.2	0.4	1.3	0.4	6.8	0.2	0.7		0.2	0	0	0	1.1	20.1	11.6	14
chr1	16674265	16679449	ascaris_gene_00890	+	5185	cytochrome c oxidase assembly protein	testis	not_enriched	no		1.2	1.2	1.2	1.2	0.6	0.3	0	0.3		4.6	17.3	13.6	17.9	8.3	2.5	2.5	9.9	13.6	21.3		2.5	2.5	3.7	1.9	1.5	0	0.3	10.5	4	14.8		3.1	3.4	2.5	1.5	6.5	3.1	1.9	4
chr1	16830644	16849221	ascaris_gene_00905	-	18578	hypothetical protein	ovary	ovary	yes		0	0	0	0	2.3	3.1	1.3	1.8		1	0.3	0.5	0.8	61	264.2	136	103.7	19.5	0.3		0.8	0.3	0.8	0.5	2.9	3.9	0.8	31	6.5	0.5		0	0	0	0.3	6.3	88.6	49.2	36.7
chr1	16851751	16861246	ascaris_gene_00906	+	9496	protein ptcd3	zygote	not_enriched	no		1.2	1.2	1.5	1.2	0	0	0	0		9.7	20.5	25.5	29.4	8.1	8.9	4.3	17.8	24.7	11.2		3.9	3.9	6.6	3.9	2.3	0	0	17.4	8.1	10.4		4.6	5.4	3.5	2.3	4.6	4.6	1.9	5
chr1	16906936	16918618	ascaris_gene_00910	+	11683	Sodium- and chloride-dependent GABA transporter ine	larvae	larvae	no		0	0	0	0	0	0.6	0.3	0.3		5	3.7	1.2	0.9	0.3	4.3	1.9	0.3	24.5	5.6		2.5	1.9	1.6	0.9	0.6	0	0	0.3	5.3	3.1		5.9	4.7	3.4	1.6	0.9	0.3	0.3	3.1
chr1	16970633	17041499	ascaris_gene_00913	+	70867	Enhancer of filamentation 1	ovary	not_enriched	yes		0	0	0	0	0.2	2.2	1.2	1.2		0.7	1.4	0.5	0.5	6	14	6.5	8.2	210.4	21.7		0.7	0.5	0.2	0.2	0.5	0.7	0.2	4.3	80.1	20.3		0.2	0	0.2	0.2	1	5.5	2.4	2.7
chr1	17062108	17075119	ascaris_gene_00916	+	13012	hypothetical protein	carcass	not_enriched	yes		0	0	0	2.3	3.1	600.5	370.4	467.8		0.8	0.8	0	0.8	10.7	111.2	65.2	78.2	0	0		0	0	0.8	0	0.8	20.7	5.4	57.5	0	0		0	0	0.8	0	1.5	80.5	43.7	42.2
chr1	17089217	17094619	ascaris_gene_00920	+	5403	60S ribosomal protein L34-B	late_embryo	not_enriched	no		0	0.7	0.7	1.4	0.7	1.4	0	1.4		4.1	6.8	8.9	6.8	9.6	15.1	7.5	9.6	13	2.7		2.1	2.1	4.1	3.4	3.4	0	0	5.5	4.8	2.1		1.4	1.4	0.7	0	0.7	6.8	4.1	2.1
chr1	17114641	17138106	ascaris_gene_00922	+	23466	Zinc finger R-binding protein 2	testis	not_enriched	no		3.9	5.3	4.9	8.5	13.8	3.2	1.2	4.3		18	42.8	73.4	139.2	121.4	81.5	64.6	205.9	56.5	76.4		7.9	8.7	26.7	24.7	50.1	6.1	0.8	145.5	19.5	86.5		5.5	5.9	6.1	4.7	47.6	80.4	43.6	34.7
chr1	17141378	17146995	ascaris_gene_00924	-	5618	hypothetical protein	low_expression	low_expression	yes		0	0	0	0	0	192.8	115.6	49.3		0	0	0	0	0.5	107.9	47.1	35	0	0		0	0	0	0	0	2.7	0	12.6	0	0		0	0	0	0	0.5	58.1	31.2	12
chr1	17194253	17227517	ascaris_gene_00928	+	33265	Trafficking kinesin-binding protein 1	testis	testis	yes		0.5	1	0.8	0.3	1.3	24.8	21.9	19.1		3.1	8.3	9	5.2	21.9	41.3	35.6	60.4	32.5	20.7		1.3	1.5	1.3	1.3	1.5	2.3	0.5	30	10.1	16.5		1.5	2.1	1	0.5	8.3	52.4	35.6	34.6
chr1	17251820	17264910	ascaris_gene_00932	-	13091	putative g-protein coupled receptor tkr-1	late_embryo	late_embryo	no		0	0.4	0.4	0	0	0	0	0		2.1	1.4	1.8	0.7	0.4	0.7	0	0.4	0.4	1.8		1.8	1.8	1.1	1.1	0.4	0	0	0.7	0.7	1.4		4.6	4.3	2.8	0.7	1.1	0	0.4	3.5
chr1	17327011	17344855	ascaris_gene_00940	+	17845	WD40 repeat-containing protein SMU1	early_embryo	not_enriched	no		4.5	7.1	7.1	7.8	5.8	0.3	0	0.6		24.3	65.5	83.7	82	74.3	15.6	12.6	77.5	83.3	49		9.1	10.4	20.4	10.4	11.7	0.6	0	64.5	25.3	39.9		9.1	10.7	9.7	5.8	26.9	18.5	11	17.2
chr1	17343613	17347017	ascaris_gene_00941	+	3405	WD40 repeat-containing protein SMU1	late_embryo	not_enriched	no		0.3	0.7	0.7	0.3	0.3	0	0	0		3.7	9.4	11.4	8.7	6	3.4	2.3	5.4	13.8	16.1		1	1.3	2.7	1	1	0.3	0	4.4	2.3	13.1		0.7	1	1	0.7	0.7	1.3	0.7	1
chr1	17361168	17367988	ascaris_gene_00943	+	6821	hypothetical protein	low_expression	low_expression	no		1.8	3	1.4	2.7	0.7	0	0	0		10.2	23.4	24.5	21.6	7.3	1.8	1.3	13.8	31.1	0.7		6.1	9.5	11.8	5.7	4.3	0.4	0.2	11.6	13.6	0.4		36.3	41.8	20.5	6.1	14.8	4.3	3.8	19.8
chr1	17420781	17433452	ascaris_gene_00946	+	12672	Cuticle collagen 19, partial	carcass	not_enriched	no		1.8	1.8	1.1	1.1	0.4	1.1	0.4	0.7		6.4	7.2	2.5	2.1	2.5	0.4	2.9	3.2	4.3	0.7		3.9	2.5	2.1	3.9	0.7	0.4	0	8.6	8.2	3.6		22.9	19.3	14	4.3	9	33.3	8.2	53.7
chr1	17436736	17447143	ascaris_gene_00947	-	10408	hypothetical protein	testis	testis	no		0.6	0.6	0.8	2.1	3.3	18.9	19.7	8.3		4.4	10	12.7	15.6	54.6	360.1	110.1	63.5	5	2.7		2.3	2.7	3.7	2.3	4.1	1.5	0.2	36.9	1.9	1.9		3.3	2.7	4.4	1.9	14.7	35.3	17	19.3
chr1	17455231	17462585	ascaris_gene_00949	-	7355	Protein SUP-1	larvae	larvae	no		0	0	0	0	0	0	0	0		0.9	0.9	0.9	0	0	0	0	0	11.3	41.5		0.9	0	0.9	0	0	0	0	0	3.8	23.6		0.9	0.9	0	0	0	0	0	0
chr1	17469647	17478979	ascaris_gene_00950	-	9333	Inositol monophosphatase 3	early_embryo	not_enriched	no		0.9	1.8	1.6	1.8	0.4	0.2	0	0		5.8	15.1	19.8	21.8	6.9	1.3	2.7	10.4	13.8	27.5		1.6	2	4	1.6	1.1	0	0	8.7	3.8	24.7		1.3	2	1.1	0.9	2.2	1.3	0.7	1.3
chr1	17477687	17484427	ascaris_gene_00951	-	6741	hypothetical protein	late_embryo	late_embryo	no		2.4	7.3	6.5	4.9	1.6	0.8	0	0		30.8	72.2	79.5	90	14.6	1.6	3.2	30	30.8	21.1		9.7	7.3	11.4	3.2	3.2	0	0	23.5	7.3	21.1		14.6	17.8	7.3	1.6	8.9	3.2	1.6	31.6
chr1	17500311	17510221	ascaris_gene_00952	+	9911	hypothetical protein	testis	testis	no		2.5	5.5	5.1	3	3.8	1.7	0.4	1.7		20.8	47.2	67.1	43.8	75.2	127.9	93	155.1	71.8	102.8		8.1	7.6	13.2	5.1	5.1	3.4	0.8	86.2	21.2	106.6		6.8	8.9	6.4	3.8	20.8	144.4	67.1	54.4
chr1	17514327	17528331	ascaris_gene_00953	+	14005	pre-mr-processing factor 17	early_embryo	not_enriched	no		2.2	4	4.9	8.5	1.3	0.9	0	0.9		16.1	32.6	47.8	62.1	16.5	8.9	13.4	42.9	66.2	99.7		6.3	8.9	16.5	7.2	5.8	0.4	0	39.3	22.4	60.3		9.4	12.5	9.4	7.2	22.4	9.8	4.9	18.3
chr1	17527649	17556927	ascaris_gene_00954	+	29279	hypothetical protein	zygote	not_enriched	no		0.3	0.3	0.6	2.3	1.7	151.4	66.9	183.3		6.7	3.3	5.9	6.4	24	68.7	57.5	32.3	2.7	1.2		6.7	7.6	8.6	4.8	8.4	10.9	4.8	29.5	4.4	3.3		3.7	3	4.4	11.7	7.5	38.5	21	20.6
chr1	17547391	17558099	ascaris_gene_00955	-	10709	myophilin	testis	not_enriched	no		0.4	0.4	0.4	0.9	1	2.4	1.1	6.1		2.6	4.5	5.2	7.2	8.8	6.3	4.7	6.5	5.3	23.9		1.1	1.5	2.7	2.7	6	3.5	1.5	5.7	2	16.8		0.7	0.9	0.6	1.9	6.2	4.4	4.2	3.4
chr1	17557352	17590893	ascaris_gene_00956	+	33542	General transcription factor IIE subunit 1	zygote	not_enriched	no		1.4	1.9	1.6	3.1	1.6	0.5	0.2	0.5		11.3	20.9	21.4	36.9	11.5	2.1	2.6	22.3	13.6	20.9		6.6	6.1	9.2	8.2	4.5	0.5	0.2	21.1	5.9	17.6		20.7	17.8	13.9	4.5	21.6	7.3	3.5	22.1
chr1	17649999	17657502	ascaris_gene_00959	+	7504	hypothetical protein	zygote	zygote	no		1.2	2.1	1.8	2.7	0.9	0.6	0	0.6		6.4	20.1	18.2	19.8	9.1	2.1	2.1	12.8	27.1	18.2		1.8	2.1	4.3	2.1	4	0.3	0	13.1	7.3	13.7		2.7	2.7	1.8	1.2	3.3	1.8	0.9	2.4
chr1	17673030	17677245	ascaris_gene_00961	-	4216	DH dehydrogese ubiquinone 1 alpha subcomplex assembly factor 3	ovary	not_enriched	no		4.4	5.8	4.4	3.9	3.9	1	0.5	1.5		18.4	33.5	35.9	35.4	23.8	9.2	11.2	65	193	59.2		7.3	7.3	11.6	6.8	6.3	0.5	0	54.3	50	63.5		26.2	23.8	14.5	6.3	37.3	24.7	10.7	33.9
chr1	17679021	17714718	ascaris_gene_00962	-	35698	Carnitine O-palmitoyltransferase 2	early_embryo	not_enriched	no		1.2	2.1	1.2	1.2	0.2	0.2	0	0.2		11.8	16.1	17.7	12.5	3.3	0.9	1.2	12.5	87.6	22.7		5.7	5.7	6.2	3.3	1.7	0.2	0.2	14.2	28.8	24.3		11.1	8.8	5.5	2.1	4.7	1.7	0.9	7.1
chr1	17714838	17733465	ascaris_gene_00963	-	18628	Pyruvate dehydrogese phosphatase regulatory subunit, mitochondrial	late_embryo	not_enriched	no		0.8	1.2	2	2.7	0.3	0	0	0		4.1	12.7	21.5	19.5	6.1	0.9	0.6	10.4	17.6	60.5		1.7	2	3.8	2	1.7	0.2	0	9.8	4.4	61.2		2.1	2	2.3	0.9	2.3	1.1	0.5	2
chr1	17736485	17741808	ascaris_gene_00964	+	5324	Small heat shock protein OV25-1	zygote	not_enriched	no		0.8	2.7	2.3	4.2	2.7	1.5	1.5	1.5		7.3	13.8	15.4	40.3	16.9	2.7	5.8	18.8	68.3	24.6		3.8	3.5	8.8	7.7	9.6	0.4	0.4	21.9	15.4	22.6		6.5	6.1	3.1	1.5	29.6	7.7	5	10.7
chr1	17800892	17825216	ascaris_gene_00971	+	24325	cuticlin-1	ovary	not_enriched	no		0.3	0.3	0.2	0.1	0	0	0	0		1.3	2.8	3.4	1.7	2.1	0.5	0.2	1.5	6.3	20.8		1.2	0.6	0.8	0.6	0.4	0	0	1.4	1.8	18.4		0.9	0.6	0.4	0.1	0.4	0.2	0.1	0.7
chr1	17829705	17840160	ascaris_gene_00972	+	10456	adenylosuccite lyase	early_embryo	early_embryo	no		1.1	3.4	3.4	2.3	0.8	0	0	0		13.3	34.1	34.1	45.1	8.3	2.7	1.1	25.4	31.1	97.3		6.1	6.8	9.5	4.5	3.8	0	0	25	9.8	94.3		7.2	6.4	5.3	1.1	4.9	1.9	0.4	4.5
chr1	17889093	17946088	ascaris_gene_00974	-	56996	E3 ubiquitin-protein ligase ubr-1	testis	not_enriched	no		0.9	1.1	1.1	0.6	2	0.9	0.5	0.7		6.8	12.1	14	11.7	19.2	11.5	10.1	29	7.3	25.3		3.2	3.2	4	4	4.6	0.9	0.2	18.3	3.4	23.8		4.4	3.4	3.7	2.1	10.6	31.8	15.7	17.7
chr1	17946816	17964999	ascaris_gene_00976	-	18184	putative atp-dependent r helicase ddx41	early_embryo	not_enriched	no		0.5	0.7	0.7	0.7	0.2	0.2	0	0.2		3.7	11	10.8	10.2	3.7	2.4	1.5	6.4	17.7	18.7		1.8	1.6	3.3	1.8	1.5	0	0	4.9	4	15.5		1.5	1.1	0.5	0.5	1.1	0.5	0.5	1.1
chr1	17963652	17987524	ascaris_gene_00977	-	23873	tau-tubulin kise 1	zygote	not_enriched	no		1.2	1	1	2.7	11.7	341.3	161.6	388.8		5.1	8.6	9.7	10.1	23.2	58.3	26.5	44.4	14.6	12.5		6	4.7	4.9	4.3	4.7	13.6	2.5	37.6	4.5	8.6		7.2	5.3	3.5	2.1	7.8	56.1	26.7	33.7
chr1	17987717	18008726	ascaris_gene_00978	-	21010	hypothetical protein	zygote	zygote	no		1	1.4	1.7	1.7	1.2	0.4	0.2	0.4		9.6	17	24.3	25.3	14.9	3.1	2.1	16.4	41.1	36.9		5.8	4.8	6.6	4.2	3.1	0.2	0	14.7	13.5	32		6	5.6	4.6	2.3	6.8	3.1	2.1	5.4
chr1	18010108	18022228	ascaris_gene_00979	-	12121	Folate-like transporter 2	zygote	not_enriched	no		0.2	0.2	0.2	0.2	0.2	0	0	0		2.1	3.9	3.9	1.6	0.6	0	0.4	1.2	7	11.7		1.6	0.4	0.6	0.2	0.2	0	0	1	1.4	8.4		2.5	1.4	0.6	0	0.4	0.2	0.2	1
chr1	18033041	18049292	ascaris_gene_00980	-	16252	DH dehydrogese ubiquinone iron-sulfur protein 3	ovary	not_enriched	no		0.4	0.2	0.2	1	1.2	143.2	151.9	187.3		3.3	2.7	2.4	3.1	11	38.2	20.8	25.1	2.7	2.4		3.1	2.9	2.9	1.4	1.8	9.2	2.2	26.5	1.4	2.9		3.9	4.3	1.6	0.6	3.9	70.9	38	25.9
chr1	18072167	18108588	ascaris_gene_00983	+	36422	hypothetical protein	intestine	not_enriched	no		0.6	0.6	0.3	0.6	0.9	9.1	5.3	12.6		8.8	19.1	9.7	11.8	12.3	20.6	15	20.9	13.2	12		10.9	7.3	6.2	3.2	4.4	2.9	0.6	15.3	6.2	16.2		7.3	5	2.9	2.1	4.1	9.4	3.8	16.5
chr1	18114324	18148765	ascaris_gene_00984	+	34442	transcription factor ap-2-epsilon	ovary	ovary	no		0.9	0.9	0.4	0.4	0.4	0	0	0		13.5	88.7	30.4	26.5	5.2	0.9	1.7	17.8	44.3	5.7		10	4.3	5.7	1.3	2.6	0	0	7.8	13	3.5		7	4.3	2.2	0.4	1.3	0.9	0.4	5.7
chr1	18188445	18228349	ascaris_gene_00986	-	39905	Neuroendocrine convertase 1	intestine	intestine	no		0.1	0.1	0.1	0.1	0.1	0.1	0	0.1		3.9	4.6	2.9	1.9	1.4	0.3	0.6	1.2	1	0.4		8	5.5	3.9	1.1	1.4	0.3	0.1	1.7	1	0.3		5.1	3.7	1.9	1.2	1.2	0.4	0.3	11
chr1	18234825	18268978	ascaris_gene_00987	-	34154	Gliomedin	early_embryo	not_enriched	no		0.3	0.6	0.3	0.3	0.3	0	0	0.3		2.9	7	6.7	3.2	5.3	0.6	0.9	2.9	11.7	3.8		2.1	1.5	2.1	2.3	0.9	1.2	0	3.2	4.4	3.2		1.8	2.1	1.2	0.9	2.1	1.2	0.9	2.1
chr1	18304474	18342050	ascaris_gene_00989	+	37577	tyrosise-like protein tyr-1	testis	not_enriched	no		0.2	0.3	0.3	0.2	0.2	0	0	0		4.4	5.8	4.7	2.3	1.1	0.2	0.5	1.9	11.2	1.7		3.3	2.2	2	0.3	0.8	0.2	0	2.3	3.3	0.6		3.4	3.6	2.3	1.9	0.9	0.5	0.2	3.6
chr1	18356503	18434761	ascaris_gene_00990	+	78259	ATP-dependent R helicase, partial	testis	not_enriched	no		2.9	3.5	2.9	3.1	2.5	0.4	0.2	0.4		13.7	51.1	43.5	37.2	23.6	3.7	3.7	24	43.2	32.9		10.1	8.3	11.8	5.2	5	0.2	0.2	21.9	14.5	30.2		9.3	9.1	8.1	3.9	8.9	4.6	2.3	18.4
chr1	18433177	18450204	ascaris_gene_00991	+	17028	hypothetical protein	late_embryo	not_enriched	no		1.4	1.2	1.4	1.4	0.7	0.2	0.2	0.2		7.8	25.3	19.4	14.9	8	3.8	2.6	7.8	27.7	26.7		7.1	5.4	6.6	4.7	2.6	0.2	0	7.3	7.1	22.5		12.3	14	8.8	2.8	4.5	2.4	1.2	7.1
chr1	18518299	18519553	ascaris_gene_00996	-	1255	hypothetical protein	late_embryo	not_enriched	no		0	0	0	0	0	0	0	0		14.4	24	28.8	28.8	14.4	4.8	4.8	14.4	24	86.5		9.6	4.8	4.8	4.8	4.8	0	0	9.6	4.8	19.2		14.4	9.6	9.6	0	9.6	9.6	4.8	9.6
chr1	18635114	18644436	ascaris_gene_01000	-	9323	baculoviral iap repeat-containing protein 6	low_expression	low_expression	yes		0	0	0	0	0	0	0	0		4.4	2.7	1.8	0.9	1.8	0.9	0	0.9	0.9	0.9		6.2	4.4	3.6	4.4	0.9	0	0	1.8	0.9	0.9		8.9	10.7	7.1	4.4	5.3	2.7	1.8	7.1
chr1	18707404	18735193	ascaris_gene_01005	-	27790	Protein AF-9	testis	not_enriched	no		0.1	0.1	0.1	0.1	0.8	0.6	0.1	0.6		1.4	1.5	1.9	1.8	21.2	14.3	6.6	12.5	1	2.5		1.7	0.8	1.2	1.2	1.5	0.7	0.1	6.3	0.3	1.9		1.5	1.1	0.8	0.6	5.5	27.9	13.4	9.8
chr1	18737272	18768214	ascaris_gene_01006	+	30943	Tau-tubulin kise 2	low_expression	low_expression	yes		0	0	0.1	0.1	0.9	7.4	4.8	9.9		0.6	0.8	0.4	0.5	25.3	32	35.9	37.2	0.1	0		0.5	0.4	0.5	0.4	3.1	1.8	0.6	19.9	0.1	0.1		0.4	0.1	0.1	0.1	2.3	25.3	14.9	9.7
chr1	18769858	18779922	ascaris_gene_01007	+	10065	2-amino-3-ketobutyrate coenzyme A ligase	low_expression	low_expression	yes		0	0	0	0	0.4	2.3	0.8	2.5		0.8	0.4	0.4	0.2	8.1	55.1	22.8	13.4	0	0		0.4	0	0.2	0.2	0.8	2.1	0.4	5.4	0	0		0.8	0.4	0.2	0	1	73.3	40.9	12.5
chr2	60425	93815	ascaris_gene_01011	+	33391	Baculoviral IAP repeat-containing protein 6, partial	early_embryo	early_embryo	no		0.5	0.3	0.3	0.2	0.3	0.2	0.2	0.2		5.5	8.3	4.5	3.1	1.9	2.6	1.2	1.9	2.2	1		7.4	6.5	5.2	6.2	1.9	0.5	0.2	3.3	4.7	1		19.6	18.4	12.9	4.1	6.4	3.1	1.6	15.2
chr2	101008	118704	ascaris_gene_01013	+	17697	Cyclin-B1-2	early_embryo	early_embryo	no		0.6	0.8	0.8	0.6	0	0	0	0		8.5	10.5	7.7	9.4	2.8	1.1	1.9	5.5	5.2	2.8		5.2	4.4	5	3	1.7	0.6	0.3	6.3	1.9	3.3		5	5.2	3	1.7	2.5	1.7	1.1	3.6
chr2	163034	200448	ascaris_gene_01016	+	37415	Serine/threonine-protein kise	testis	not_enriched	yes		0	0.1	0	0.1	1	16.4	26.9	20.6		0.7	0.7	0.9	1.6	14.2	14.6	6.2	10.6	0.4	0.1		0.7	0.9	1.2	1.4	2.9	2	0.7	6.9	0.7	1.1		0.7	0.5	0.4	1.1	3.6	4.9	2.9	2.9
chr2	185112	217305	ascaris_gene_01017	-	32194	ATP-dependent R helicase DDX19A	zygote	not_enriched	no		0.7	1.1	1.1	1.3	0.5	0.2	0	0.4		7.6	10.7	18.2	20.9	5.4	2.2	2.9	10.7	15.8	20.2		3.8	3.8	6	3.6	3.1	0.9	0.4	9.6	3.8	14.9		5.1	4.9	3.1	2.4	4.2	2	1.5	3.8
chr2	217071	244080	ascaris_gene_01018	+	27010	hypothetical protein	early_embryo	not_enriched	no		0.3	0.6	1	0.7	1.3	1.3	0.7	1.6		3.4	6.7	9.9	8.8	14.5	18.7	18.1	22.8	8.8	11.8		1.3	1.6	3.4	1.3	2.7	0.6	0.1	11.4	2.5	8.5		0.9	1.3	0.7	1	3.7	9.3	5.2	7.2
chr2	249632	261852	ascaris_gene_01019	+	12221	Carbonic anhydrase 5	muscle	not_enriched	no		0	0	0	0.4	0	0	0	0		1.4	2.5	1.1	1.1	0.4	0	0.4	0.4	52.1	2.5		1.1	0.4	0.4	0.4	0.4	0.4	0	0.7	17.4	1.8		1.4	0.7	0	0.4	0.4	0	0.4	0.4
chr2	356227	385472	ascaris_gene_01028	-	29246	major facilitator family	early_embryo	not_enriched	no		0.3	0.5	0.5	0.8	1.4	0.8	0.8	1.4		1.6	6.8	6.3	9.3	17.4	14	11.5	16.4	8	11		0.8	1	1.9	0.8	2.4	0.3	0	8.6	2.1	7.2		0.8	0.6	0.5	1	4.4	2.8	1.8	2.5
chr2	381547	385954	ascaris_gene_01029	+	4408	hypothetical protein	early_embryo	not_enriched	no		0	0	0	0.4	1.2	10.6	2.9	12.7		0.4	0.4	2.9	6.9	4.5	5.3	6.1	5.7	2.5	2		0.4	0.4	0.4	0.4	1.2	0.4	0	4.9	0.4	1.6		0.4	0.4	0.4	0.8	6.1	10.6	3.7	4.9
chr2	386629	390414	ascaris_gene_01030	+	3786	hypothetical protein	late_embryo	not_enriched	no		2.5	0	0	2.5	0	0	0	0		2.5	10.2	7.6	12.7	7.6	7.6	5.1	10.2	10.2	40.7		2.5	2.5	2.5	0	2.5	0	0	10.2	2.5	30.5		2.5	2.5	0	2.5	5.1	5.1	2.5	5.1
chr2	390408	398859	ascaris_gene_01031	+	8452	Isoaspartyl peptidase	late_embryo	not_enriched	no		0	0	0	0.5	1	1	0	1		2	2.5	5.1	6.1	16.7	19.2	17.7	11.6	5.1	20.7		0.5	1	1.5	1	2.5	0.5	0.5	7.6	1	9.1		1	1	0	0	5.1	15.7	10.6	9.1
chr2	431470	447913	ascaris_gene_01036	-	16444	IWS1-like protein	late_embryo	not_enriched	no		1.1	1.9	1.5	2.3	1.9	0.8	0.4	1.1		5	19.4	17.2	29.4	42.3	41.9	32	45	30.1	48.8		2.7	3	5.3	2.3	5	2.7	0.4	31.6	9.5	43.1		2.3	2.3	2.3	1.1	14.1	54.9	22.5	25.9
chr2	455708	484468	ascaris_gene_01038	+	28761	ubiquitin carboxyl-termil hydrolase 16	testis	not_enriched	no		2.5	3.4	2.7	2.3	1.8	27.9	17.5	19.6		14.5	51.1	38.2	28.3	21.6	75.8	43.1	44.4	25.6	48.1		6	9	13.1	6.2	5	3.2	0.7	27.4	7.2	38.4		7.8	8	5.7	5	8.3	33.2	17.9	16.1
chr2	500564	518818	ascaris_gene_01040	+	18255	long-chain fatty acid transport protein 4	late_embryo	not_enriched	no		0.6	1	0.6	0.6	0.3	0	0	0.3		6.8	12.3	15.2	12	3.9	6.1	3.9	6.8	70.5	18.4		4.2	2.9	3.2	2.6	1	0	0	4.8	14.5	13.9		4.8	4.5	2.6	1.3	3.2	2.6	1	3.9
chr2	572174	591595	ascaris_gene_01041	+	19422	g-protein coupled receptor	zygote	zygote	no		0	0	0	0	0	0	0	0		0.7	0.7	0.7	0	0	0	0	0	19.4	2.7		0.7	0	0.7	0	0	0	0	0.7	4.7	4.7		0.7	0	0	0	0	0	0	0
chr2	594786	602616	ascaris_gene_01042	+	7831	hypothetical protein	low_expression	low_expression	yes		0	0	0	0	2	16.4	16.7	5.1		0.3	0	0.3	0.7	46.3	96.8	55.9	58.6	0	0.7		0.3	0	1	0.3	2.7	1.4	0.7	22.8	0	0.3		0	0	0	0	14.7	108	43.3	38.5
chr2	614983	657262	ascaris_gene_01043	-	42280	Leucine-rich repeat-containing protein 59	zygote	zygote	no		1	1	0.6	1	1	1.6	0.3	1.3		5.8	10.6	13.1	15.4	18.6	68.2	33.6	24	15.4	30.7		2.9	2.2	3.5	2.2	4.2	2.2	0.3	11.2	6.1	23.7		1.9	1.9	1.3	1.6	6.7	42.2	18.6	11.5
chr2	634300	647139	ascaris_gene_01045	+	12840	Cytokinesis defective protein 7	zygote	zygote	no		0.3	0.3	0.3	0.3	0.3	4	2.2	1.8		2.5	6.2	4	4	11.7	9.2	18.2	11.1	37.6	4.6		0.9	0.6	0.6	0.3	1.5	0.3	0	6.2	9.9	2.2		0.9	0.9	0.6	0.3	2.5	8.3	4.9	4.9
chr2	681716	714359	ascaris_gene_01047	+	32644	intracellular protein transport protein uso1	late_embryo	not_enriched	no		1.2	2.1	2.1	2.4	0.3	0	0	0		6.1	26	26.3	27.2	7.3	2.7	2.7	14.7	39.4	18.9		2.7	3.7	4	1.8	2.1	0.3	0.6	11.9	9.2	18.3		3.4	3.7	2.7	2.1	4	2.4	1.5	3.4
chr2	724504	743574	ascaris_gene_01049	+	19071	Dual specificity mitogen-activated protein kise kise 7	low_expression	low_expression	no		0.4	1.2	0.6	0.2	0	0.6	0.2	0.2		2.9	9.6	8.2	3.7	0.8	3.5	3.5	4.7	105.3	15		1.8	1	1	0.6	0.2	0.2	0	3.1	36.9	15.4		2.7	2.5	1.2	0.4	0.6	1.2	0.2	1
chr2	751145	785712	ascaris_gene_01050	+	34568	r-dependent r polymerase 3	testis	not_enriched	no		0.2	0.4	0.2	0.9	2.4	0.2	0	0.2		3	5.2	7.2	18.1	32.9	4.3	2.6	21.1	6.7	7.4		2	2.2	3.5	4.3	11.3	0.4	0	17.2	2.4	5.7		3	4.8	3.5	1.5	20.3	11.3	5.5	12.2
chr2	840241	869468	ascaris_gene_01054	+	29228	Surfeit locus protein 4	late_embryo	not_enriched	no		0.5	0.5	0.9	1.2	1.2	2.1	0.5	3.2		6.8	9.1	13	15	19.1	29.4	21.2	23.9	12.5	21.9		3.7	5	5.9	4.3	6.4	3	2.3	14.6	4.5	15.7		2.8	2.8	3	3.9	14.6	57.3	32.9	19.8
chr2	840876	861166	ascaris_gene_01055	-	20291	Surfeit locus protein 4	late_embryo	not_enriched	no		0.9	1	0.9	1	0.4	1.8	0.7	1.8		4.4	9.5	10.6	10.2	6.1	5.9	5.9	9.8	8.4	11.7		1.9	2.4	3.5	1.9	4	1.5	0.6	6.7	3.3	9		1.8	2.1	1.9	3.4	2.7	3.3	1.9	3
chr2	1047526	1054549	ascaris_gene_01062	+	7024	hypothetical protein	zygote	not_enriched	no		0	0	0	0	0	0	0	0		0	0	0	0	0	0	0	0	15.9	2.4		0	0	0	0	0	0	0	0	3.7	1.2		0	0	0	0	0	0	0	0
chr2	1105319	1116798	ascaris_gene_01064	-	11480	32 kDa beta-galactoside-binding lectin	zygote	not_enriched	no		0	0	0	0	0	0	0	0		1.6	1.6	0.8	0.8	0.8	0	0	0	154.1	12		0.8	0.8	0.8	0	0	0	0	0.8	49.8	9.6		0	0	0	0	0	0	0	0
chr2	1120159	1136631	ascaris_gene_01065	+	16473	poly -specific endoribonuclease-like protein	larvae	larvae	yes		0	0	0	0	0.5	12.6	11.5	0		1.1	0.5	0	0.5	1.1	1.1	8.8	2.2	0	0.5		0.5	0.5	0	0	0.5	0	0	2.2	0.5	1.1		0.5	0	0	0	3.3	4.9	3.3	2.2
chr2	1146555	1181699	ascaris_gene_01067	+	35145	Poly(U)-specific endoribonuclease-like protein	zygote	zygote	no		0	0	0	0	0	0.2	0.2	0.2		1.4	0.3	0.3	0.5	0.2	2.1	0.9	0.2	12.8	2.1		1.9	0.5	0.5	0	0	0	0	0.2	3.3	1.6		0.3	0.2	0	0.2	0.2	0.3	0.5	0.2
chr2	1209640	1221162	ascaris_gene_01070	-	11523	endoplasmic reticulum mannosyl-oligosaccharide -alpha-mannosidase	testis	not_enriched	no		0.7	1	1	0.7	0.3	0	0	0		7.9	20.5	22.9	20.8	13.3	2.4	3.1	10.3	13	17.1		6.5	4.4	3.8	3.1	2.4	0	0	8.9	3.8	14		7.5	5.8	3.8	2.1	5.5	4.8	2.1	4.8
chr2	1254720	1286532	ascaris_gene_01073	-	31813	spectrin alpha chain	late_embryo	not_enriched	no		0.6	0.8	1	1.1	1.1	0.1	0	0.1		3	14.9	16.2	14.5	21.6	10.3	5.3	8.4	21	24.3		1.1	1.4	3	2.8	2.9	0.2	0	6.8	6.5	25.7		0.7	0.8	1	0.4	3.2	3	2.2	1.8
chr2	1259462	1278462	ascaris_gene_01074	+	19001	hypothetical protein	late_embryo	not_enriched	no		0.2	0.4	0.2	0.6	1.2	0	0.2	1.8		6.2	4.9	10.4	10.7	13.7	1.8	5.3	2.3	7.4	1.4		7.2	13.9	16.4	9.8	27	20.5	26	1.2	14.5	17		0.6	0.6	2.5	13.7	3.3	1.6	13.9	0.2
chr2	1288629	1309439	ascaris_gene_01075	+	20811	hypothetical protein	late_embryo	not_enriched	no		1.2	1.2	1.2	1.6	0.4	0.4	0	0.4		8.2	15.9	20	18.8	7.7	4.9	5.7	14.3	31	17.5		4.9	4.5	4.9	2	3.7	0.4	0	13.1	11.4	14.3		5.3	5.7	3.3	3.7	6.9	6.5	4.1	8.2
chr2	1310235	1318761	ascaris_gene_01076	+	8527	hypothetical protein	zygote	not_enriched	no		0.3	0.6	0.6	0.3	0.3	0.6	0	0.6		4.1	7.9	12	8.5	3.8	2.3	2.3	4.1	8.8	20.2		1.5	1.5	2.6	0.9	0.9	0.3	0	3.5	2.6	12.6		1.5	1.2	1.2	0.3	1.2	1.2	1.2	1.2
chr2	1323656	1327321	ascaris_gene_01078	+	3666	60s ribosomal protein l17	late_embryo	late_embryo	no		0	0	0	0.9	0	0.9	0.9	0.9		2.8	7.5	5.6	2.8	5.6	4.7	3.7	4.7	5.6	2.8		0.9	1.9	2.8	1.9	1.9	0	0	3.7	1.9	4.7		0.9	0.9	0.9	1.9	1.9	17.8	8.4	3.7
chr2	1328536	1333354	ascaris_gene_01079	-	4819	scent polypeptide-associated complex subunit alpha	zygote	not_enriched	no		0.4	0.9	0.9	0.4	0.9	0.4	0	0.4		4.5	4.5	9	9.9	6.3	3.6	5.4	7.2	12.1	7.2		1.8	1.3	3.1	2.2	1.3	0.4	0	7.6	4.5	8.5		1.8	2.7	2.2	1.8	6.3	16.6	10.3	6.7
chr2	1340198	1355494	ascaris_gene_01080	+	15297	LAG1 longevity assurance 5	late_embryo	late_embryo	no		0.5	0.3	0.7	1.2	1.5	2.3	2	2.5		4.1	10.2	9.6	14.8	20.9	44.5	18.8	33.8	10.6	16		1.8	1.3	2.8	1.5	3.6	1.2	0.2	19	3	9.9		1.6	2.1	1.3	1.8	8.4	28.2	11.7	11.5
chr2	1392331	1406617	ascaris_gene_01083	+	14287	protein unc-1	zygote	zygote	no		0	0	0	0.2	0	0	0	0.2		0.7	1.6	1.3	1.3	1.6	0.4	0.9	0.2	30.6	0.7		0.7	0.9	0.9	0.4	1.1	0.2	0.2	0.2	10.3	0.9		0.2	0.2	0.4	0.9	0.2	0	0.2	0.2
chr2	1415235	1424222	ascaris_gene_01085	+	8988	ribonuclease p protein 1-like protein	early_embryo	not_enriched	no		0.5	0.8	0.8	1.1	0	0.3	0.3	0		3.5	11.1	13	16.5	5.2	0.5	1.9	8.7	13.8	3.5		1.1	1.1	1.9	1.6	0.8	0.3	0	6.8	3	2.4		2.4	2.7	3	1.1	3	1.6	0.8	2.7
chr2	1452316	1463018	ascaris_gene_01088	-	10703	hypothetical protein	early_embryo	not_enriched	no		0.7	1	0.7	0.3	0	0	0	0		3.4	4.5	8.2	5.1	2.4	0	0.3	2.4	11.3	10.3		1.4	2.1	2.4	1	1	0	0	2.1	3.8	7.2		1	1	1	2.4	0.7	0	0.3	0.7
chr2	1464426	1475322	ascaris_gene_01090	-	10897	Exportin-5	early_embryo	not_enriched	no		1.3	0.6	0.6	0.6	0	0	0	0		4.5	8.3	9.6	8.9	3.2	0	0	3.8	10.9	9.6		1.3	1.9	1.9	0.6	0.6	0	0	3.2	2.6	5.7		2.6	3.8	1.9	2.6	4.5	1.3	0.6	1.9
chr2	1483884	1508093	ascaris_gene_01092	-	24210	hypothetical protein	ovary	not_enriched	no		1.9	3.6	2.9	2.6	1.2	0	0	0		6.7	15.8	22.2	21.3	6.2	1	0.7	14.8	31.5	45.4		2.9	3.8	6	2.4	1.9	0	0	10.8	7.9	36.8		3.8	4.5	2.4	1.7	4.5	2.9	1.2	3.3
chr2	1508807	1523273	ascaris_gene_01093	+	14467	Transmembrane protein 39A	early_embryo	not_enriched	no		0.1	0.4	0.4	0.4	0.1	0.1	0	0.1		3.3	7.6	7.8	6.4	1.2	0.3	0.4	4.1	5	14.7		1.5	1.5	2.1	1.2	0.6	0.1	0	4.3	1.8	12.7		1.9	1.5	1	0.4	1.2	0.6	0.4	1
chr2	1524722	1543998	ascaris_gene_01094	+	19277	microtubule-associated protein futsch	testis	testis	yes		0	0	0	0.2	0.7	58.7	21.6	59.9		0.5	0.2	0.2	0.7	18.4	64.5	55.5	59.9	0.7	0.2		0.5	0.2	0.2	0.2	2.7	7	1.2	26.7	0.2	0.5		0	0	0	0.5	1.5	60.9	31.3	26.4
chr2	1545747	1554781	ascaris_gene_01095	+	9035	Mannose-P-dolichol utilization defect 1 protein	early_embryo	not_enriched	no		0.7	1.4	1	1.4	2.1	2.4	0.7	2.1		6.2	15.7	14.4	15.1	16.1	28.8	13.7	21.9	21.9	17.5		2.1	2.4	4.5	1.4	3.1	0.7	0	12.3	4.8	11		2.4	2.4	2.1	0.7	10.6	13.4	7.5	6.5
chr2	1574049	1605671	ascaris_gene_01097	-	31623	hypothetical protein	testis	not_enriched	no		1.3	1.8	1.8	2.2	0.9	0.6	0	0.6		6.1	18.6	24.3	32.7	18.2	3.9	5.3	19.3	18.9	33.5		2.4	2.2	4.4	2.9	4.6	0.2	0	15.4	4.8	31.1		2.9	2.6	2	1.5	6.4	5	2	5.3
chr2	1627159	1653668	ascaris_gene_01100	+	26510	Disks large 1 tumor suppressor protein	late_embryo	late_embryo	no		2	2.6	2.6	2.1	0.5	0.2	0	0.2		8.9	32.1	28	25.2	5.8	1.8	1.5	16.3	24.8	113.5		3.8	3.3	4.9	2	1.6	0.2	0	14.3	6.9	115.5		3.9	3.6	2.5	1.5	3.1	1	0.7	3
chr2	1651749	1659765	ascaris_gene_01101	-	8017	hypothetical protein	late_embryo	late_embryo	no		0	0.3	0	1.8	12.3	189.5	84.8	393		1	2.5	1.5	1.3	17.6	35.6	17.8	36.1	0.3	0.3		0.8	1	1.5	0.5	2.5	12.3	1.5	38.9	0.5	2.3		0.3	0	0.8	1	5.8	57	29.1	28.9
chr2	1686979	1709347	ascaris_gene_01106	+	22369	semaphorin-5a	larvae	not_enriched	no		0.6	0.9	0.6	0.3	0	0	0	0		4	9.6	6.8	7.1	0.6	0	0	3.4	13.9	1.2		2.2	1.9	1.9	1.5	0.6	0	0	3.7	4	0.9		5.2	7.4	5.6	1.5	3.7	1.2	0.3	2.2
chr2	1744435	1757844	ascaris_gene_01109	-	13410	Tau-tubulin kise 2	testis	testis	yes		0	0	0.3	1.6	5.8	20.7	13.8	10.9		1.1	0	4.8	17.3	61.9	76.8	52.9	53.7	0	0		1.1	0.3	2.4	4.3	10.9	2.7	0.5	27.4	0	0.3		0.5	0.3	0.5	1.1	25	93.5	46.2	30.6
chr2	1759075	1772857	ascaris_gene_01111	-	13783	Neurol calcium sensor 1	zygote	zygote	no		0	0	0	0	0	0.3	0	0		0.8	0.2	0.2	0.2	0.2	0	0.2	0.2	17.9	0.2		0.5	0.2	0.2	0	0.2	0	0	0	4	0.2		0.2	0	0	0	0.2	0	0.2	0
chr2	1812377	1838763	ascaris_gene_01113	-	26387	zinc c2h2 type family protein	testis	testis	no		0.4	0.6	0.8	1.6	1.2	0.2	0	0.4		2.1	5.3	9.7	15	14.2	12.3	8.6	14.2	21.4	14.8		0.8	0.8	2.1	1.2	1.9	0.4	0	11.3	5.4	15.2		1	1	0.8	0.6	4.9	13.8	5.8	7.4
chr2	1847451	1851136	ascaris_gene_01114	+	3686	Putative elongator complex protein 4	late_embryo	not_enriched	no		0	0.8	0.4	0.4	0.4	0.4	0	0.4		4.1	10.7	9.1	11.5	6.6	1.2	4.9	9.5	13.2	11.5		1.6	1.2	2.5	1.2	1.2	0	0	7.4	2.9	13.6		2.1	2.5	1.2	0.4	4.5	4.1	2.9	4.5
chr2	1857964	1883131	ascaris_gene_01116	-	25168	GTPase 1	zygote	not_enriched	no		1.2	1.8	1.6	1.6	0.4	0.2	0.2	2.2		8.6	22.7	22.9	21.3	6.7	4.9	3.5	14.5	30.7	23.1		3.5	4.1	6.1	3.1	2.3	0.2	0	10.8	8.6	16.6		4.1	3.5	3.3	1.6	2.9	2.3	1.2	2.2
chr2	1884177	1918225	ascaris_gene_01117	+	34049	Condensin-2 complex subunit D3	late_embryo	late_embryo	no		1.6	2.6	1.9	1.3	0.9	0.6	0.3	0.7		8.8	22.8	25.2	17.1	17.5	29.2	32	26.4	20.4	40.1		6.3	5.1	6.4	4.2	3.6	0.9	0.1	15	6	35.2		10.2	13	6.3	2.6	6.6	16.3	7.2	13.4
chr2	2079791	2093675	ascaris_gene_01122	+	13885	f-box domain containing protein	intestine	intestine	no		0.3	0	0	0.3	0.3	14.4	5.5	14.1		1.1	1.1	0.3	0.3	2.9	15.5	15.8	12.6	0	0		1.4	0.9	0.3	0.6	0.3	1.4	0.3	5.2	0	0		2	1.4	0.6	0.3	1.4	48	39.4	23.3
chr2	2095912	2106570	ascaris_gene_01123	+	10659	f-box domain containing protein	low_expression	low_expression	yes		0	0	0	0	1.1	9.2	6.1	11.4		0.6	0.3	0.3	0.3	15.1	14.5	15.9	14.8	0	0		0.8	0.3	0.3	0	0.8	1.7	0.3	8.4	0.3	0		0	0	0	0.3	12.3	88.7	40.7	45.7
chr2	2109260	2115753	ascaris_gene_01124	+	6494	40S ribosomal protein S16	late_embryo	late_embryo	no		0	0	0	0	0	0	0	0		0.5	1	1.6	0.5	1.6	3.1	1	1	4.2	0.5		0.5	0.5	0.5	0	0.5	0	0	1.6	1	1		0	0.5	0	0	0.5	18.7	6.7	2.6
chr2	2157425	2163310	ascaris_gene_01128	+	5886	hypothetical protein	testis	testis	yes		0	0	0	0.4	0.4	112.2	80.2	111.1		0.4	0	0	0	3.1	27.5	18.7	9.2	0	0		0.4	0.4	0	0	0.4	4.6	1.1	10.7	0	0		0	0	0	0.4	1.5	15.6	9.9	6.9
chr2	2162784	2165181	ascaris_gene_01129	-	2398	hypothetical protein	testis	testis	yes		0	0	0	0	0	0.9	0	19.4		0	0	0	0	1.9	2.8	9.3	0.9	0	0		0	0	0	0	0.9	15.7	12	1.9	0	0		0	0	0	0	0	1.9	9.3	0.9
chr2	2174513	2192643	ascaris_gene_01132	+	18131	Cleavage and polyadenylation specificity factor subunit 2	early_embryo	early_embryo	no		1	1.3	1.3	1	0.4	0.2	0	0.2		4.2	12.4	13	9.8	4.4	1.5	1.3	5.7	11.1	10.3		1.3	2.1	2.5	1	1	0	0	4.4	3.1	10.1		1.5	1.5	1.9	1	2.1	1.3	0.4	1.5
chr2	2225295	2232385	ascaris_gene_01134	+	7091	transcription factor sox-2	carcass	not_enriched	no		0	0	0	0	0	0	0	0		0	0.7	0	0	0	0	0	0	7	28.8		0	0	0	0	0	0	0	0	1.3	17.6		0	0	0	0	0	0	0	0
chr2	2233168	2243731	ascaris_gene_01135	-	10564	hypothetical protein	zygote	zygote	no		0	0	0	0	0	0	0	0		0.6	0.3	0.3	0.3	0	0	0	0	87.1	1.2		0.9	0	0.3	0	0	0	0	0	32.7	0.3		0	0	0	0	0	0	0	0
chr2	2266555	2274366	ascaris_gene_01138	+	7812	hypothetical protein	low_expression	low_expression	yes		0	0	0	0	7.6	29.7	12.4	18		1.4	1.4	0.7	6.2	96.1	285.4	129.2	273	0	0		0.7	0	3.5	3.5	15.9	12.4	2.1	79.5	0	0		0.7	0.7	0	0	51.1	482.4	222.5	130.6
chr2	2304949	2336970	ascaris_gene_01141	-	32022	hypothetical protein	zygote	not_enriched	no		3.3	4.9	3.9	4.9	7.2	132.2	65.3	118.1		18	46	49.3	61.4	71.5	328.3	226.8	188	159.6	91.1		9.1	7.8	14.7	11.4	18.6	10.8	2.9	105.4	42.8	73.1		12.7	13.1	9.1	5.5	41.1	172.7	94	57.8
chr2	2340587	2352435	ascaris_gene_01142	-	11849	Pre-rR-processing protein pro-1	testis	not_enriched	no		0.7	0.7	0.7	1	0.3	0.3	0	0		5	9	10.7	11	3.3	0	2	6.7	9.4	8.4		1.3	2	2.7	1.3	1	0	0.3	6	2	8.7		2	1.7	0.7	1.3	2	1.3	1	1.7
chr2	2356198	2365342	ascaris_gene_01143	-	9145	hypothetical protein	ovary	ovary	no		0	0	0	0	0	0	0	0		0.3	0	0	0	0	0	0	0	41.8	0.3		0.3	0	0	0	0	0	0	0	10.7	0		0	0	0	0	0	0	0	0
chr2	2427602	2429880	ascaris_gene_01147	+	2279	hypothetical protein	carcass	carcass	no		0	0	0	0	0	0	0	0		0.9	2.6	0	0	0	1.7	1.7	0	0.9	0		0.9	0	0	0	0	2.6	3.5	4.3	3.5	0		0	0	0	0	0	0.9	11.3	5.2
chr2	2443976	2452251	ascaris_gene_01148	+	8276	hypothetical protein	low_expression	low_expression	yes		0	0	0	0	0.3	3.1	1.4	2.1		0	0.3	0	0.3	8.7	20.6	23	24.4	0	0.3		0	0	0	0	0.7	1.7	0.3	9.4	0	0		0	0	0	0	9.4	122.4	68	56.9
chr2	2479254	2485326	ascaris_gene_01150	+	6073	hypothetical protein	low_expression	low_expression	no		0	0	0	0	0	0	0	0		8.1	2.7	2.7	0	0	0	0	0	0	0		10.8	2.7	2.7	0	0	0	0	0	0	0		5.4	0	0	0	0	0	0	0
chr2	2487623	2515357	ascaris_gene_01151	-	27735	hypothetical protein	testis	testis	yes		0.3	0	0	0.5	3.9	106.2	60.8	90.8		0.8	0	0.3	1.3	45.9	56	36.4	38.7	0	0.3		0.7	0.5	1.3	0.7	3.2	6.2	0.8	26.1	0	0.5		0.5	0.2	0.2	0.3	9.7	73.2	37.5	27
chr2	2517531	2524372	ascaris_gene_01152	-	6842	Phosphatidylinositol transfer protein alpha isoform	testis	testis	yes		0	0	0	0.8	3.8	142	77.4	122.4		0.8	0	0.4	0.4	18.1	21.6	21.2	21.6	0	0		0.4	0	0	0	1.5	3.8	0.8	17.7	0	0		0	0	0	0	6.9	76.6	42.7	31.2
chr2	2529365	2539393	ascaris_gene_01153	+	10029	u3 small nucleolar r-associated protein 18-like protein	early_embryo	not_enriched	no		0.3	0.5	0.5	1.1	0.3	0	0	0		2.7	9.1	6.2	7.8	3.5	3.2	1.9	4.8	10.5	19.9		0.8	0.8	1.6	0.8	0.8	0	0	4	3	12.4		2.2	2.2	1.3	0.3	3.5	2.4	1.3	2.2
chr2	2613341	2628281	ascaris_gene_01157	-	14941	hypothetical protein	low_expression	low_expression	yes		0	0	0.3	0.5	0.5	106.8	59.7	199.5		1	1.3	0.5	0.8	2.8	30.2	15.8	21.1	0	0		1.5	0.5	0.3	0.3	0.5	3.3	0.8	15.3	0	0		0.5	0.3	0	0.5	2	38.1	32.8	16.3
chr2	2710668	2721706	ascaris_gene_01161	+	11039	aristaless-related homeobox protein	late_embryo	not_enriched	no		0	0	0	0	0	0	0	0		0.2	0.2	0	0	0	0.4	0	0	0.7	10.6		0.2	0	0	0	0	0	0	0	0.2	8.8		0	0	0	0	0	0	0	0
chr2	2764740	2777656	ascaris_gene_01165	-	12917	Heparan-sulfate 6-O-sulfotransferase 2	early_embryo	not_enriched	no		0.3	0.4	0.4	0.5	0.3	0	0	0		3.1	14.2	7.8	8.1	3.8	0	0.3	5.7	6.4	10.5		1	0.8	1.6	0.8	0.7	0	0	4.1	1.6	6.2		0.8	0.8	0.7	0.4	1.2	0.5	0.4	0.8
chr2	2798013	2804213	ascaris_gene_01167	+	6201	60S ribosomal protein L35	testis	not_enriched	no		0.4	0	0	0.4	2.5	130.7	115.4	175.6		0.4	0	0.4	0.4	4.6	15.7	20	20.3	0.7	0		0.7	0.7	0.4	0.4	1.1	5.3	1.8	15	1.4	0		0	0	0	1.1	2.5	33.8	16	18.5
chr2	2802060	2806830	ascaris_gene_01168	-	4771	60S ribosomal protein L35, partial	late_embryo	late_embryo	no		0	0	0	0	0	1.4	0	10.5		1.4	0.7	3.5	2.1	6.3	9.1	7	4.2	4.2	1.4		0.7	0.7	0.7	0.7	1.4	2.1	0.7	2.8	1.4	2.1		0.7	0.7	0	0	1.4	16.1	10.5	3.5
chr2	2807561	2822036	ascaris_gene_01169	+	14476	DJ subfamily C member 3	early_embryo	not_enriched	no		1.1	1.4	1.9	1.6	1.1	1.1	0.5	0.8		7.3	19.6	20.5	21.1	10.9	6.4	7.5	11.5	20	19.4		2.6	2.8	4.3	2.3	2.6	0.2	0.2	10.2	6.4	16.1		3	3.1	2.3	1.9	5.4	7	3.9	3.7
chr2	2835387	2846305	ascaris_gene_01171	+	10919	serine threonine-protein phosphatase pp1 isozyme 1	low_expression	low_expression	yes		0	0.3	0.6	1.2	0.3	5	2.3	2.6		2.6	0.9	0.9	1.2	3.2	17.8	17	10.5	0.3	0.3		2.6	0.6	1.8	0.6	1.2	0.9	0.3	6.7	0.6	0		0.3	0.3	0.3	0.3	4.7	53.8	28.7	16.4
chr2	2910888	2918602	ascaris_gene_01175	-	7715	Warthog protein 1	larvae	larvae	yes		0	0	0	0.6	2.1	146.9	79.6	173		0.4	0	0	0.4	11.4	14.7	10.4	16	0	0		0.4	0.2	0	0	0.8	3.5	0.8	13.9	0	0		0.2	0	0	0	2.1	21.1	11.8	7.7
chr2	2990517	2993206	ascaris_gene_01178	+	2690	hypothetical protein	larvae	not_enriched	no		0	0	0	0	0	0	0	0		0	0	0	0	0	0	0	0	0	16		0	0	0	0	0	0	0	0	0	13.7		0	0	0	0	0	0	0	0
chr2	3054304	3065709	ascaris_gene_01182	-	11406	hypothetical protein	late_embryo	late_embryo	no		0.5	0.8	0.8	1.3	0.3	0	0	0		1.7	7.1	9.3	12.7	3.8	1	1.5	5.5	7.8	8.6		1	1.3	1.7	1.2	1	0	0	4.8	2.2	7.6		1.5	1.5	1	0.7	1.8	1.3	0.8	1.5
chr2	3066487	3070680	ascaris_gene_01183	-	4194	hypothetical protein	low_expression	low_expression	yes		0	0	0	0	4.1	60.6	27.6	55.8		0.6	0	0.6	1.2	48.8	123.5	123.5	99.9	0	0.6		0.6	0	0	0.6	5.9	11.2	2.4	45.9	0	0		0	0	0	0.6	85.8	843	454.4	284
chr2	3108582	3129336	ascaris_gene_01186	+	20755	hypothetical protein	late_embryo	late_embryo	no		2	3.7	2.2	1.9	0.7	3.2	1.3	2.6		7	24.1	28.8	16.1	8.9	34.1	25.6	32.6	15.4	35.2		3.5	3.9	5.9	2.2	1.3	1.7	0.2	21.5	4.8	29.9		4.6	5.8	5.6	2	5.2	38	21.3	21.9
chr2	3130917	3140701	ascaris_gene_01187	+	9785	Cell death protein 3	late_embryo	late_embryo	no		0.5	1.1	0.7	0.5	0	0	0	0		4.5	14.3	12.5	7.2	2.5	0.2	0.7	6.3	4.1	3.6		1.6	1.4	2.5	1.1	0.5	0	0	4.8	0.9	2.7		3.8	4.1	2.7	1.4	2	1.1	0.5	1.8
chr2	3162839	3220215	ascaris_gene_01189	+	57377	26S proteasome non-ATPase regulatory subunit 1	zygote	not_enriched	no		0.6	0.9	0.9	1.1	1.7	3.1	2	2.8		5.1	12.5	19.8	17.3	34.9	20.4	17.6	18.1	11.1	13.9		3.4	3.1	5.7	5.7	6.5	2	1.1	13.6	5.4	15		3.7	4.5	4	2.8	7.9	7.4	3.7	6.5
chr2	3215215	3259133	ascaris_gene_01191	-	43919	hypothetical protein	testis	not_enriched	no		1.4	1.4	1.4	1.8	0.6	0.4	0.2	0.6		4.2	7.4	11.6	17.9	7	8	6.8	10	11.6	2.2		2	2.2	4.4	3.2	4	0.6	0.2	9	3.8	1.6		2.8	2.8	1.8	1.2	4.8	3.8	2.8	4.2
chr2	3261485	3317806	ascaris_gene_01192	-	56322	atp-dependent r helicase dhx8	testis	not_enriched	no		0.8	1.1	1.6	1.6	2.4	0.6	0.3	0.7		4.3	12.6	20.3	27.2	18.5	9.3	9.7	19.9	39.6	11.8		2.1	2.2	4.9	4.7	5	0.3	0.1	15.7	11	9.3		2.5	3.4	2.7	1.8	10.8	10.6	6.3	7.4
chr2	3324730	3354956	ascaris_gene_01195	+	30227	3-hydroxyacyl-CoA dehydratase 3	carcass	carcass	no		0.2	0.3	0.3	1	0.8	2.1	1.2	1.2		1.8	3	5.3	11.9	8.7	3.5	2.8	7.7	4.6	5.6		1.2	0.7	1.8	1.5	3.3	0.3	0.2	7.2	1.5	4		1.3	1.6	1.2	0.3	16.3	12.2	7.7	8.7
chr2	3360032	3361686	ascaris_gene_01196	+	1655	hypothetical protein	testis	testis	yes		0	0	0	0	0	0	0	21.6		0	0	0	0	17.2	8.6	12.9	4.3	0	0		0	0	0	0	8.6	12.9	4.3	0	0	0		0	0	0	4.3	0	4.3	4.3	0
chr2	3360930	3384927	ascaris_gene_01197	-	23998	hypothetical protein	intestine	not_enriched	yes		0	0	0	0.2	3.5	59.4	35.8	71.3		0.7	0.5	0.5	1	34.5	29.8	25.4	41.4	0.2	0.2		0.5	0	0.2	0.7	1.7	4.2	0.7	20.5	0	0.2		0.2	0.2	0	0.2	12.1	105.3	53.8	33.3
chr2	3385795	3407242	ascaris_gene_01198	-	21448	importin-7	early_embryo	not_enriched	no		2.3	3.9	3.5	2.7	0.8	0.2	0	0.4		15.9	37.6	45.1	37.2	15.7	17.4	11.8	26.1	31	29.4		6.4	8.5	12.2	5.8	3.9	0.6	0.2	20.9	9.5	23		10.8	14.1	11.2	4.8	13.2	13.2	7	9.7
chr2	3405718	3410929	ascaris_gene_01199	-	5212	importin-7	testis	testis	no		1	1	1.9	1.9	1	0	0	0		11.4	21.9	30.4	28.5	15.2	2.9	3.8	20.9	18.1	8.6		4.8	8.6	10.5	6.7	4.8	0	0	19	8.6	15.2		8.6	11.4	9.5	3.8	14.3	13.3	7.6	12.4
chr2	3412156	3419409	ascaris_gene_01201	-	7254	serine threonine-protein phosphatase 4 regulatory subunit 2	early_embryo	not_enriched	no		0.8	1.3	1.3	1.5	0.5	0	0	0.3		5	16.1	19.3	23.1	5.5	1.5	1.8	10.8	12.3	20.3		2.3	2.5	3.3	2	3.5	0.8	0.3	9.8	3.3	15.6		2	2	1.3	1.8	2.5	1	0.5	1.3
chr2	3431025	3443297	ascaris_gene_01203	+	12273	Fatty acid-binding protein	late_embryo	not_enriched	no		0	0	0	0	0	1.5	0.5	2.2		0.7	0.7	0.2	0.2	2	1.5	1.2	2	3.7	42		0.7	0.2	0.2	0.2	0.2	0.2	0	2.2	1	34.6		0.2	0	0.2	0	0.7	5.6	2.2	3.2
chr2	3457768	3468123	ascaris_gene_01206	-	10356	ctr copper transporter	early_embryo	not_enriched	no		0.5	0.7	0.7	0.9	0	0	0	0		7.1	14.2	15.6	13.3	3.5	0	0.5	6.9	10.2	13.7		2.1	3.3	3.3	0.7	0.7	0	0	6.2	2.6	8		2.4	3.1	1.2	0.5	1.4	0.5	0.2	1.4
chr2	3468452	3479920	ascaris_gene_01207	-	11469	soluble calcium-activated nucleotidase 1	intestine	intestine	no		0.8	1.7	1.7	1.9	0.8	0	0	0		5.4	17.4	18	19.9	6.4	1	1.4	12.6	11	26.3		1.9	2.1	3.7	1.2	1.2	0	0	10.3	2.5	15.1		3.1	3.1	3.1	1.2	4.6	1.7	1.7	2.5
chr2	3670335	3679998	ascaris_gene_01214	+	9664	Cysteine synthase	carcass	not_enriched	no		0	0	0	0	0	0	0	0		4.3	3.6	1.4	0.7	0	0	0	0	10	1.4		4.3	1.4	0.7	0.7	0.7	0	0	0.7	3.6	3.6		3.6	0.7	0.7	0	0	0	0	0.7
chr2	3696754	3698358	ascaris_gene_01216	+	1605	hypothetical protein	low_expression	low_expression	no		3.9	0	0	0	0	0	0	0		3.9	3.9	3.9	0	0	0	0	0	15.4	0		0	0	3.9	0	0	0	0	0	11.6	0		3.9	3.9	0	0	3.9	0	0	0
chr2	3703395	3707350	ascaris_gene_01217	-	3956	Stress-associated endoplasmic reticulum protein 2	carcass	not_enriched	no		0.5	0.9	1.4	1.4	0.5	0.5	0.5	0.5		4.7	9.4	13.2	16	5.2	5.2	8.5	10.8	16	8.9		2.3	3.3	4.2	2.3	0.9	0.5	0	8	3.8	4.7		6.1	5.2	3.8	1.4	3.3	2.8	2.3	4.2
chr2	3737665	3761664	ascaris_gene_01222	+	24000	D-directed R polymerase III subunit RPC1	testis	not_enriched	no		1.4	2	2.6	3	1.2	0	0	0		5.3	21.7	23.3	32.2	14.2	4.3	3.2	19.1	25.1	12.4		2	2.8	6.1	2.8	3.4	0.2	0	16.4	7.5	11.6		3.2	4.1	4.9	2.4	8.5	4.7	2.4	5.3
chr2	3772380	3776402	ascaris_gene_01224	-	4023	hypothetical protein	zygote	zygote	no		0.6	0.6	0.9	1.2	0.3	0	0	0		3.6	7.9	10.6	11.5	3	3.3	2.1	7	12.7	21.2		2.1	1.5	3.9	1.8	1.5	0	0	5.8	2.7	14.6		2.4	3	2.1	1.5	3.3	0.9	0.9	2.1
chr2	3775525	3796479	ascaris_gene_01225	+	20955	Structural maintence of chromosomes protein 1A	late_embryo	not_enriched	no		1.1	2.9	4	1.8	1.6	0.2	0	0.2		6.2	29.3	41	34.4	21.5	4.7	4.7	21.3	27.7	18.8		2.7	2.9	6.4	4.2	4.4	0.2	0	18.2	7.8	17.7		3.3	4.2	3.5	2.4	7.3	5.8	3.1	4.4
chr2	3796029	3803432	ascaris_gene_01226	+	7404	UPF0428 protein CXorf56 homolog	early_embryo	not_enriched	no		1	1	1	1.9	0.5	0.5	0	0.5		3.8	12.4	9.1	9.1	4.3	1.4	3.4	6.2	8.6	19.6		2.4	2.9	3.4	2.4	2.9	0	0	8.6	5.7	12.9		10.5	11	11	6.2	18.7	8.6	2.9	14.4
chr2	3801752	3822253	ascaris_gene_01227	-	20502	sucrase- intestil	testis	testis	yes		0.6	0.6	0.6	0.4	7.7	8.3	3.4	10.3		9.1	6.8	4.2	6.2	114.4	430.7	256.9	120.7	1.8	0.4		9.9	5.8	8.1	3.2	15.1	7.7	1	47.1	1.6	0.2		19.5	15.5	7.1	3.2	20.8	109.6	64.3	49
chr2	3825033	3828683	ascaris_gene_01229	-	3651	60S ribosomal protein L10	late_embryo	not_enriched	no		0.4	0.4	0.8	0.8	0	0.4	0	0.8		1.5	3.8	3.8	4.2	3.4	11.8	1.9	3.8	6.9	1.9		1.1	1.5	1.5	1.9	1.9	0.4	0	2.3	1.9	1.1		0.4	0.8	0.4	0.8	1.1	3.4	1.9	1.1
chr2	3825085	3828679	ascaris_gene_01230	+	3595	60S ribosomal protein L10	late_embryo	not_enriched	no		0	0	0	0.3	0.3	0	0	0.7		1.3	1.7	2	2.3	1.3	0	0.7	0.7	3.3	0.3		3	4.3	5	2.7	5	0.3	0	0.7	10.3	3.3		0.3	0.3	0.7	2.7	0.7	0	0.3	0
chr2	3834775	3839901	ascaris_gene_01232	-	5127	hypothetical protein	late_embryo	not_enriched	no		1	3	1.3	2.3	1.3	0.7	0.3	0.3		7.6	23.1	22.8	20.5	13.9	4.6	4.3	17.5	14.9	24.5		3.3	3.3	5.3	2.3	3.6	0	0	19.5	5	27.8		4.3	4.3	4	2.3	7.6	3.6	2.3	4.6
chr2	3840743	3853819	ascaris_gene_01233	-	13077	protein zwilch-like protein	zygote	not_enriched	no		1.3	2.4	2.4	5.6	4.6	1.9	1.1	1.9		8.9	23.1	32.8	49.4	39.2	40.8	37.3	52.1	22.3	12.1		4.6	3.8	7.8	7	6.4	0.8	0.3	33.6	5.9	7.5		5.9	8.1	6.4	5.1	38.7	51.6	21.8	26.1
chr2	3855498	3861540	ascaris_gene_01234	-	6043	Tubulin alpha-2 chain	zygote	not_enriched	no		0	0.4	0.4	0.4	0	0	0	0		1.3	1.7	4.8	4.8	2.6	1.3	1.3	2.6	217.9	2.2		0.4	0.4	1.3	0.4	0.4	0	0	2.2	87.1	2.2		0.4	0.4	0.4	0	0.9	1.3	0.9	0.4
chr2	3862644	3869512	ascaris_gene_01235	-	6869	hypothetical protein	zygote	zygote	yes		0	0	0	0.2	0.9	4	2.9	8.9		0.2	0	0.4	0.4	5.6	4.2	4	5.1	19.7	3.1		0.4	0.2	0.2	0.2	0.7	0.4	0.2	4	8.3	3.4		0.2	0	0.2	0.2	1.8	4.2	1.8	4.2
chr2	3904685	3922395	ascaris_gene_01239	-	17711	Uncharacterized protein YER152C	late_embryo	not_enriched	no		1.4	2.8	0.9	1.9	0.5	0.9	0.5	1.4		9	35	30.2	32.1	8.5	295.8	113.9	44	39.7	54.8		3.8	3.8	7.1	3.3	2.4	1.9	0	17	9.9	35.4		2.8	3.8	2.4	1.4	1.9	26.9	23.6	11.3
chr2	3937845	3998978	ascaris_gene_01241	+	61134	hypothetical protein	muscle	not_enriched	no		0	0.3	0	0.3	0	13	5.2	8.6		4.4	2.9	2.3	1.3	1.6	3.9	1.3	1.6	0.8	5.5		4.2	2.3	2.1	0.8	1.3	1.3	0.5	3.1	1.6	5.2		3.9	2.3	1.6	1	1.3	2.3	1	1.6
chr2	4001918	4027380	ascaris_gene_01243	+	25463	Alpha-1,3-mannosyl-glycoprotein 4-beta-N-acetylglucosaminyltransferase A, partial	testis	not_enriched	no		0.6	1	0.8	1	4	5	2.6	3.8		5.5	17.6	14.5	17.8	46.5	42.2	44.8	70.5	6.3	4.6		4.6	4	4	6.3	3.8	1.6	0.2	34.1	2.8	3.2		13.9	10.5	6.9	2.4	20.4	32.7	18	27.7
chr2	4129511	4140227	ascaris_gene_01249	+	10717	hypothetical protein	testis	testis	no		0	0	0.2	0.2	2.2	17.3	6.4	9.1		1	0.5	1.6	2.2	19.7	21.4	18.6	23.4	0.5	0		1.1	1.1	2.2	1	4.5	1.9	0.3	13	0.6	1		0.2	0.2	0.3	1.3	16.5	63.4	29.3	25.8
chr2	4134615	4145283	ascaris_gene_01250	-	10669	uridine diphosphate glucose pyrophosphatase	late_embryo	not_enriched	no		0.5	1.1	0.9	0.5	0.2	0.2	0.2	0.4		5.7	11.7	10.7	8.4	3.4	0.9	0.7	5.5	7.3	20.8		2.7	2.3	2.7	1.2	1.2	0.2	0	4.6	2.3	13.3		3	2.5	1.8	0.5	1.6	0.7	0.4	1.2
chr2	4147239	4152490	ascaris_gene_01251	+	5252	myosin-8	testis	testis	no		1.2	2.4	2.4	0	0	0	0	0		9.4	25.9	27.1	10.6	5.9	2.4	1.2	7.1	23.6	21.2		2.4	2.4	3.5	1.2	1.2	0	0	4.7	5.9	17.7		1.2	2.4	1.2	0	1.2	0	0	0
chr2	4152223	4160379	ascaris_gene_01252	+	8157	myosin-8	testis	not_enriched	no		0.8	0.8	1.6	0	0	0	0	0		3.2	12.9	18.6	7.3	4	0	0.8	4.9	17.8	14.6		1.6	1.6	1.6	0.8	0.8	0	0	4	4	10.5		0.8	0.8	0	0	0	0	0	0.8
chr2	4164063	4203253	ascaris_gene_01254	-	39191	Recme: Full=Collagen alpha-2(IV) chain; Flags: Precursor	carcass	carcass	no		0.3	0.1	0.3	0.1	0.3	4.1	2.7	3		3.3	3.4	1.9	2	1.9	1.1	0.8	1.4	0.5	1.1		2.4	1.2	1.1	1.1	0.9	0.9	0.3	2.4	0.9	3.7		4.6	3.7	2.4	1.6	21.7	5.6	2.8	2.7
chr2	4205863	4207632	ascaris_gene_01256	-	1770	hypothetical protein	low_expression	low_expression	no		0	0	0	0	0	0	0	0		0	1.2	0	1.2	1.2	0	0	1.2	1.2	10.6		0	0	0	0	0	0	0	1.2	1.2	7.1		0	0	0	0	0	0	0	0
chr2	4208154	4221803	ascaris_gene_01257	-	13650	hypothetical protein	early_embryo	not_enriched	no		0.7	1.4	1.1	1.8	0	0.4	0	0.4		6.5	10.8	10.4	11.1	3.6	0.7	2.2	6.8	10.8	58.5		3.9	3.6	3.9	2.2	1.8	0	0	6.5	3.2	34.8		6.5	4.7	3.6	1.4	2.9	1.1	0.7	3.6
chr2	4229476	4242096	ascaris_gene_01259	+	12621	hypothetical protein	low_expression	low_expression	no		0	0	0	0	0.4	2.2	0.9	1.9		0.6	0.4	0.4	0.4	7.8	20.1	11.6	16	0.1	0		0.6	0.6	0.4	0.1	0.9	0.7	0.1	6.5	0.1	0.1		0.3	0.1	0.1	0.4	1.6	29.6	16.3	12.1
chr2	4528565	4550233	ascaris_gene_01271	-	21669	5 -amp-activated protein kise subunit beta-2	late_embryo	late_embryo	no		0.9	1.6	2.3	2.3	0.5	0	0	0.2		12	17.3	24	21.2	6.2	1.6	1.6	13.2	27.7	51		7.2	6.9	9.2	7.2	2.8	0	0.2	15.2	8.3	43.9		9.7	9.2	6	3.2	4.6	1.8	0.9	4.4
chr2	4577132	4595803	ascaris_gene_01273	-	18672	ADAM 17 protease	late_embryo	not_enriched	no		0.6	1.3	0.9	1.3	0.5	0.1	0	0.5		5.1	16.4	12.7	17.4	8.6	0.3	1.3	8.4	9.9	12.4		2.5	2.8	4	2.3	1.4	1	0.3	7.6	3.4	10.8		1.6	1.8	1.4	0.8	3.5	1.8	1.4	2.3
chr2	4601226	4607525	ascaris_gene_01274	+	6300	hypothetical protein	testis	not_enriched	no		2.3	1.4	0.9	1.4	0.5	0	0	0		7	14.5	11.2	14.5	5.6	0.9	2.3	9.4	14.5	23.9		2.8	2.8	3.7	1.9	1.4	0	0	7.5	4.2	28.6		2.8	2.8	0.9	0.5	2.8	2.3	0.9	1.9
chr2	4618225	4645283	ascaris_gene_01276	+	27059	f-box wd repeat-containing protein 11	late_embryo	not_enriched	no		1.3	1.5	1.1	1.8	3.6	0.4	0.1	0.7		6.2	16.8	17	25.5	31.8	9.6	10.2	27.3	12.5	12.7		2.6	3.2	5.5	4.6	9.5	0.9	0.2	22.6	3.4	11.9		4.3	4.3	3.2	2.1	28.7	28	14.6	26.4
chr2	4623586	4626462	ascaris_gene_01277	-	2877	f-box wd repeat-containing protein 11	low_expression	low_expression	no		0	0	0	1	1.4	1	1	1.4		0.5	1.4	3.4	9.6	12.5	4.8	1	7.7	0.5	0		0.5	0.5	2.9	9.1	16.8	0.5	0.5	12	0.5	1		0	0	2.9	3.4	50.4	21.6	6.7	27.3
chr2	4643408	4664632	ascaris_gene_01278	+	21225	hypothetical protein	testis	testis	no		0.9	1.4	1.4	1.2	0.9	0.2	0	0.2		5.9	9.9	13.6	15.8	10.1	0.5	1.9	12	17.4	19.3		3.3	3.1	4.5	1.9	2.4	0.2	0	12	5.4	17.4		2.6	2.1	2.1	1.4	4.5	2.8	1.6	3.5
chr2	4699862	4716367	ascaris_gene_01281	-	16506	hypothetical protein	zygote	not_enriched	no		0.1	0.5	0.3	0.3	0.1	0.1	0	0.1		1.9	3.6	4.4	4.4	1.3	0.1	0.6	1.9	5.5	11.7		1	1	1.5	1	0.6	0.1	0.1	2	1.7	7.7		1.7	1.4	0.8	0.1	0.9	0.4	0.4	0.9
chr2	4732122	4746789	ascaris_gene_01284	-	14668	Oxysterol-binding protein-related protein 1	late_embryo	not_enriched	no		0.2	0.4	0.2	0.4	0.6	0.9	0.4	1.1		1.5	4.9	4.9	5.6	6.9	3.4	3.9	3.9	7.7	32.8		1.1	0.6	1.1	0.2	1.1	0.2	0	2.6	2.1	28.7		0.9	0.9	0.6	0.9	1.9	1.3	0.9	1.3
chr2	4753134	4760507	ascaris_gene_01285	+	7374	Uncharacterized protein K12H4.5	zygote	zygote	no		0	0	0	0	1.1	3.4	2.3	4.6		3.4	3.4	4.6	5.7	5.7	10.3	5.7	6.9	6.9	2.3		2.3	1.1	2.3	2.3	3.4	1.1	0	9.2	3.4	3.4		1.1	2.3	0	1.1	8	17.2	10.3	10.3
chr2	4774432	4783885	ascaris_gene_01287	-	9454	Protein cereblon	late_embryo	late_embryo	no		0.5	0.7	1	1.2	0.5	0	0	0.2		3.1	6.2	10	15.7	3.3	1	2.1	6.9	10	4.3		1.2	1.2	3.1	2.1	1.9	0	0	5.9	2.9	2.4		1.2	1.2	1.2	0.7	1.2	1	0.7	1.2
chr2	4797509	4833000	ascaris_gene_01288	+	35492	crumbs protein	late_embryo	late_embryo	no		0	0	0	0	0	0	0	0.2		2.7	1.4	0.6	0.6	0.2	0.5	0.2	0.2	0.2	12.1		3.8	2.4	1.5	1.2	0.5	0	0	0.3	0	10.7		2.1	1.1	0.9	0.2	0.5	0	0.2	0.3
chr2	4876499	4894814	ascaris_gene_01290	-	18316	hypothetical protein	late_embryo	not_enriched	no		1.3	3.2	3	4.5	4	0.8	0.4	0.8		7.8	18.7	28.9	38.9	45.4	18	14.6	29.9	35	31.6		3.8	3.2	6	3	5.5	0.6	0.4	21.7	9.5	28		3.4	3	2.5	1.9	11.5	9.3	4.2	7.9
chr2	4899351	4921390	ascaris_gene_01291	-	22040	arylacetamide deacetylase	late_embryo	not_enriched	yes		0	0	0	0	0.5	24.3	19.2	15.6		1	0.7	0.2	0.2	1.7	195.3	47.6	55	0	0.5		1.4	0	0.2	0	0.2	1	0.2	14.9	0.2	0.2		0.2	0	0.2	0.2	0.7	25	10.6	6.7
chr2	4926000	4954245	ascaris_gene_01294	+	28246	hypothetical protein	late_embryo	not_enriched	no		1.1	1.5	1.2	1.1	1	18.9	19.5	18.9		7.3	22.4	17.2	16.8	15	11.4	12.4	19.2	21.3	15.9		4.6	4.3	5.3	2.8	3.3	1.7	0.6	18.3	6.2	12.7		4.3	4.2	2.3	1.4	8.2	10.9	6.3	9.8
chr2	5010057	5012674	ascaris_gene_01299	+	2618	Arylacetamide deacetylase	low_expression	low_expression	yes		0	0	0	0	0	21.5	12.9	12.9		0	0	0	0	4.3	559.1	116.1	139.8	0	0		0	0	0	0	0	2.2	0	32.3	0	2.2		0	0	0	0	0	38.7	10.8	6.5
chr2	5042051	5052464	ascaris_gene_01303	-	10414	hypothetical protein	zygote	not_enriched	no		0	0	0	0	0	0	0	0		1.7	1	0.3	0	0	0	0	0	84	1.3		2	1	0.3	0	0	0	0	0	25	1		1	0	0	0	0	0	0	0
chr2	5067957	5081467	ascaris_gene_01304	+	13511	hypothetical protein	low_expression	low_expression	yes		0	0	0	0.2	0.2	28.7	29.5	55.1		1.4	2.2	0.6	0.4	1.4	2.6	3.8	2.6	0.2	0		1.8	0.4	0.2	0	0.2	4.4	0.8	5	0.2	0		1	0.4	0.4	0.2	0.4	1.2	0.8	3
chr2	5124937	5150506	ascaris_gene_01310	+	25570	influenza virus ns1a-binding protein	intestine	not_enriched	no		1.9	2.1	1.2	1.2	1.7	0.2	0	0.2		8.9	19	20	18.5	25.8	2.7	1.9	22.6	26.7	152.3		4.1	3.9	4.8	2.1	3.4	0.2	0	19	7	132.6		3.3	2.7	1.7	1.2	10.6	6.5	3.6	7.4
chr2	5152108	5163098	ascaris_gene_01311	+	10991	Beta-1,3-galactosyltransferase bre-5	zygote	zygote	no		0.4	0.6	0.4	0.2	0	0	0	0		3.5	6.7	6.1	3.6	2.3	0.4	1.2	2.9	13.6	10.6		1.2	1.5	1.7	0.4	0.4	0	0.2	2.3	3.5	7.5		1.9	1.7	1.5	0.8	0.8	0.6	0.4	1
chr2	5166664	5171609	ascaris_gene_01313	-	4946	epithelial discoidin domain-containing receptor 1	late_embryo	late_embryo	no		0	0	0	0	0	0	0	0		1.8	6.4	0.9	0.9	0.9	0	0	0.9	3.7	13.8		0.9	0	0	0	0	0	0	0.9	0.9	10.1		0.9	0.9	0.9	0	0	0	0	0.9
chr2	5325193	5338879	ascaris_gene_01320	+	13687	galactokise	testis	testis	no		0.8	0.8	0.8	1.3	3.2	8.5	4.7	5.2		5.4	13.8	14.2	19.6	63.3	41.3	50.8	56	7.1	18.8		2.2	2.2	2.8	1.6	7.6	2.2	0.6	27.2	2.1	14.7		3.8	4	4	1.3	22	57.9	26.1	23.4
chr2	5340574	5374784	ascaris_gene_01321	+	34211	Twinkle protein, partial	testis	not_enriched	no		0.5	0.5	0.4	0.4	0.5	0.2	0	0.2		3.6	8.3	8.8	6.5	7.9	2.3	1.6	6.1	9.7	25.5		2	1.6	2.3	1.1	0.9	0.2	0	5.1	2.7	18.6		1.6	1.6	1.6	0.4	2.9	1.3	0.7	2
chr2	5409166	5410262	ascaris_gene_01324	-	1097	dtw domain-containing protein 1	intestine	intestine	no		0.9	0	0	0.9	0	0	0	0		1.8	3.7	4.6	4.6	2.7	0	1.8	2.7	6.4	46.6		1.8	0	1.8	0.9	0.9	0	0	2.7	1.8	18.3		1.8	1.8	0.9	0.9	0.9	0	0	0.9
chr2	5411846	5418260	ascaris_gene_01325	-	6415	hypothetical protein	intestine	intestine	no		2.1	4.9	2.8	2.8	0.7	0	0	0.7		14.1	26.8	26.1	31.8	18.3	7.8	7.1	28.9	65.6	84		6.4	6.4	9.2	2.8	3.5	0.7	0	27.5	21.9	117.9		6.4	5.6	4.2	1.4	7.1	8.5	4.2	6.4
chr2	5422086	5425312	ascaris_gene_01326	-	3227	hypothetical protein	intestine	intestine	no		6.8	8.5	5.1	6.8	5.1	0	0	0		27.1	47.5	47.5	72.9	54.2	5.1	11.9	79.7	150.8	128.8		10.2	11.9	13.6	6.8	6.8	1.7	0	78	50.8	179.7		13.6	15.3	6.8	5.1	37.3	27.1	16.9	30.5
chr2	5443290	5451787	ascaris_gene_01328	-	8498	e3 ubiquitin-protein ligase rnf19b	testis	not_enriched	no		2.9	2.9	1.9	3.9	1.9	0	0	0		14.5	31.9	24.2	33.9	26.1	3.9	4.8	31	28.1	33.9		9.7	8.7	9.7	6.8	3.9	1	0	23.2	10.6	20.3		17.4	12.6	6.8	2.9	28.1	31	16.5	31.9
chr2	5542527	5589475	ascaris_gene_01333	-	46949	Nuclear hormone receptor family member nhr-71	testis	not_enriched	no		0.4	1.1	0.8	0.5	0.3	0.1	0.1	2.5		6.9	9.9	9.9	8	4.2	2.7	3.8	6.5	16.1	35.1		7.9	4.5	4.4	2.6	4.5	8.4	0.7	4.6	4.8	28.2		5	4	2.5	1.5	2.5	1.9	2	1.4
chr2	5544988	5565087	ascaris_gene_01334	+	20100	hypothetical protein	low_expression	low_expression	yes		0	0	0	0	0.3	0.3	0.1	0.6		1.2	1	0.6	0.6	5.6	5.1	5.1	4.2	0.1	0		1.2	0.6	0.6	0.6	1.3	0.7	0.4	2.2	0	0.3		0.3	0.3	0	0.4	1.2	10.7	3.9	4.2
chr2	5617268	5645767	ascaris_gene_01337	+	28500	zinc finger ccch domain-containing protein 3	early_embryo	not_enriched	no		2.1	2.9	1.8	2.1	1.2	1.2	0.6	1.2		10	21.5	25.9	20	13	14.4	17.1	16.8	28.9	67.5		6.5	7.1	8.8	5	2.9	0.9	0.3	15.3	8.3	58.1		4.7	4.7	3.8	2.4	7.1	8.3	5.3	6.5
chr2	5648768	5663075	ascaris_gene_01339	+	14308	Trifunctiol enzyme subunit alpha	late_embryo	not_enriched	no		2	2.3	2	2.2	0.8	0	0	0.2		9.4	22.4	21.2	25.1	8.7	1.8	2	13.9	27.4	55.3		3.2	2.8	5.5	1.7	2	0.3	0.2	14	9.7	54.8		3.5	3.5	2.5	1.2	5.5	3.5	1.3	2.5
chr2	5788450	5805921	ascaris_gene_01347	-	17472	Esterase	testis	testis	no		0.4	0.4	0.4	0	0.4	0	0	0		7	6.1	3.9	2.6	1.3	0	0.4	1.3	11.7	0.4		6.5	4.3	3.5	1.7	0.9	0.4	0	3.5	10.4	0.4		11.7	8.7	3.5	1.7	2.6	0.4	0.4	3.5
chr2	5885150	5895310	ascaris_gene_01351	-	10161	SEC14-like protein 4	zygote	zygote	no		1.1	1.1	1.1	1.5	0.7	0.7	0.4	0.7		4.7	13.5	13.1	16.4	3.6	4	2.5	6.2	6.2	24		1.5	1.8	3.6	1.5	1.1	0.4	0.4	5.1	1.8	13.5		3.3	2.9	2.5	1.5	4.7	2.2	1.1	2.5
chr2	5896681	5908060	ascaris_gene_01352	+	11380	tau-tubulin kise 2	low_expression	low_expression	yes		0	0	0	0.2	4.1	67.9	38.9	44.9		0.2	0.7	0.2	3.1	77.6	70.1	59.4	115.7	0	0		0.5	0	1	1	8.5	4.6	1	56.8	0	0.2		0	0	0.2	0	21.7	99.8	48.1	33.6
chr2	5909035	5915990	ascaris_gene_01353	-	6956	hypothetical protein	testis	testis	yes		0	0	0.2	0.6	5	33.1	13.5	40.5		1.6	1	1.8	8.9	54.8	100.4	114.5	104.4	0	0.8		1.2	0.2	1.6	1.8	8.9	5	1.2	45.8	0.2	0		0.8	0.2	0.4	0.4	16.3	119.8	63.5	42.1
chr2	5917672	5928012	ascaris_gene_01355	+	10341	Heterogeneous nuclear ribonucleoprotein R	late_embryo	not_enriched	no		0.6	1.8	2	1.8	0.9	0.3	0	0.3		3.5	6.7	10.8	14.9	10.8	10	6.1	8.8	6.4	8.5		1.5	1.8	2.9	2.6	2	0.6	0	6.4	2	7.6		0.9	1.2	0.9	0	2.6	13.5	7.9	2.9
chr2	5975003	5986857	ascaris_gene_01358	+	11855	Endoplasmic reticulum-Golgi intermediate compartment protein 3	late_embryo	not_enriched	no		0.5	1	0.5	1.5	0.5	0.5	0	0.5		7	10.4	12.9	15.9	6	0	3	7.9	17.9	19.9		4.5	3.5	5	3.5	3.5	1	0	8.4	6.5	14.4		5.5	6	7.9	5.5	13.4	4.5	5	5
chr2	5987247	6004839	ascaris_gene_01360	-	17593	Tribbles 2	late_embryo	not_enriched	no		2.4	3.7	2.9	3.5	2.7	1.3	0.8	1.6		21.6	42.6	46.6	41.8	36.5	106.3	74.9	79.7	40	65.8		16.3	14.1	16.5	12.5	6.1	4.3	0.5	57.6	13.9	52.5		13.1	11.7	8.3	2.4	12.8	89	57.6	54.9
chr2	6046005	6067505	ascaris_gene_01364	-	21501	Casein kise I isoform delta-A	early_embryo	not_enriched	no		1.8	2.7	1.7	2	1.1	0.3	0.2	0.3		9.6	26.2	28.7	32.7	14	2.7	2.9	25.2	34.7	29.5		4.4	5.3	8.4	3.5	2.4	0.2	0	19.6	11.7	27.5		7.9	8.5	9.3	3.8	11.3	6.1	3.7	7
chr2	6074539	6085028	ascaris_gene_01365	-	10490	hypothetical protein	carcass	carcass	yes		0	0	0	1	2.4	93	45.8	102.8		0.7	1	0.2	0.7	10.3	34	21.5	20.6	0.5	0		0.7	0.2	0.2	0.5	0.7	4.9	0.5	15.2	0.5	0		0.2	0.2	0.5	0.5	3.2	36.2	22.3	15.7
chr2	6127791	6138505	ascaris_gene_01369	-	10715	hypothetical protein	testis	testis	yes		0	0	0	0	5.3	69.8	33.7	97		1.6	0.4	0.4	1.6	22.3	92.1	97	45.4	0	0.4		2	0	0.4	0	1.2	4.5	1.2	28	0	0		0.4	0.4	0	0	3.7	36.1	20.3	14.2
chr2	6147657	6157406	ascaris_gene_01370	-	9750	hypothetical protein	low_expression	low_expression	no		0	0	0	0	0	0	0	0		16.6	2.8	2.8	2.8	0	0	0	0	0	0		19.3	2.8	0	2.8	0	0	0	2.8	0	0		5.5	2.8	5.5	5.5	0	0	0	2.8
chr2	6221246	6243567	ascaris_gene_01375	-	22322	hypothetical protein	testis	not_enriched	yes		0.1	0.1	0.1	0.3	0.4	59.8	31.7	86.5		1.6	1.4	1.8	3	5.6	12.3	8	15.7	0.3	0.1		1.6	1.6	1.8	2.6	2.3	3.2	0.6	10.8	0.6	0.7		5.2	6.4	4.9	2.4	4.4	11.5	6	9.9
chr2	6221778	6228901	ascaris_gene_01376	+	7124	hypothetical protein	zygote	zygote	no		1.6	1.9	2.5	2.8	0.3	0	0	0.6		9.3	19.9	26.8	37	5.6	0.6	2.2	18.4	14.6	27.7		5	4.7	7.5	3.7	8.1	1.2	0.3	14.6	4	21.8		8.7	8.1	5.9	3.1	6.8	2.2	2.2	4
chr2	6263877	6291942	ascaris_gene_01378	-	28066	Cullin-4B	intestine	intestine	no		0.7	1.1	0.9	1.2	0.7	0.7	0.4	0.5		4.9	7.7	12.4	14.9	10.5	15.1	18.2	15.2	12.8	22.4		2.1	2.5	4.2	2.3	2.1	0.4	0.2	12.6	4	16.1		1.9	1.8	1.6	0.9	4.7	17	6.5	9.3
chr2	6321616	6340688	ascaris_gene_01381	+	19073	Vacuolar protein sorting-associated protein 41	late_embryo	not_enriched	no		0.6	1.1	0.8	0.6	0.4	0	0	0		4.1	12.3	12.6	8.3	6.4	0.6	0.8	5.3	8.9	12.3		1.3	1.5	3.6	1.1	1.1	0	0	4.1	2.3	15.1		0.9	1.1	1.1	0.4	1.3	0.6	0.6	0.9
chr2	6425790	6430299	ascaris_gene_01384	+	4510	hypothetical protein	muscle	not_enriched	no		0	0	0	0	0	0	0	0		0	0	0	0	0	10	0	0	0	0		5	5	0	0	0	0	0	0	0	0		0	0	0	0	0	0	0	0
chr2	6460807	6471694	ascaris_gene_01387	-	10888	eh domain-containing protein 1	zygote	not_enriched	no		0.8	1.1	1.1	1.1	0	0	0	0		7.6	11.3	13.5	15.9	2.7	0.5	1.1	6.8	6.8	11.6		4.6	3.2	4.3	2.2	1.6	0	0	5.9	2.2	7.3		4.9	2.7	3	0.8	2.2	1.1	0.5	1.9
chr2	6472831	6491194	ascaris_gene_01388	-	18364	Ubiquitin carboxyl-termil hydrolase 36	late_embryo	late_embryo	no		1.5	2.3	1.7	2.8	1.6	0	0	0.1		8.9	24.3	29.4	36	16.8	0.5	1.9	23.9	24.6	65.1		3.5	4	7.2	3.6	5.2	0.1	0	23.4	6	46.4		3.2	3.2	2.4	1.2	11	3.2	2	5.4
chr2	6729499	6738841	ascaris_gene_01402	-	9343	U5 small nuclear ribonucleoprotein 40 kDa protein	late_embryo	not_enriched	no		2.5	5	4.2	2.5	1.7	0	0	0		16.7	44.3	44.3	39.3	18.4	2.5	6.7	20.1	57.6	61		6.7	5	10.9	4.2	4.2	0	0	15	13.4	43.4		8.4	8.4	7.5	2.5	9.2	6.7	4.2	6.7
chr2	6736949	6747466	ascaris_gene_01403	-	10518	Nitric oxide synthase-interacting protein	late_embryo	not_enriched	no		1.1	0.9	0.7	0.7	0.4	0	0	0		3.7	10.7	6.8	7.4	3.3	0.4	0.7	4.1	7.9	17.9		2	2	3.3	0.9	1.1	0	0.2	5.5	2.6	16.6		1.3	1.5	0.9	1.1	3.1	1.3	0.9	2
chr2	6747279	6757503	ascaris_gene_01404	+	10225	Presenilin sel-12	late_embryo	not_enriched	no		3	3	4.1	5.1	3	0	0	0		17.2	40.5	60.8	66.9	28.4	11.1	5.1	39.5	93.2	26.3		9.1	7.1	13.2	7.1	5.1	0	0	30.4	24.3	22.3		9.1	10.1	5.1	4.1	17.2	7.1	5.1	8.1
chr2	6844990	6877031	ascaris_gene_01411	-	32042	Rab GTPase-activating protein 1	late_embryo	not_enriched	no		1.3	2.3	1.8	2	0.9	0	0	0.2		5.8	20.5	26.2	26.8	14	0.5	2.2	13.8	14.7	16		2.3	2	4	1.8	2	0.2	0	11.5	4.1	16.7		2.2	2.3	2	0.5	2.2	0.9	0.7	1.4
chr2	6960963	6973194	ascaris_gene_01415	+	12232	hypothetical protein	low_expression	low_expression	yes		0	0	0	0	1.4	2.8	1.1	2.5		0.8	0.6	0.3	0.3	10	35.5	33.9	22.8	0	0		0.6	0.3	0.3	0	1.7	1.7	0.3	8.6	0	0		0	0	0	0	6.9	59.4	30.8	22.8
chr2	7004596	7012636	ascaris_gene_01417	-	8041	hypothetical protein	low_expression	low_expression	no		0	0	0	0	0	0	0	0		5.5	13.7	2.7	2.7	1.4	0	0	0	1.4	0		9.6	4.1	2.7	2.7	1.4	1.4	0	2.7	5.5	0		8.2	5.5	2.7	2.7	5.5	2.7	1.4	2.7
chr2	7057605	7064524	ascaris_gene_01421	+	6920	Protein bowel	intestine	not_enriched	no		0	0	0	0	0	0	0	0		1.4	1.2	0.3	0.3	0.3	0.6	0.3	0.3	0.3	80.8		1.4	0.6	0.3	0	0	0	0	0.3	0	62.9		0.3	0	0	0	0.3	0	0	0
chr2	7068043	7073097	ascaris_gene_01422	-	5055	40S ribosomal protein S5, partial	late_embryo	late_embryo	no		0	0	0	0	0.3	0.6	0	0.9		1.7	1.2	2.9	1.7	4.7	2.9	2	2	1.5	1.5		1.2	1.2	1.7	0.9	1.5	0.3	0	1.7	0.6	2		1.5	1.5	0.9	0	2.3	14	7.3	2.3
chr2	7073189	7081228	ascaris_gene_01423	+	8040	hypothetical protein	testis	not_enriched	no		6.4	10.3	12.4	17.2	17.2	4.3	1.7	4.7		23.2	61.3	89.2	157.8	141.9	471.7	146.7	227.7	66	29.2		12	12.9	29.2	24.4	39	9.4	1.3	130.8	19.3	23.2		8.1	9	9.4	5.6	67.3	268	132.5	97.8
chr2	7077124	7097504	ascaris_gene_01424	-	20381	Receptor-type tyrosine-protein phosphatase kappa	testis	testis	no		0.1	0.1	0.3	0.7	1.7	101.7	62.5	90.8		2.5	1.7	5.1	8.6	12.6	10.5	12.7	12.4	2.1	0.3		2.3	2.9	5	4	11.8	4.9	1.5	12	3.2	1.5		0.6	0.4	1.2	7.7	4.3	17.8	11.1	7.8
chr2	7090120	7108296	ascaris_gene_01425	+	18177	Receptor-type tyrosine-protein phosphatase kappa	early_embryo	not_enriched	no		0.4	0.5	0.7	0.4	0.3	0.1	0	2.8		3.9	11	8.7	6.4	4.3	0.4	1.1	5.5	15.2	33		2.6	2	2.9	1.6	2.8	1.6	0.5	6	4.5	36.1		1.8	1.7	1.3	1.2	2	0.9	0.8	1.4
chr2	7146450	7171781	ascaris_gene_01427	-	25332	Breast cancer anti-estrogen resistance protein 3	intestine	intestine	no		0	0	0	0	0	0	0	0		3	3.6	0.9	0.6	0.3	0	0.6	0.3	6.3	18.6		3	1.2	0.6	0.3	0.3	0	0	0.6	1.8	16.2		2.4	0.6	0.6	0	0.6	0	0	0.6
chr2	7393780	7407179	ascaris_gene_01434	-	13400	Phosphotidylinositol phosphatase PTPRQ	zygote	not_enriched	yes		0.4	0.2	0.2	1.5	11.2	258.1	129.7	192.8		1.5	0.6	0.2	0.2	9	20.8	13.9	13.7	0	0.2		1.5	0.6	0.2	0.2	0.6	8.3	1.5	15.6	0.2	0.2		1	0.8	0.4	0.2	2.3	32.9	18.9	13.1
chr2	7411286	7416258	ascaris_gene_01436	-	4973	hypothetical protein	low_expression	low_expression	yes		0	0	0	0	2.2	75.7	52.2	71.3		1.5	0	0.7	0.7	9.6	36	12.5	18.4	0	0		0.7	0.7	0.7	0	0.7	4.4	1.5	14.7	0	0		0	0	0	0	0.7	9.6	5.1	6.6
chr2	7576212	7581605	ascaris_gene_01438	-	5394	hypothetical protein	low_expression	low_expression	yes		0	0	0	0	0.7	44.7	15.6	34.8		1.4	0.7	0.7	1.4	3.6	10.7	7.1	10.7	0	0		0.7	0	0	0.7	0.7	3.6	0	7.8	0	0		0.7	0	0.7	0	0.7	16.3	6.4	7.8
chr2	7588878	7598135	ascaris_gene_01439	+	9258	hypothetical protein	low_expression	low_expression	no		0.3	0	0	0	0.3	9.1	3.4	16.4		2.9	1	0.5	0.5	1.6	2.1	1.6	2.3	0.3	0		2.9	1.6	0.5	0.8	0.5	0.5	0	2.1	0.3	0.5		3.4	2.1	1	0.5	0.8	12.3	4.7	5.5
chr2	7598527	7618782	ascaris_gene_01440	+	20256	Receptor-type tyrosine-protein phosphatase O	low_expression	low_expression	yes		0.3	0.3	0.3	0.6	0.3	107.7	69.8	132.9		2.3	2.6	0.6	0.3	3.5	18.8	15.3	18.5	0.3	0		2.1	1.5	1.5	1.2	1.8	3.8	0.9	14.1	1.2	0		1.2	0.9	0.6	0.9	0.9	25.5	14.1	15.8
chr2	7638324	7645401	ascaris_gene_01442	-	7078	cyclin-dependent kise 1	testis	testis	yes		0	0	0	0	0.4	7.4	4.4	7.9		1.7	0.9	0.4	0.4	10	34.9	26.6	46.7	0	0		3.5	0.9	0.4	0.4	0.4	2.2	0.4	23.1	0	0		2.6	0.4	0.4	0	1.3	44.1	25.3	19.2
chr2	7658917	7680915	ascaris_gene_01444	+	21999	Transmembrane and coiled-coil domains protein 1	late_embryo	not_enriched	no		0.4	0.7	0.8	0.7	1	0.5	0.3	0.7		4.1	8.5	8.2	7.7	8.6	4.5	4.3	11.4	5.2	6.4		1.4	1.4	2.1	1	1.4	0.3	0	7.7	1.1	5.8		1.4	1.6	0.8	0.5	4	2.9	2.1	2.6
chr2	7698630	7716532	ascaris_gene_01447	-	17903	Alpha-1,3-mannosyl-glycoprotein 2-beta-N-acetylglucosaminyltransferase	testis	testis	no		0.9	1	1.1	1.1	0.9	0.4	0.1	0.3		5.5	9.6	12.3	14.6	12.2	2.4	2.7	12.8	10.4	10.9		2.7	2.9	4.2	2	3	0.3	0.1	11	2.5	7.6		2.8	3	2.2	1.1	9.1	6.7	3.3	4.9
chr2	7745246	7768824	ascaris_gene_01448	+	23579	E3 ubiquitin-protein ligase RNF13	ovary	not_enriched	no		1.3	1.6	1.4	1.1	0.7	0.4	0.2	0.4		6.1	13.6	14.9	16.3	9.9	7.5	6.1	14.4	10.2	18.3		2.5	2.5	3.8	1.4	1.8	0.4	0.2	10.8	2.9	18.7		2.5	2.7	2.3	0.9	4.5	7.7	3.9	5.2
chr2	7779276	7821550	ascaris_gene_01449	+	42275	hypothetical protein	late_embryo	late_embryo	no		0.6	0.9	0.5	0.5	0.5	0.7	0.3	0.6		5.5	11.2	10.2	10.8	9.5	10.8	8.7	19.8	20.2	28.6		2.4	2.4	3.3	1.3	1.4	0.5	0.1	12.7	5.3	20.6		2.4	2.3	1.6	0.6	3.8	23.7	11.2	10.3
chr2	7857413	7870122	ascaris_gene_01452	+	12710	hypothetical protein	early_embryo	early_embryo	no		0	0.2	0	0	0	0	0	0		1.4	0.9	0.8	0.3	0.3	1.1	0.3	0.5	14.8	277.4		1.2	0.5	0.3	0.2	0.2	0	0	0.6	3.9	250		0.6	0.3	0	0	0.2	0.2	0	0.3
chr2	7874017	7885945	ascaris_gene_01453	+	11929	g2 mitotic-specific cyclin-b3	late_embryo	late_embryo	no		1.7	4.3	4.1	2.6	2.6	1.2	0.9	2		13	30.7	46.9	30.1	29.6	29	31.9	33	16.5	61.7		8.1	7	11.9	6.1	4.6	0.6	0	22.6	5.8	51.6		8.7	8.7	4.6	3.5	17.1	22.6	13.6	13.9
chr2	7976131	7981238	ascaris_gene_01458	-	5108	N-alpha-acetyltransferase 50, tE catalytic subunit	early_embryo	not_enriched	no		2	2	1	1	0	1	0	1		9.1	21.2	20.2	13.1	17.2	14.1	9.1	13.1	23.2	81.7		5	4	6.1	4	2	0	0	13.1	7.1	58.5		9.1	8.1	5	2	18.2	17.2	11.1	10.1
chr2	7981931	8017159	ascaris_gene_01459	-	35229	hypothetical protein	early_embryo	not_enriched	no		1.4	2.5	2	2	3.5	1.2	0.7	1.4		5.1	26.3	32.6	24.3	51.4	42.8	26.4	66.3	22.8	182		2.4	2.7	5.7	3.4	4.8	1.7	0.2	36.8	6.7	168.1		2.8	2.7	2.5	1.5	11	39.5	15.1	19.3
chr2	8089433	8101608	ascaris_gene_01464	+	12176	Serine/threonine-protein phosphatase 4 catalytic subunit	low_expression	low_expression	yes		0	0	0	0	1.2	2.4	1.6	3.3		0.4	0	0.4	0.4	2	20.8	25.7	11.4	0	0		0.8	0.4	0.4	0.4	2	2.4	0.4	5.3	0	0.4		0	0	0	0	1.6	20.8	12.2	9.4
chr2	8100711	8110353	ascaris_gene_01465	-	9643	Serine/threonine-protein phosphatase 4 catalytic subunit	early_embryo	not_enriched	no		0.7	0.5	0.5	0.5	0	0	0	0		2.6	3.2	4.4	3.7	1.4	0	0.5	3	7.9	24.3		0.7	0.7	1.4	0.2	0.5	0.2	0	2.8	1.6	19.9		1.4	1.2	0.9	0.9	1.2	0.5	0.2	0.7
chr2	8110565	8117406	ascaris_gene_01466	-	6842	hypothetical protein	testis	testis	yes		0.2	0	0	0.7	3.9	122	111.3	169.4		0.2	0.5	0.2	1.2	18.3	24.9	14.2	21.5	0	0		0.2	0	0.7	0.7	2.9	10.5	2.4	23.9	0	0		0	0	0	0.2	3.4	25.1	11.5	10
chr2	8118759	8140553	ascaris_gene_01467	+	21795	autophagic-related protein	muscle	not_enriched	no		0.6	0.4	0.2	0.2	0.2	0.2	0	0.2		3.7	7.9	6.8	5.4	2.9	0.4	1	3.7	8.1	12		1.9	1.4	1.9	1.4	0.8	0.2	0	3.7	2.5	8.3		2.3	2.1	1.4	0.6	1.9	1	0.6	1.5
chr2	8162545	8171339	ascaris_gene_01470	-	8795	hypothetical protein	late_embryo	not_enriched	no		1.3	0.9	0.9	0.9	0.4	0.4	0	0.4		6.1	16.2	15.8	16.7	7.4	2.6	4.4	13.1	15.8	33.3		2.6	3.1	3.9	1.8	1.8	0	0	11.4	5.7	21		2.6	2.6	1.3	0.9	2.2	1.8	0.9	2.2
chr2	8213783	8223192	ascaris_gene_01473	+	9410	hypothetical protein	low_expression	low_expression	yes		0	0	0	0.3	0.3	67.2	38.3	36.2		0.3	0.3	0.3	0.3	1	5.8	2.9	3.1	0	0		0.5	0.3	0	0	0.3	5	0.5	4.5	0	0		0.3	0	0	0	0.8	13.1	5.5	6.6
chr2	8345146	8398569	ascaris_gene_01478	+	53424	Anillin-like protein 2	testis	testis	no		0.6	0.4	0.3	0.6	0.3	0.1	0	0.1		3.2	8.7	9.6	7.6	3.3	0.9	0.7	3.6	35	0.7		1.9	1.9	2.6	1.6	1.1	0.1	0	3.6	10.8	0.4		1.6	1.6	1.4	0.4	2.4	1.4	0.9	1.6
chr2	8422366	8455351	ascaris_gene_01480	+	32986	anillin-like protein 2	testis	not_enriched	no		0.5	0.9	1.3	1.1	0.2	0.1	0	0.1		4.1	9.1	14.5	15	4.5	2.3	2.5	8.8	20.9	5.7		1.8	2.5	4.8	2.5	1.7	0.6	0.1	8.9	7.1	3.6		1.7	1.9	1.6	1.1	3.4	2.1	1.6	2.6
chr2	8539646	8547267	ascaris_gene_01483	+	7622	membrane-associated ring finger-like protein family member (marc-6)	testis	testis	yes		0	0	0.4	1.2	3.2	200.7	122.4	178.9		2	1.2	1.2	9.1	39.3	36.2	25.4	34.2	0	0		2.8	4	3.6	2.4	10.7	12.3	2.8	31.4	0.4	0		1.6	1.2	1.2	1.2	12.7	28.6	13.1	16.7
chr2	8546851	8561685	ascaris_gene_01484	-	14835	transaldolase	zygote	not_enriched	no		0.2	0.4	0.2	0.4	0.4	1.9	1.3	6.9		1.7	3.6	4.3	4.3	5.6	3.8	5.8	3.8	8.6	6.9		1.5	1.1	1.5	1.1	3	1.7	0.9	2.8	2.3	4.1		1.5	1.1	0.6	2.3	2.1	1.5	1.9	1.9
chr2	8555474	8568593	ascaris_gene_01485	+	13120	transcription initiation protein spt3-like protein	zygote	zygote	no		0.1	0.1	0.1	1	1.3	0.1	0	0.4		1	2.7	3.3	10.2	9.8	2.9	2	8.5	2.5	3.6		0.8	0.7	1.4	1.4	3.1	0.5	0.5	7.4	0.8	2.2		0.9	0.9	1	0.7	20.7	10.5	5.1	7
chr2	8597318	8621839	ascaris_gene_01488	-	24522	anillin-like protein 2	zygote	not_enriched	no		1.3	1.1	1.1	0.7	0.2	0.2	0	0.2		7	17.8	18.7	13.4	5.7	2.2	2.2	8.1	19.4	7.5		3.1	3.5	5.1	3.5	1.5	0.2	0	6.2	4.8	4.4		4	4	2.4	0.9	3.1	2	1.3	2.4
chr2	8631260	8656526	ascaris_gene_01489	-	25267	F-box/WD repeat-containing protein 1A	late_embryo	not_enriched	no		1.1	2	1.1	3.2	2.3	1.4	0.6	1.4		8.9	16.1	24.7	47.4	24.4	31.3	27.6	52	25	54.6		4.6	4.3	7.2	5.2	11.8	2	0.6	31.3	5.2	37.1		10.3	10.1	7.5	4	39.1	87	47.7	35.3
chr2	8676979	8682981	ascaris_gene_01492	-	6003	cre-abu-1 protein	early_embryo	not_enriched	no		0.9	0.9	0.6	1.4	0.3	0	0	0		4.9	9.2	10.1	11.6	2.3	0	0.9	4.6	10.7	18.2		2	1.4	2	1.2	0.9	0	0	4.3	2.3	14.2		2	2.3	0.9	0.6	1.7	0.6	0.3	0.9
chr2	8702605	8722178	ascaris_gene_01495	-	19574	integrator complex subunit 7	late_embryo	not_enriched	no		0.5	0.8	0.5	0.8	0.6	0.2	0	0.2		5.9	12.8	15.3	15.6	9.4	2.7	2.4	7.7	17.6	24.4		1.9	1.4	2.9	1.8	2.4	0.3	0	5.9	4	18.8		1.8	1.9	1.4	1	4.8	2.7	1.6	2.6
chr2	8747331	8756652	ascaris_gene_01498	-	9322	ubiquitin carboxyl-termil hydrolase 14	zygote	not_enriched	no		1.2	1.6	1.2	1.6	1.6	0.4	0.4	0.8		12.6	16.6	22.3	24.8	25.2	2	7.3	22.7	24.8	27.2		6.1	4.5	6.5	4.9	4.1	0.4	0	21.1	7.3	32.9		6.1	6.5	5.7	3.7	13	7.3	4.5	7.7
chr2	8851368	8878896	ascaris_gene_01503	+	27529	serine threonine-protein kise mig-15	muscle	not_enriched	no		1.9	3.6	2.9	2.9	1.2	0.2	0	0.5		9.3	34.7	28.5	30.2	10.5	4.8	2.2	17.7	37.6	91.5		5.3	5.3	6.7	3.1	2.4	0.2	0	15.1	12	93.6		5.3	4.5	4.1	1	5.3	1.7	1	3.4
chr2	8964728	8981473	ascaris_gene_01507	+	16746	hypothetical protein	late_embryo	late_embryo	no		4.2	5.2	4.2	5.7	2.1	0	0	0.5		23.4	71.7	73.7	71.7	31.7	1.6	2.1	46.7	46.2	80		9.3	10.9	14	7.8	5.7	1	0.5	44.1	15.1	81		10.9	10.9	7.8	3.1	17.7	6.7	4.2	10.9
chr2	8987808	9004743	ascaris_gene_01510	+	16936	Fumarate reductase	early_embryo	not_enriched	no		0.4	0.6	0.6	0.2	0.4	0.2	0	0.2		5.8	8	7.6	3.5	4.3	1.9	2.2	2.6	7.6	10.6		6.5	4.8	4.1	3.7	1.3	0.2	0.2	3	2.8	10.4		5	4.3	2.4	0.7	1.3	1.5	0.9	4.7
chr2	9004876	9009755	ascaris_gene_01512	+	4880	hypothetical protein	testis	testis	yes		0	0	1.2	4.1	12.4	310.7	161.8	392.8		0.6	0	12.4	13.6	78	40.8	27.2	88.6	0.6	0.6		1.2	0.6	6.5	6.5	16.5	12.4	2.4	92.7	0	1.2		0.6	0	0.6	0.6	28.4	79.7	38.4	39
chr2	9013945	9052409	ascaris_gene_01513	-	38465	Far upstream element-binding protein 1	early_embryo	not_enriched	no		1.9	3.1	3.3	6	6	0.5	0.2	0.9		9.3	23.9	34.4	55.3	47.8	10.5	12.5	43.9	22.9	80		5.5	6.4	15.8	13.5	20.5	2.2	0.4	46.3	7.1	67.9		6	6.4	5.1	4.3	20.7	23	10.5	15.4
chr2	9062918	9070979	ascaris_gene_01515	+	8062	serine/threonine phosphatase	low_expression	low_expression	yes		0	0	0.3	1.3	6.7	230.1	144.4	242.6		1.6	1	0.6	1.9	31.1	30.5	24.1	35.3	0	0		1.3	1.9	2.2	1.6	6.1	14.8	3.2	51	0	0		1.3	0.3	0	0	17.7	91.1	39.5	35
chr2	9072358	9100605	ascaris_gene_01517	+	28248	Fidgetin-like protein 1, partial	late_embryo	not_enriched	no		0.8	0.6	0.7	0.6	0.3	0.1	0	0.4		4.3	13.1	9.2	8.3	4.6	0.8	2.1	4.9	16.4	13.2		2.4	2.1	3.7	1.6	2.2	1	0.6	4.5	4.6	11.1		2.7	2.3	1.6	1.3	2.6	1.4	1.3	1.9
chr2	9093080	9144489	ascaris_gene_01518	-	51410	zinc finger ccch-type with g patch domain-containing protein	late_embryo	not_enriched	no		0.7	1.5	1.9	2.6	1.8	0.4	0.3	0.6		5.3	11.5	18.3	25	22	12.7	10.4	32	19.8	12.4		3	3.6	6.1	3.7	4.6	1	0.5	19.9	6.4	12.9		1.8	2	1.6	1.6	6	26.1	11.7	11.2
chr2	9142800	9158845	ascaris_gene_01519	+	16046	hypothetical protein	late_embryo	not_enriched	no		0.8	1.5	1	1	0.3	0.2	0	0.2		6	12.7	12.9	10.7	3.7	1.5	2	7.2	14	17		2.7	2.8	3.3	1.5	1.3	0.2	0	6.2	3.3	12.2		3.8	3.5	1.7	1.5	3.5	2.8	1.8	2.3
chr2	9163353	9209343	ascaris_gene_01520	+	45991	Calmodulin-regulated spectrin-associated protein 1	muscle	muscle	no		2.2	3.1	2.2	2	0.9	0.2	0.2	0.3		9.1	27.6	31.1	23.4	10.9	2.6	4	16.8	36.2	54		4.3	3.7	6.5	3.4	2.9	0.3	0.2	14.8	10.3	42.6		3.4	3.8	2.8	2	5.1	2	1.5	3.4
chr2	9200775	9225235	ascaris_gene_01521	-	24461	Sulfhydryl oxidase 1	muscle	muscle	no		0	0.1	0	0	0.1	0	0	0.1		1.4	0.9	0.7	0.7	0.9	0.2	0.7	0.3	0.6	12.1		1.7	1.2	1	0.6	1.3	0.7	1.3	0.2	0.6	10.2		0.3	0.2	0.1	0.9	0.3	0.1	0.9	0.1
chr2	9446520	9533833	ascaris_gene_01526	+	87314	Ras GTPase-activating protein gap-2	muscle	not_enriched	no		0.3	0.7	0.5	1.3	0.8	0.5	0.3	0.7		4.5	8.7	11.9	17	10.1	3	6.2	13.3	4.7	77.7		4.2	2.5	3.9	2.2	3.4	0.3	0.2	14.1	3.4	77.2		3.7	3.4	20.7	2.4	8.1	4.9	2.9	5.9
chr2	9556732	9564889	ascaris_gene_01531	-	8158	potassium channel subfamily k member 16	low_expression	low_expression	yes		0	0	0	0.3	0.7	78.7	40.1	59.1		0.3	0.9	0	0.2	10.5	22.6	14	40	0	0		0.5	0	0	0	0.7	2.6	0.5	15.7	0	0		0.2	0	0	0.2	1.9	35.1	17.7	13.6
chr2	9576127	9593086	ascaris_gene_01532	+	16960	Nuclear hormone receptor family member nhr-40, partial	ovary	not_enriched	no		1	1.3	0.3	0.3	0	0	0	0		4.6	19.3	11.4	4.6	1	0.5	0.3	4.3	35.5	10.7		2.8	2	1.5	1	0.5	0	0	3.8	9.6	9.1		1.8	1.8	1.5	0.5	0.5	0.3	0.3	0.8
chr2	9641729	9694668	ascaris_gene_01536	-	52940	Elongator complex protein 3	intestine	not_enriched	no		0.3	0	0.3	0.3	0	0.9	0.6	1.2		4.5	5.7	4.2	3.9	3	12.3	12.9	3	3.9	3		3.9	1.8	1.5	1.2	0.6	0.3	0	2.1	1.5	1.5		2.7	1.2	0.9	1.2	1.8	3.3	2.4	1.8
chr2	9695974	9709045	ascaris_gene_01537	-	13072	U6 snR-specific termil uridylyltransferase 1	late_embryo	not_enriched	no		0.5	0.9	1.1	1.1	0.4	0	0	0		4.4	9.6	12.4	12.4	4.8	3	1.8	7.6	15.8	14.9		1.2	1.4	2.5	0.7	1.1	0	0	6.2	3.2	8.5		1.4	1.4	0.9	0.5	2.1	1.2	0.9	1.4
chr2	9722556	9724224	ascaris_gene_01539	+	1669	Metal transporter CNNM2	late_embryo	not_enriched	no		1.2	0.6	0	0.6	0	0	0	0		3.6	12.6	17.4	16.2	10.2	0	0	4.8	6	4.2		2.4	0.6	3.6	1.8	1.8	0	0	4.8	1.8	2.4		1.2	1.8	1.8	1.2	1.8	0.6	0	1.2
chr2	9741748	9766918	ascaris_gene_01540	+	25171	Metal transporter CNNM2	late_embryo	not_enriched	no		0.4	0.8	0.8	1	0.2	0	0	0		3.1	9.2	11.6	13.5	5.7	0	0.6	5.7	10.6	9.4		1.2	1	2.4	1	1.2	0	0	4.9	2.7	8.4		1	1.2	1	1.4	1	0.2	0.2	0.6
chr2	9787521	9796459	ascaris_gene_01543	-	8939	hypothetical protein	testis	testis	yes		0	0	0	0.4	0.4	15	8.3	16.6		1.2	0.8	0.4	0.8	3.2	18.2	24.5	11.4	0.4	0		1.2	0.4	0.4	0	0.8	3.6	3.6	6.3	0	0		0.4	0.4	0	0.8	1.2	10.7	7.9	5.1
chr2	9824341	9832556	ascaris_gene_01545	-	8216	Medium-chain specific acyl-CoA dehydrogese 10	late_embryo	not_enriched	no		0	0	0	0	0	0	0	0		0.6	0	0	0	0	0	0	0	0	28.3		0.3	0	0.3	0	0	0	0	0.3	0	17.1		0	0	0	0	0	0	0	0
chr2	9853338	9877983	ascaris_gene_01547	+	24646	Ras-related protein Rab-6.2	late_embryo	not_enriched	no		0.9	2.3	1.9	1.9	1.9	0.9	0.5	1.4		11.6	28.4	28.4	32.2	22.4	18.6	23.3	20	28.9	51.7		5.1	4.7	7.9	2.8	4.7	4.2	0.5	17.7	7.9	34.5		9.8	7	7.5	1.9	7.9	7.9	6.5	5.6
chr2	9857014	9861946	ascaris_gene_01548	-	4933	Ras-related protein Rab-6.2	testis	not_enriched	no		0	0	0	0	0.9	9.8	3.1	6.7		0.4	0.4	0.4	0.9	1.8	51.7	49.5	21.4	0.4	0		0.4	0.4	0.9	0.4	1.8	2.7	1.3	12	0.4	0.9		0	0	0.4	0.4	0.9	65.1	40.6	17.8
chr2	9876262	9885087	ascaris_gene_01549	+	8826	hypothetical protein	carcass	not_enriched	no		0.3	0.3	0.3	2.8	18.1	499	242.8	312.4		2.2	1.4	2.2	3.3	26.5	69.3	30.6	37.9	1.1	3.1		1.4	0.8	0.6	0.6	2.8	14.2	2.5	33.7	0.6	2.2		2.2	0.8	0.6	0.6	10	124.2	70.2	71.8
chr2	9887695	9894492	ascaris_gene_01550	+	6798	hypothetical protein	low_expression	low_expression	yes		0	0	0	0.4	1.7	38.1	18.2	42.3		0.4	0.8	0.4	0.4	21.6	65.5	58.9	39.4	0	0		0	0	0	0	0.8	5	0.8	23.6	0	0		0	0	0	0	2.5	54.3	24	13.7
chr2	9909395	9912737	ascaris_gene_01553	+	3343	hypothetical protein	low_expression	low_expression	yes		0	0	0	0.5	0.5	47.3	15.6	33.5		0	0	0	0	0.9	20.7	16.1	17	0	0		0	0	0	0	0	1.4	0	6.9	0	0		0	0	0	0	0.5	38.6	12.9	7.3
chr2	9913837	9927385	ascaris_gene_01554	+	13549	hypothetical protein	late_embryo	late_embryo	no		0.9	1.5	0.9	1.5	0.3	0	0	0		3.3	6.7	10.9	10	2.7	0.6	2.1	6.7	4.2	44.5		1.8	1.8	2.7	0.9	0.6	0	0	7	1.5	30.9		2.1	2.1	1.8	0.9	2.1	1.5	0.9	1.5
chr2	9925417	9936715	ascaris_gene_01555	-	11299	atp synthase subunit	late_embryo	late_embryo	no		1	2.1	1.6	1.6	0.5	4.2	2.1	2.6		6.8	6.8	13.6	15.7	7.3	10	10.5	7.3	5.2	11		3.7	2.6	6.3	3.1	3.1	0.5	0.5	7.9	3.1	10		5.2	5.8	4.7	6.8	6.3	8.9	6.8	4.7
chr2	9960642	9977428	ascaris_gene_01557	+	16787	hypothetical protein	late_embryo	late_embryo	no		0.6	0.6	0.6	0.6	0.8	0.3	0	0.3		3.9	7.7	8	8	11	4.7	3.6	6.3	11.6	20.4		1.4	1.1	1.9	1.1	1.4	0.3	0	4.7	2.8	16		1.4	1.1	0.8	0.6	2.2	1.4	0.3	1.7
chr2	9978344	9986468	ascaris_gene_01558	+	8125	Nuclear cap-binding protein subunit 2, partial	testis	testis	no		0.6	1	1	1.6	2.6	2.6	0.6	1.3		3.9	10.3	14.2	23.5	31.9	25.1	20	23.2	9	16.1		1.6	1.6	3.2	2.6	4.2	0.6	0	18.7	2.3	12.6		1.9	1.9	1.9	1.3	23.2	26.1	13.5	17.4
chr2	10034738	10042486	ascaris_gene_01560	+	7749	Arrestin domain-containing protein 2	larvae	not_enriched	no		0	0	0	0	0	0	0	0		0.2	0	0	0	0	0	0	0	9.2	11.5		0.2	0	0	0	0	0	0	0	2.2	13.2		0.2	0	0	0.2	0	0	0	0
chr2	10054967	10063184	ascaris_gene_01563	-	8218	Phospholipase B1, membrane-associated	testis	testis	no		0	0	0	0.6	1.2	70.5	44.6	126.2		1.2	1.2	0.6	0.9	6.6	21.1	10.5	18.4	0	0		0.9	0.6	0.6	0.6	2.4	3	0.9	15.1	0.3	0.3		0.3	0.3	0	0.3	5.4	52.1	27.4	25
chr2	10063143	10085943	ascaris_gene_01564	+	22801	Anillin-like protein 2	ovary	ovary	no		0.5	1	1.5	1.5	0.5	0.2	0	0.2		7.6	16.1	16.1	20.3	11	0	1.5	9.5	8.1	1.2		8.6	7.6	8.1	8.1	3.9	0.2	0.2	8.8	4.2	0.5		6.9	6.1	4.6	3.2	7.1	3.2	2.2	6.1
chr2	10081958	10098995	ascaris_gene_01565	-	17038	putative replication factor c subunit 5	zygote	not_enriched	no		1.3	1.7	1.9	1.5	0.6	0.6	0.2	1.1		10.1	24.7	32	26.8	8.8	7.7	6.7	16.5	46	14		4.3	6	9.4	4.5	3.2	0.4	0.2	18.9	11	11.6		4.1	4.3	3.9	2.8	3.9	3	1.9	4.7
chr2	10100364	10113631	ascaris_gene_01566	-	13268	Nucleolar protein 9	late_embryo	late_embryo	no		1.2	1.5	1.5	1.7	0.3	0	0	0		5.8	12.2	14.2	15.7	3.5	0.9	0.6	8.4	19.4	7.5		2.6	2.9	3.8	2	1.2	0	0	8.1	5.8	6.1		2.6	3.2	2.6	1.2	2	0.9	0.6	2
chr2	10114204	10121418	ascaris_gene_01567	+	7215	coatomer subunit epsilon	late_embryo	late_embryo	no		1.4	1.4	1.4	1.4	0.5	0	0	0		8.6	8.6	16.3	17.2	6.2	2.4	2.4	8.1	22.5	10.5		2.9	3.8	5.7	2.9	2.4	0	0	8.6	6.2	10.1		3.4	3.8	2.9	0.5	6.7	4.8	1.9	3.8
chr2	10120989	10131676	ascaris_gene_01568	+	10688	hypothetical protein	testis	testis	yes		0.3	0.3	0	0.3	1.4	16.3	9.5	15.5		1.6	0.3	1.4	1.4	27.8	26.1	19.1	35.9	0.8	0.8		1.1	0.3	0.8	0.3	1.9	5.7	1.9	15.2	0.5	1.4		0.8	0.3	0.5	0.3	4.6	45.7	19.6	16.6
chr2	10126998	10136289	ascaris_gene_01569	-	9292	hypothetical protein	testis	testis	yes		0	0	0	0	0.8	77.2	71.3	120.7		0.6	0.4	0.2	0.2	9.9	42.6	40.1	21.5	0	0		0.6	0.4	0.2	0.2	1	12.9	4.2	18.8	0	0		0	0	0	0.2	2.1	16.2	5.9	8.7
chr2	10136478	10149264	ascaris_gene_01570	+	12787	hypothetical protein	low_expression	low_expression	yes		0	0	0	0	1.9	4.4	1.9	3.9		3.9	2.2	0.8	0.8	40	53.9	60	72.7	0	0		2.8	1.1	0.6	0.3	1.1	2.2	0.6	29.4	0	0		3.9	2.5	1.1	0.8	15	134.6	69.4	40.3
chr2	10186724	10221899	ascaris_gene_01573	+	35176	Leucine-rich repeat and calponiny domain-containing protein 3	larvae	not_enriched	no		0.2	0	0	0	0	0	0	0		1.8	2.2	1.1	0.2	0.4	0	0.2	0.4	3.1	11.8		1.6	0.2	0.4	0.2	0	0	0	0.7	0.9	8.4		1.6	0.4	0.7	0	0.2	0	0	0.4
chr2	10326044	10356287	ascaris_gene_01579	+	30244	hypothetical protein	intestine	intestine	no		0.7	1	1	0.6	3.1	0.9	0.4	1		5	15.7	13.7	11.4	40	36	30	28.9	8.7	27.3		2.6	2	2.8	1.5	3.4	1	0.3	17.9	2.5	21.7		2.9	2.3	2.3	0.3	14.4	36	20.9	20
chr2	10359333	10363548	ascaris_gene_01580	+	4216	hypothetical protein	testis	not_enriched	no		1.4	1.4	1.4	0	0	1.4	0	0		7.2	14.5	18.8	14.5	13	14.5	2.9	14.5	15.9	17.3		2.9	1.4	2.9	1.4	1.4	0	0	7.2	4.3	8.7		4.3	4.3	4.3	2.9	4.3	4.3	1.4	4.3
chr2	10364655	10366413	ascaris_gene_01581	-	1759	hypothetical protein	zygote	zygote	no		0	0	0	0	0	0	0	0		13	9.3	4.6	0.9	1.9	0	0.9	0.9	0.9	0		12.1	6.5	3.7	3.7	1.9	0.9	0	0.9	2.8	0.9		16.7	11.1	7.4	1.9	1.9	0	0	4.6
chr2	10398790	10435604	ascaris_gene_01582	-	36815	nuclear export mediator factor nemf-like protein	testis	not_enriched	no		1.2	1.1	1.7	4.2	5	3.6	1.9	3.9		5.4	19.2	25.4	51.9	71.7	35.9	30.7	67.8	59.5	11		2.8	2.3	7	4.6	13	3.5	0.7	43.7	16.1	7.5		5.3	5.3	4.5	2.6	39	112.5	59.6	41.9
chr2	10436388	10456990	ascaris_gene_01583	-	20603	SnR-activating protein complex subunit 4	late_embryo	not_enriched	no		1.2	1.8	1.4	1.8	0.8	0.4	0.2	0.4		3.7	17.5	20.4	25.1	14.5	3.3	4.1	11.6	10.2	9.4		1.8	2.2	4.1	2.2	2.5	0.2	0	9	2.9	7.5		2.2	2.4	1.6	1.4	4.1	3.3	1.8	3.3
chr2	10497859	10508326	ascaris_gene_01587	+	10468	phenylalanine--tr ligase alpha subunit a	testis	not_enriched	no		1.1	1.8	0.7	1.4	2.2	0.7	0.4	1.4		6.1	19.7	16.9	18	26.6	54.6	18	24.4	19	16.2		2.5	2.9	4.7	3.9	4.3	0.4	0	16.9	5	13.6		3.2	3.2	2.5	1.4	10.1	23.3	13.3	9.7
chr2	10510295	10537938	ascaris_gene_01589	+	27644	hypothetical protein	late_embryo	not_enriched	no		1.1	1.5	1.1	1.5	1.6	0.4	0.4	0.4		7.3	15.9	14.6	16.3	11.3	6.1	3.6	20.8	46.7	9.7		3.1	2.8	4.4	2.1	2.8	0.3	0.1	15.3	11.1	8.4		3.3	2.8	1.3	0.8	5.8	5.6	3.2	6.8
chr2	10575541	10596324	ascaris_gene_01593	+	20784	Protein smoothened	early_embryo	not_enriched	no		0.7	1.7	1.4	1.7	1.7	0.2	0	0.3		7.3	12.4	21	30.2	18.9	4.4	4.7	19	22.4	19.9		2.4	3.3	6.5	3	5.2	0.3	0	15.6	7.5	18.9		1.9	2.3	1.6	1	11.7	8.9	5.2	8.4
chr2	10597299	10602145	ascaris_gene_01594	+	4847	putative dh dehydrogese flavoprotein	muscle	not_enriched	no		0.7	1.4	0.7	1.4	0.7	0.7	0	0.7		15.8	19.4	17.9	19.4	15.1	14.3	10.8	14.3	27.2	29.4		6.5	7.2	9.3	3.6	2.9	0.7	0	16.5	7.9	21.5		7.2	7.9	5.7	2.2	14.3	12.2	10	10.8
chr2	10672898	10709907	ascaris_gene_01599	-	37010	Protein bunched, class 1/class 3/D/E isoform	testis	testis	no		1	1	0.9	1.6	1.2	2.2	1.6	3.4		7	14.3	13.3	16.3	17.7	27.2	15	40.7	23.5	25.5		2.5	2.9	4.3	1.4	2.5	2.4	0.3	21.5	5.5	18.8		2.2	2.4	2	0.9	9.1	50.4	32.8	22.6
chr2	10712806	10721343	ascaris_gene_01600	+	8538	Major sperm protein	testis	testis	yes		0	0	0	0	3.6	14.9	7.3	15.4		2.2	0	0.6	2	53.9	102.4	71.8	57.8	0	0		1.7	0.6	0.6	0.6	3.4	2.2	0.3	27.5	0.3	0		1.1	0.3	0	0	19.1	74.9	34	29.5
chr2	10722489	10770075	ascaris_gene_01601	-	47587	Serine/threonine-protein phosphatase 1 regulatory subunit 10	zygote	not_enriched	no		1.1	1.3	1.6	2.5	5.4	5.6	1.3	4		6	12.6	18.2	27.1	69.5	81.2	44.8	97.8	36.6	82.3		7.2	6.5	8.1	9	11.9	4.7	0.9	59.4	11.6	74		10.6	10.5	7.8	3.2	43.7	165.5	86.1	71.3
chr2	10810076	10818871	ascaris_gene_01604	+	8796	AP-3 complex subunit mu-1	ovary	not_enriched	no		1.3	1.3	1.3	0.9	0.4	0.4	0	0.4		18.4	37.2	29.1	29.1	9.4	0	1.7	19.7	55.1	14.1		6	5.6	7.7	2.1	1.3	0	0	15	10.7	8.5		6.4	6	5.1	2.6	4.7	1.7	0.9	3.8
chr2	10820572	10864349	ascaris_gene_01605	-	43778	Nuclear pore complex protein Nup107	testis	testis	no		2.4	4	5.8	11.5	14.1	113.7	76.4	92.3		15.1	49.7	67	115.1	196.1	188.7	131.4	295.9	38.4	58.3		6.8	7.4	18.7	20.3	53.9	12.3	2.2	156.1	9.9	37.2		9.1	10.5	10.5	10.1	90.1	212	96.6	114.5
chr2	10880713	10887840	ascaris_gene_01607	-	7128	P53 and D damage-regulated protein 1	zygote	not_enriched	no		0.7	2.1	1.4	1.1	0	0.4	0	0		3.2	7.9	9.6	11.1	2.9	0.7	1.4	7.9	15.4	25.4		1.4	2.1	3.2	1.1	0.7	0	0	6.4	4.3	18.6		3.2	3.2	2.1	1.1	2.9	1.1	1.1	2.1
chr2	10900554	10906325	ascaris_gene_01608	+	5772	Golgi SP receptor complex member 2	early_embryo	not_enriched	no		0.6	0	0.6	0	0	0	0	0		4.4	14.5	15.7	20.1	4.4	1.3	3.8	13.8	30.2	6.9		2.5	2.5	4.4	2.5	1.3	0	0	13.8	11.3	4.4		3.8	5.7	5	3.1	8.8	4.4	3.1	7.6
chr2	10919171	10933142	ascaris_gene_01610	+	13972	cyclic amp-dependent transcription factor atf-6 alpha	early_embryo	not_enriched	no		2.7	2.7	3	3.4	0.8	0.4	0	0		16	53.2	36.9	37.3	11.4	4.6	3	30.4	38	20.2		5.3	6.8	6.8	2.7	2.7	0	0	22.1	10.6	16.3		4.9	5.3	3.4	1.9	4.2	1.5	1.5	3.8
chr2	10965251	10981715	ascaris_gene_01612	+	16465	pre-mr-processing factor 6	early_embryo	not_enriched	no		2.3	2.6	2.3	3.6	6.5	2.6	1	2		5.2	23.2	33.4	43.5	95.9	236.3	116.5	198	25.9	41.9		2.3	3.3	6.9	3.6	8.5	5.9	0.7	89.7	7.9	35.4		4.6	5.6	3.9	2.3	26.2	138.8	70.7	59.2
chr2	10983813	10988599	ascaris_gene_01613	+	4787	28s ribosomal protein	early_embryo	not_enriched	no		0.9	0.9	0.9	0.4	0.4	0.4	0	0		3.4	7.3	7.8	9.9	8.2	2.6	3.4	8.6	12.5	6.5		1.3	1.7	2.6	0.4	1.3	0	0	7.8	3.4	7.3		3	2.6	2.6	0.9	5.2	2.6	1.3	3
chr2	11039715	11044645	ascaris_gene_01618	+	4931	hypothetical protein	testis	testis	yes		0	0	0	0	1.3	1.3	1.3	2.6		1.3	0	0	0	31.3	79.6	82.2	13.1	0	0		0	0	0	0	3.9	24.8	45.7	23.5	0	1.3		1.3	0	0	0	2.6	5.2	11.7	5.2
chr2	11043475	11047739	ascaris_gene_01619	+	4265	hypothetical protein	testis	testis	yes		0	0	0	0	0	0.5	0.5	0.2		0	0	0	0	1.2	14.3	4.5	1.4	0	0		0	0	0	0	0	0.2	0	2.6	0	0		0	0	0	0	0	0.2	0.2	0
chr2	11115753	11119205	ascaris_gene_01626	-	3453	hypothetical protein	testis	testis	yes		1.8	0	0	3.5	5.3	210.2	103.3	210.2		0	0	1.8	0	29.8	101.6	101.6	70.1	0	0		0	0	0	0	5.3	12.3	1.8	42	0	0		0	0	0	0	21	355.5	185.6	103.3
chr2	11156258	11170361	ascaris_gene_01629	-	14104	Nuclear hormone receptor family member nhr-136	zygote	not_enriched	no		0	0	0	0	0	0	0	0		1.1	0.4	0.4	0.4	0.4	0	0.4	0	1.5	17.6		0.8	0.4	0	0	0	0	0.4	0.4	0.8	9.4		0.4	0	0	0	0	0	0	0
chr2	11312430	11356810	ascaris_gene_01635	-	44381	m-phase mpp8	zygote	not_enriched	no		2	3.8	2.8	3.8	0.8	0.3	0	0.5		11.3	24.4	27.4	28.1	6.5	2.3	3.8	16.3	28.4	64.6		5.8	5	7	3.3	2.8	0.8	0.5	18.8	9	49		8	8	5.3	3.3	4.8	3.3	1.8	4.8
chr2	11358269	11368776	ascaris_gene_01636	+	10508	hypothetical protein	testis	testis	yes		0	0	0	0	0.9	8.5	4.6	2		0.3	0.6	0.3	0.6	13.9	30.2	29	27.3	0.3	0		0.3	0.3	0.3	0.3	1.4	0.9	0.3	12.2	0.3	0.3		0	0	0	0.6	10.8	66.6	36.4	39
chr2	11367233	11371764	ascaris_gene_01638	-	4532	hypothetical protein	late_embryo	not_enriched	no		0	0	0	0	0	0	0	0		0.6	1.9	2.6	1.3	0.6	0	0	0.6	14.8	7.1		0.6	0.6	0.6	0	0.6	0	0	1.3	3.2	5.1		0.6	0	0	0	0	0	0	0
chr2	11384622	11396611	ascaris_gene_01640	+	11990	Propionyl-CoA carboxylase beta chain	ovary	not_enriched	no		0.3	0.3	0.3	0.8	0.5	7.3	5.3	5.3		2.5	4.5	5	4.8	4.8	1.3	3.8	5.8	7.8	2		3.3	3	3	2.5	1.5	1	0.5	7	4	1.5		3.3	5	4	1.8	16	12.3	7	10.5
chr2	11405893	11415957	ascaris_gene_01642	-	10065	Serine/threonine-protein kise Nek7	zygote	not_enriched	no		0	0	0	0	0	1.2	1.2	0.4		0.4	0.4	0	0	0.4	18.7	9.1	9.1	81.8	1.2		0.4	0	0	0	0	0.8	0.4	3.7	18.7	1.2		0.4	0	0.4	0	0	2.1	1.2	5
chr2	11415791	11425776	ascaris_gene_01643	+	9986	hypothetical protein	low_expression	low_expression	yes		0.3	0	0	0.5	0.3	122.3	54.9	80.2		0	0	0	0	2.7	15.1	15.7	14.6	0.3	0		0	0	0	0	0	2.7	0.8	9.9	0.3	0		0	0	0.3	0	0.5	40.7	20.3	15.4
chr2	11539645	11556246	ascaris_gene_01653	-	16602	letm1 and ef-hand domain-containing protein	intestine	not_enriched	no		2.6	4.3	3.1	3.8	2.8	14	11.4	9.7		7.1	27.9	31.5	31.3	27.5	31.3	24.9	60.9	32.4	25.3		2.8	2.8	4.5	2.8	3.1	2.4	0.5	32.4	9.7	22.3		4.3	4	2.8	1.7	7.8	49.5	18.7	21.3
chr2	11573099	11581136	ascaris_gene_01655	+	8038	wd repeat-containing protein 47	muscle	not_enriched	no		0	0	0	0	0	0	0	0		1.3	0	0	0	0	0	0	0	4.6	10.6		0.7	0	0	0	0	0	0	0.7	0.7	7.9		1.3	0	0	0	0	0	0	0
chr2	11671472	11687535	ascaris_gene_01658	+	16064	Translation initiation factor eIF-2B subunit delta	zygote	not_enriched	no		1.9	2.7	2.1	1.9	1.3	0.5	0	0.5		26.2	44.4	30.7	29.1	14.7	13.9	11.2	19	20.9	17.4		8.6	10.2	12.3	4.8	4.8	0.5	0.3	14.2	7.5	17.6		6.7	7	4.3	2.9	5.9	3.7	2.4	4.8
chr2	11702627	11705079	ascaris_gene_01661	+	2453	hypothetical protein	low_expression	low_expression	no		0.4	0	0	0	0	0	0	0		4.5	7.3	2.4	2.4	1.2	3.3	0.8	1.2	0.8	0.4		9	12.6	10.6	7.3	2	0.4	0	2	2	0.4		16.3	17.1	11.8	2.9	4.5	1.6	0.4	11.4
chr2	11793167	11801493	ascaris_gene_01666	+	8327	Glycogenin-1	muscle	muscle	no		0	0	0	0	0	0	0	0		5.2	1.6	1	0.5	0	0	0	0	37.4	2.6		4.2	1.6	1	1.6	0	0	0	0.5	13.5	6.8		5.2	1.6	1	0	0	0	0	0.5
chr2	11837142	11842542	ascaris_gene_01670	-	5401	hypothetical protein	late_embryo	late_embryo	no		0.3	0.3	0.7	0.7	0.3	0	0	0		3	10.3	10.3	8.6	3.7	1	1.3	4.7	8.6	6		1	1	1.7	1	0.7	0	0	3.7	1.7	3.7		1	1	1	0.3	1.7	1.7	0.7	1.3
chr2	11846534	11851076	ascaris_gene_01671	+	4543	hypothetical protein	testis	not_enriched	yes		0	0	0	1.5	10.4	214.9	114.2	197.8		0	0	0	0	4.5	8.2	8.2	14.2	0	0		0	0.7	0	0	0.7	7.5	1.5	22.4	0.7	0		0	0	0	0.7	4.5	94.8	40.3	29.9
chr2	11902667	11918255	ascaris_gene_01675	+	15589	Propionyl-CoA carboxylase alpha chain	intestine	not_enriched	no		1.3	1	1.7	4	12.2	12.6	6.3	15.9		5	10.3	19.2	28.8	77.5	218.8	99	109.6	46.7	3.3		2.3	3	14.6	13.2	43	8.3	1	52	15.6	1.7		1.7	1.3	2	1.7	20.9	165.5	89.7	32.1
chr2	11920388	11925750	ascaris_gene_01676	-	5363	hypothetical protein	testis	testis	yes		0	0	0	1	3.6	311.9	164.7	341.7		1.5	0.5	0	0	26.8	52	30.4	59.2	0	0		1.5	0.5	0.5	0	1	8.2	3.1	44.8	0	0		0.5	0	0	0	4.1	97.8	47.3	37.1
chr2	11935495	12008621	ascaris_gene_01678	-	73127	spermatogenesis-associated protein 13	zygote	zygote	no		0	0	0	0	0	0	0	0.3		3.2	1	0.6	0.6	0.3	0	0.3	0.3	48.3	11.4		4.1	1	1	0.3	0.3	0	0	0.3	14.9	8.6		1.3	0.6	0	0.6	0	0	0	0.3
chr2	12012444	12022171	ascaris_gene_01679	-	9728	carrier triple repeat protein 1	muscle	muscle	no		1	1.7	0.7	1.3	0	0	0	0		6.9	19.5	16.5	15.8	3.6	0.3	1	9.2	17.8	12.9		3	2.3	4.3	1	1	0	0	7.3	4.3	7.3		3.6	4.3	2.3	1	2.6	1.3	0.3	2.6
chr2	12032319	12041682	ascaris_gene_01680	+	9364	Protein FAM114A2	testis	not_enriched	no		1.9	3.1	4.7	11.2	12.2	1.2	0.6	1.2		9.1	27.2	33.8	116.9	90.3	5	8.8	53.4	15.9	12.2		3.4	3.1	7.5	4.1	13.1	0.6	0.3	38.1	4.4	8.4		2.8	3.8	3.4	3.4	36.6	16.9	8.4	14.4
chr2	12042587	12055878	ascaris_gene_01681	+	13292	85 kDa calcium-independent phospholipase A2	zygote	zygote	no		0.7	0.7	1	2.3	1	0.3	0	0		3.6	9.2	13.5	23.1	14.5	2	4	14.9	28.7	15.5		1.7	1.3	3.6	2.6	3.3	0	0	11.2	8.9	9.6		1.7	2	2	1.3	11.2	4.6	2.3	4.3
chr2	12061731	12069810	ascaris_gene_01683	-	8080	Ankyrin repeat domain-containing protein 49	late_embryo	not_enriched	no		0.5	0.5	0.5	0.3	0	0.3	0	0		3.5	6.8	7.9	5.2	1.6	1.6	1.1	3	6.2	12.2		1.4	1.4	2.2	0.8	0.5	0	0	2.4	2.2	8.4		1.9	2.2	1.4	0.5	1.6	0.8	0.5	1.1
chr2	12072657	12092500	ascaris_gene_01684	+	19844	Prolactin regulatory element-binding protein	late_embryo	not_enriched	no		0.6	1.6	1.6	2.3	0.3	2.6	1	1.3		8.7	26.6	31.1	32.4	10	9.7	6.5	15.5	31.1	30.1		3.2	3.9	7.4	2.3	1.6	0	0	14.2	7.1	18.5		5.8	5.8	3.6	1.9	4.9	4.5	1.6	4.5
chr2	12129602	12135388	ascaris_gene_01686	-	5787	hypothetical protein	low_expression	low_expression	yes		0	0	0	0	0.9	54.1	30.4	44.6		0	0	0	0	23.7	150	136.8	166.2	0	0		0.9	0	0.9	0	0	4.7	1.9	37	0	0		0	0	0	0	1.9	195.6	102.6	78.8
chr2	12181307	12200008	ascaris_gene_01687	-	18702	hypothetical protein	testis	testis	yes		0	0	0	0	0.8	2.8	3.7	2.8		0.8	0.8	0.3	0.3	7.1	60.5	17	8.8	0	0		0.8	0.3	0.3	0.3	1.7	3.7	0.6	17	0.3	0		0.3	0	0	0.3	0.3	1.1	1.7	0.8
chr2	12252519	12255258	ascaris_gene_01694	-	2740	cre-com-1 protein	early_embryo	not_enriched	no		0.9	1.3	0.9	1.3	0	0	0	0		7	25.7	19.6	18.3	4.3	0.4	1.3	12.2	27	79.6		2.6	2.6	3.5	1.3	0.9	0	0	8.7	5.7	57.4		4.3	3.9	3	1.3	3.9	1.3	0.9	2.6
chr2	12274803	12285830	ascaris_gene_01696	-	11028	UBX domain-containing protein 7	zygote	not_enriched	no		0.8	1.7	1.1	1.1	0.8	0.8	0.6	0.8		4.2	15.4	19	21.8	10.9	1.4	3.1	13.7	12	68		2	2.2	3.4	2	2.5	0.3	0	10.9	3.4	54.6		2.8	2.8	2.8	2	4.5	2.5	1.7	3.6
chr2	12339923	12391409	ascaris_gene_01699	+	51487	Protein FAM43A	larvae	not_enriched	no		0.4	0.8	0.4	2	5.6	5.6	1.6	4		4	10.1	9.7	22.5	70	328.9	178.3	91.8	32.6	66.8		2.8	2	3.2	4	9.7	4	1.6	47.9	9.7	57.2		2.4	3.2	2	2.4	41.1	124.8	60.8	41.1
chr2	12356678	12374130	ascaris_gene_01700	-	17453	Yorkie	larvae	not_enriched	no		0	0	0	0	0	0	0	0		0	0.3	0	0	0.3	0	0.3	0	18.2	4.8		0.3	0	0	0	0	0	0	0.3	3.9	6.3		0	0	0	0	0	0	0	0
chr2	12404695	12417437	ascaris_gene_01704	-	12743	Dolichyl-diphosphooligosaccharide--protein glycosyltransferase subunit 2	testis	not_enriched	no		1.6	2.6	1.6	1.9	1.6	1.3	0.6	1.9		11.5	25.6	28.2	36.1	34.2	90.5	39.3	54.4	33.9	16.3		4.5	4.2	8.3	5.1	6.7	1	0.3	25.9	8.3	12.5		9.3	10.2	7.4	2.9	16.3	50.9	20.5	24
chr2	12422047	12439422	ascaris_gene_01705	+	17376	Transporter, partial	testis	testis	yes		0	0	0	0	0.2	38.9	19.7	25.6		0.4	0	0.2	0.2	4.1	17.5	10.4	8.1	0	0.2		0.4	0	0.2	0.2	0.4	2.8	1.2	5.7	0	0		0.2	0	0	0.2	0.6	12.2	4.5	5.7
chr2	12438054	12442578	ascaris_gene_01706	+	4525	hypothetical protein	testis	testis	yes		0	0	0	0	0.5	1.6	1.6	2.2		0.5	0.5	0	0	3.8	43.5	9.2	4.3	0	0		0.5	0	0	0	0	1.1	0.5	9.8	0	0		0	0	0	0	0.5	1.1	1.1	0.5
chr2	12442997	12456168	ascaris_gene_01707	+	13172	Tau-tubulin kise 2	testis	testis	yes		0	0	0	0.7	3.4	96	60	82.2		0.3	0	0.3	0.7	27	69.4	50.2	35	0.7	0.3		0.3	0	0	0	2	3.4	0.7	18.9	0.3	0.3		0.7	0	0	0	9.4	94	41.8	28.3
chr2	12460817	12475041	ascaris_gene_01708	-	14225	hypothetical protein	low_expression	low_expression	yes		0	0	0	0	0.4	12.8	8.8	8		0	0	0	0.4	2.4	6.8	3.2	3.2	0	0		0.4	0	0	0	1.2	0.4	0.4	1.6	0	0		0.4	0	0	0.4	0.8	0.8	1.2	1.2
chr2	12495380	12532328	ascaris_gene_01711	+	36949	Dedicator of cytokinesis protein 11	early_embryo	not_enriched	no		0.5	1.8	1.1	1.8	1.9	0.2	0	0.3		3.9	19	18.5	21.7	29.7	8	2.6	22.2	15.9	38.3		1.9	1.9	4.2	1.5	3.4	0.2	0.2	18.3	4.7	33.6		3.1	3.2	2.9	1.1	7.3	3.6	1.8	5.2
chr2	12536192	12553460	ascaris_gene_01712	+	17269	Oxysterol-binding protein 1, partial	testis	testis	yes		0.3	0.3	0.3	0.8	2.1	156.7	110.4	121.7		1.8	1.5	2.4	6.5	33.7	60.4	29.2	40.8	0.5	1.3		3.1	2.9	3.9	5.8	9.2	9.6	3.2	30	2.4	0.5		4.5	4.7	3.4	1.6	13	34.4	15.6	17
chr2	12549006	12563190	ascaris_gene_01713	-	14185	oxysterol-binding protein 1	testis	testis	yes		0	0	0.3	0.5	3.1	29.8	16.2	47		1.8	1.3	1.8	5.6	42.6	46.7	37	30.6	0.5	0.8		1.8	1.5	2.3	2.1	10.8	6.9	3.1	20.8	0.5	0.5		1	0.5	0.3	2.1	16.7	48.3	22.9	20.8
chr2	12564834	12582036	ascaris_gene_01714	-	17203	hypothetical protein	late_embryo	late_embryo	no		0.3	0.5	0.5	0.3	0.2	0.3	0.3	0.2		1.9	6.1	8.2	5.8	3.3	3.1	3.6	4.6	6.9	22.6		0.8	0.9	1.7	1.1	0.6	0.2	0	3.5	1.6	14.4		1.6	1.9	1.9	0.5	2	3.6	0.9	1.9
chr2	12582607	12593729	ascaris_gene_01715	+	11123	hypothetical protein	testis	testis	yes		0.8	1.8	2	1.5	0.5	2.8	2	2		5.8	11.4	15.5	14.5	6.1	8.4	7.4	13.7	18.3	27.4		1.8	2.5	3.3	2	1.3	0.8	0	10.4	3.3	16.7		6.6	7.6	4.8	2.3	4.1	3.3	3	4.1
chr2	12596074	12604530	ascaris_gene_01716	+	8457	hypothetical protein	zygote	zygote	no		0	0	0	0	0	0	0	0		0.6	0.3	0.3	0.3	0	0	0	0	19.5	0.9		1.2	0.3	0	0	0	0	0	0.3	3.8	1.2		0.3	0	0	0	0	0	0	0
chr2	12646780	12654542	ascaris_gene_01718	+	7763	hypothetical protein	late_embryo	not_enriched	no		0	0	0	0	0	7	11.4	2.5		0.6	0.6	0.6	0	0.6	5.1	7	3.2	0.6	3.8		0.6	0.6	0.6	0	0	0.6	0	1.3	0	1.9		0.6	0	0	0	0	4.4	2.5	2.5
chr2	12711241	12786216	ascaris_gene_01720	-	74976	papilin	larvae	not_enriched	no		0	0	0	0	0	5.3	2.8	3.4		2.3	1.3	0.8	0.4	0.6	0.4	0.2	2.6	7.6	0.6		1.9	1.3	0.4	0.2	0.2	0.6	0.2	2.6	9.3	0.4		2.5	1.1	0.4	0.4	0.6	2.5	2.3	1.1
chr2	12814958	12823523	ascaris_gene_01723	-	8566	Cap-specific mR (nucleoside-2'-O-)-methyltransferase 2	testis	not_enriched	no		0	0.6	0.6	0.6	0	0	0	0		4.2	9.6	14.3	13.7	5.4	3.6	0.6	8.4	7.8	6.6		0.6	0.6	1.8	1.8	0.6	0	0	5.4	1.8	4.8		1.2	1.8	2.4	0.6	2.4	0.6	0.6	1.2
chr2	12823927	12841803	ascaris_gene_01724	-	17877	Valyl-tR synthetase	testis	not_enriched	no		0.7	0.9	1.2	0.5	0.2	0	0	0		6	12.5	15.5	13.9	6.7	2.3	1.6	8.8	19.4	14.8		1.6	2.8	4.6	2.1	1.9	0	0	8.3	6	11.6		1.4	1.9	1.4	1.6	2.3	2.1	0.9	1.6
chr2	12946584	12950266	ascaris_gene_01735	-	3683	p40	testis	testis	yes		0	0	0.5	0.5	9.2	33.3	12.1	25.6		1	0	1	3.9	76.2	103.7	59.8	93.1	0	0		1.4	1	3.4	2.4	11.6	13.5	1.9	64.6	0	0		1.4	0.5	0.5	0.5	14.5	285.9	130.2	58.3
chr2	12957882	13008023	ascaris_gene_01737	-	50142	Aquaporin-10	carcass	carcass	yes		0.1	0.1	0.1	0.4	0.3	63	32	49.1		2.3	2.2	2.3	1.4	2.8	10.9	9.7	7.1	0.4	0.3		2.2	0.8	1	0.6	0.9	2.7	0.8	5.7	0.4	0.5		1.4	0.9	0.6	1.3	0.9	15.6	7.2	8.1
chr2	13140574	13153509	ascaris_gene_01744	+	12936	hypothetical protein	muscle	muscle	no		0	0	0	0	0	0.7	0.7	0		2	0.7	0.7	0.7	1.3	0	0.7	1.3	62.5	1.3		3.9	2	0.7	0	0.7	0	0	4.6	26.3	0.7		7.9	3.9	3.3	0.7	1.3	0.7	0	2
chr2	13162251	13187670	ascaris_gene_01746	+	25420	ubiquitin-associated domain-containing protein 2	late_embryo	not_enriched	no		0.4	0.6	0.6	1	1.3	7.1	5.5	2.6		4.6	8.8	11.7	19.1	17.6	10.4	10.5	23.2	10.1	14.5		1.7	1.9	3.3	2.4	4	0.5	0.1	15	2.9	9.6		2.4	2.9	2.4	1.9	14.6	24.5	11.8	13.2
chr2	13187891	13197955	ascaris_gene_01747	+	10065	cytoplasmic tr 2-thiolation protein 2	zygote	not_enriched	no		0.3	0.6	0.6	0.6	0.6	0	0	0		4.2	10.4	10.4	9	3.6	1.7	1.4	5.9	6.7	13.2		3.6	3.1	4.2	2	1.1	0	0	6.2	2.2	7.6		8.4	7	4.8	1.7	3.6	1.7	0.8	5.1
chr2	13197163	13213384	ascaris_gene_01748	+	16222	f-box wd repeat-containing protein 5	testis	not_enriched	yes		0.2	0.2	0.2	0.9	6.4	219.8	115.7	189.2		1.2	1.6	3.5	3.5	37.2	60.3	35.8	61.5	2.1	3.1		0.5	0.5	0.9	0.7	1.6	7.1	1.6	36	0.7	1.6		0.7	0.7	0.2	0.5	5.2	41.7	19.6	24.7
chr2	13207891	13219892	ascaris_gene_01749	-	12002	f-box wd repeat-containing protein 5	testis	testis	yes		0	0	0	0	0.5	0	0	9.8		0.9	0.9	0.5	0.5	7.5	2.8	2.8	1.4	0.5	0		0.9	0.5	0.5	0.5	2.3	1.9	0.5	2.3	0.5	0		0	0	0	0.5	1.4	0.5	0.9	0.9
chr2	13235269	13256579	ascaris_gene_01751	+	21311	hypothetical protein	late_embryo	not_enriched	no		2.3	4.1	4.6	4.8	1.5	0.5	0.3	0.8		9.3	36	47.8	49.3	14.3	19.9	12.3	32.5	19.4	13.9		3.8	4.5	10	3.3	3.3	0.8	0	23.7	6	13.6		5	5.1	4.8	3.5	8.3	14.6	7.3	7.5
chr2	13256888	13265827	ascaris_gene_01752	+	8940	Glycerophosphodiester phosphodiesterase 1	late_embryo	not_enriched	no		0	0.3	0.3	0.3	0.6	6.2	4.4	4.1		2.1	4.7	5.9	5.3	7.7	7.7	14.5	18	5.9	2.7		0.9	0.6	1.2	0.6	0.9	0.3	0.3	9.2	1.5	1.8		1.5	1.2	1.2	0	3.5	24.2	11.8	10.3
chr2	13266206	13282154	ascaris_gene_01753	+	15949	solute carrier family facilitated glucose transporter member 3	zygote	zygote	no		0	0	0	0	0	0.5	0.5	0.3		1.8	0	0.8	0.8	1.1	0.3	0.5	0.5	18.7	1.8		1.8	1.3	0.5	0.3	0	0	0	0.8	7.9	0.8		3.2	1.8	0.8	0.3	0.3	0.5	0.5	0.8
chr2	13290526	13297197	ascaris_gene_01754	+	6672	lamp family protein lmp-1	early_embryo	not_enriched	no		2.6	4.3	3.5	4.8	3	2.2	1.3	3		21.6	50.1	59.2	55.3	26.8	19.9	17.7	38	46.2	44.5		6.9	8.2	13.4	7.3	7.3	1.3	0.9	27.7	11.2	34.6		9.5	9.9	5.6	4.3	20.7	13	6.9	13
chr2	13298157	13313502	ascaris_gene_01755	+	15346	Polyribonucleotide nucleotidyltransferase 1	testis	not_enriched	no		2.9	4.2	3.9	5.8	4.2	0.3	0	0.3		22.4	46.8	49.4	59.5	21.4	5.5	4.2	37.4	88.7	16.2		7.5	7.5	14.3	4.9	5.5	0.3	0	26.6	22.1	14.3		6.2	7.8	3.9	2.9	18.8	7.5	5.2	6.8
chr2	13321000	13324543	ascaris_gene_01757	+	3544	hypothetical protein	testis	testis	yes		0.6	0	0.6	1.7	12	483.6	393	511.2		2.3	0.6	1.7	1.7	14.9	49.3	31	31	12.6	0		2.9	2.3	3.4	2.3	2.9	19.5	5.7	41.3	8.6	0		2.3	2.3	1.7	1.1	8.6	51.1	27	31
chr2	13349091	13351007	ascaris_gene_01760	+	1917	cre-dve-1 protein	low_expression	low_expression	no		0	0	0	0	0	0	0	0		0.5	0	0.5	0	0	0	0	0	12.9	1.6		0.5	0.5	0	0	0	0	0	0	5.4	2.1		0.5	0.5	0	0	0	0	0	0
chr2	13350235	13365236	ascaris_gene_01761	+	15002	hypothetical protein	ovary	not_enriched	no		0	0	0	0	0	0	0	0		0.8	0.8	0.5	0.3	0	0	0.3	0.3	21.9	2.1		1.1	0.5	0.3	0.3	0	0	0	0.3	7.1	2.1		0.3	0.3	0.3	0.3	0.3	0	0	0.3
chr2	13377841	13382348	ascaris_gene_01766	+	4508	cre-dve-1 protein	larvae	larvae	no		0	0	0	0	0	0	0	0		0.6	1	0.3	0	0	0	0	0	22.6	6.4		1.3	0.3	0	0	0	0	0	0	5.5	4.2		0	0	0	0	0	0	0	0
chr2	13437092	13438672	ascaris_gene_01769	+	1581	hypothetical protein	low_expression	low_expression	no		0	0	0	0	0	0	0	0		2.5	9.5	2.5	3.2	0.6	0	0.6	1.3	1.3	0.6		4.5	4.5	3.2	3.2	0.6	0	0	1.3	3.8	0		8.3	12.1	5.1	1.3	2.5	0.6	0.6	11.4
chr2	13438152	13440067	ascaris_gene_01770	+	1916	hypothetical protein	low_expression	low_expression	no		0.5	0	0	0	0	0	0	0		2.6	4.2	2.6	1.6	0	0	0.5	0.5	1	0		3.1	2.6	2.1	2.1	0.5	0	0	1	1.6	0		13.1	16.2	4.7	1.6	3.1	0.5	1	8.4
chr2	13468420	13507432	ascaris_gene_01775	+	39013	Nuclear hormone receptor family member nhr-48	ovary	not_enriched	no		0.8	1.4	1.2	1.4	0.8	0.8	0.2	0.8		5.4	12.3	13.5	14.1	17.3	31.8	32.6	28	49	12.3		3	3.2	4.4	2.2	2.2	0.8	0.2	15.9	18.1	8.5		3.4	3.4	2.6	1.6	6.6	16.7	9.3	14.9
chr2	13535939	13554740	ascaris_gene_01782	-	18802	SCY1-like protein 2	ovary	not_enriched	no		0.9	1.8	2.1	2.1	0.7	0.7	0.5	0.5		6.7	19.4	24.7	32.1	8.5	4.2	3.2	18.2	9.2	19.8		2.5	3	5.3	3.2	3	0.2	0	13.8	3	15.2		3.9	4.8	5.1	3.5	8.1	3.7	2.3	5.1
chr2	13555594	13576604	ascaris_gene_01783	-	21011	cuticle collagen 6	larvae	not_enriched	no		0.3	0.3	0.5	1.3	0	0	0	0.3		3.1	7.1	8.9	6.4	2.5	2	1.3	2.3	2	1.5		5.9	6.1	5.6	8.4	3.8	0.5	0.3	3.8	2	3.3		7.6	10.7	8.1	7.1	12	2.5	1.8	14.8
chr2	13635064	13661808	ascaris_gene_01788	-	26745	Protein lethal(2)essential for life	muscle	muscle	no		4.3	6.9	5.2	3.8	1.2	0.2	0	0.5		17.3	81.8	76.8	57.9	18.7	8.3	4.7	42.8	61.2	158.6		9.5	9	15.1	7.1	4	0.7	0.7	41.4	16.8	146.5		9	10.2	6.6	4	6.1	4.7	2.4	9
chr2	13665822	13680285	ascaris_gene_01790	+	14464	Serine/threonine-protein kise cst-1	zygote	not_enriched	no		1.1	1.3	0.9	1.1	0.2	0.2	0.2	0.4		5.2	12.3	12.7	11	3.9	2.4	1.7	7.8	11.6	19.8		2.6	1.7	3.9	1.7	1.3	0.9	0.4	7.3	4.3	16.6		3.5	3.2	2.8	0.9	4.1	2.2	1.5	2.4
chr2	13676338	13687908	ascaris_gene_01791	-	11571	Cuticle collagen dpy-7, partial	zygote	zygote	no		0.2	0.2	0.2	0.2	0.5	0.9	0.7	0.7		3.8	2.5	2.7	1.4	4.1	6.3	3.6	2	10.2	2		3.4	2.9	2.7	1.4	1.8	0.9	0.7	2	3.6	3.2		16.3	15.6	10.9	4.5	36.1	26.4	6.6	3.9
chr2	13710968	13774199	ascaris_gene_01793	-	63232	Lysosomal-trafficking regulator	ovary	ovary	no		0.3	0.5	0.6	0.6	0.5	0.2	0.1	0.2		2.1	7.3	10.6	8.9	5.2	1.8	1.1	5.9	45.8	4.9		1.1	0.9	2.3	1.4	1.7	0.1	0	4.8	12.2	3.6		0.7	0.7	0.5	0.2	2.4	1.7	0.8	1.2
chr2	13797279	13826725	ascaris_gene_01795	+	29447	hypothetical protein	early_embryo	not_enriched	no		0.3	0.3	0.3	0.3	1.3	11.9	7.1	19.2		4.2	4.8	2.6	1.9	2.6	4.2	5.5	3.5	1.6	0.6		7.1	5.5	3.8	7.4	1.9	2.2	0.6	3.5	2.2	0.6		5.1	3.8	2.2	1.3	2.2	6.1	2.2	6.4
chr2	13828306	13833691	ascaris_gene_01796	+	5386	hypothetical protein	zygote	not_enriched	yes		0.4	0	0	0	0.4	4.7	1.7	4.2		0.8	0.4	0.4	0.4	7.2	19.5	11.8	45.7	1.3	0.4		0.8	0.4	0.4	0	0.4	0.8	0	15.2	1.3	0		0.4	0.4	0	0	1.3	19	8.5	13.1
chr2	13833820	13894684	ascaris_gene_01797	+	60865	Structural maintence of chromosomes protein 1A	early_embryo	not_enriched	no		2.1	2.4	3.2	3.9	2.4	0.4	0.2	0.4		13.2	37.5	37.5	59.8	18.1	3.5	3.5	19.2	68.2	51.8		7.3	6.3	11.6	6.3	4.1	0.2	0	19.8	20.5	46.6		5	4.5	3	2.2	8.9	3.7	2.2	7.5
chr2	13937197	13949250	ascaris_gene_01799	-	12054	hypothetical protein	muscle	muscle	no		0	0	0	0	0.4	0	0	1.3		0.4	1.3	2.1	1.3	4.2	0	1.3	1.3	3.4	0.4		1.3	2.1	2.5	1.3	5.1	7.6	3	0.4	7.2	11		0.4	0.4	0.4	5.9	3	1.7	2.5	0
chr2	13979188	13999161	ascaris_gene_01801	+	19974	Glucose-induced degradation protein 8 homolog	testis	not_enriched	no		1.3	2.2	2.3	3.7	6.2	1.5	0.9	2.2		7.3	20.8	24.6	34.6	45.2	12.6	10.4	77.6	34.3	80.3		6.3	6.2	9.5	7.8	13.8	1.9	0.3	52	10.7	71		5.6	5.3	4.4	3.4	28.3	28.6	15.4	21.7
chr2	14002531	14062948	ascaris_gene_01802	+	60418	Actin-depolymerizing factor 2, isoform c	muscle	not_enriched	no		0.7	0.5	0.4	0.7	1.5	26.6	15	24.5		15.9	14.4	10.6	9.3	18	29.7	20.6	23	27.5	24.2		14.8	9.9	8.3	8.3	4.8	3.4	0.7	17.9	11	20.4		13.3	12.4	7.7	4.6	11	53.6	22.8	33.1
chr2	14065294	14080436	ascaris_gene_01803	+	15143	hypothetical protein	early_embryo	early_embryo	no		0.6	1.2	1.2	2.4	2.4	0.6	0	1.2		4.2	6	13.9	16.9	15.1	9.1	10.3	32.6	16.9	18.7		2.4	1.8	4.8	4.2	5.4	0.6	0	26	4.8	27.2		2.4	1.8	1.8	0.6	11.5	15.1	5.4	12.1
chr2	14104031	14116731	ascaris_gene_01804	+	12701	horma domain-containing protein 1	early_embryo	not_enriched	no		0.9	1.5	1.5	1.5	0.3	0.3	0	0.3		7.5	16.3	13.9	18.7	3.9	0.3	2.7	8.1	26.8	25.9		3.3	3.9	4.8	2.1	1.2	0	0	7.2	7.8	16		3.6	3	2.1	0.6	2.1	1.2	1.2	2.4
chr2	14130269	14157498	ascaris_gene_01805	-	27230	hypothetical protein	early_embryo	not_enriched	no		0	0.5	0.5	0	0	0	0	0		5.5	6.5	4	3.5	1	1.5	1	1.5	3	2.5		6.5	7.4	6	5.5	2	0.5	0	2	2	2		16.9	21.3	12.4	2.5	5	1	0.5	12.9
chr3	43047	61289	ascaris_gene_01808	-	18243	baculoviral iap repeat-containing protein 6	low_expression	low_expression	no		0	0	0	0	0	0	0	0		9	3	3	2	2	0	1	2	3	2		12	9	6	8	2	1	0	2	5	3		13	16	11	4	8	3	1	10
chr3	105241	135167	ascaris_gene_01810	-	29927	E3 ubiquitin-protein ligase HUWE1	testis	not_enriched	no		0.5	0.8	1.1	0.5	0.5	0.3	0	0.3		9.2	14	9.5	11.1	4.5	1.6	1.3	3.7	17.1	7.6		8.4	5.3	4.2	3.4	1.8	0.3	0	3.4	10.3	9		15.6	11.3	6.1	2.9	3.2	1.3	0.5	6.3
chr3	145458	150065	ascaris_gene_01811	-	4608	hypothetical protein	ovary	not_enriched	no		0	1.7	1.7	1.7	0	0	0	0		8.7	13.9	8.7	6.9	5.2	3.5	1.7	5.2	41.7	17.4		8.7	5.2	3.5	3.5	1.7	0	0	3.5	15.6	12.2		10.4	6.9	3.5	3.5	1.7	0	0	5.2
chr3	196283	198693	ascaris_gene_01812	-	2411	E3 ubiquitin-protein ligase HUWE1	testis	testis	no		0	0	0	0	0	0	0	0		3.4	8.9	6.2	3.4	1.4	1.4	1.4	1.4	10.3	3.4		2.1	0.7	0.7	1.4	0.7	0	0	1.4	10.3	3.4		1.4	0.7	0.7	0	0	0	0	0.7
chr3	205029	210234	ascaris_gene_01813	-	5206	E3 ubiquitin-protein ligase HUWE1	testis	not_enriched	no		0.5	0	0.5	0	0	0.5	0	0		4.3	8.2	5.8	3.8	2.4	1	1.4	1.9	11.1	4.3		3.4	1.4	1.4	1.4	1	0	0	1.4	9.6	5.3		2.4	1.4	1	0	0.5	0.5	0	1
chr3	240762	244467	ascaris_gene_01815	+	3706	E3 ubiquitin-protein ligase HUWE1	ovary	not_enriched	no		0	0.6	0.6	0	0	0	0	0		1.8	4.2	3.6	2.4	1.8	0.6	0	1.8	11.5	5.5		1.2	0.6	1.2	1.2	0.6	0	0	1.2	4.2	5.5		1.2	0.6	0.6	0	0.6	0	0	0.6
chr3	263211	285508	ascaris_gene_01816	+	22298	E3 ubiquitin-protein ligase HUWE1	testis	not_enriched	no		0.5	0.7	0.5	0.5	0.2	0.2	0	0.2		5.7	8.6	7.4	8.8	3.3	1.4	1	2.9	15.5	6.7		4.5	2.6	2.4	1.9	1.2	0.2	0	2.4	7.9	7.6		6.2	3.6	2.4	1.2	1.4	0.5	0.2	2.9
chr3	341458	363641	ascaris_gene_01818	+	22184	Baculoviral IAP repeat-containing protein 6, partial	low_expression	low_expression	no		0.4	0.4	0.4	0	0	0	0	0		4	2.2	0.7	0.7	0.7	0	0.4	0.7	1.8	1.5		4	2.6	2.6	2.6	0.7	0	0	1.1	4.8	1.1		5.9	7	6.2	1.5	2.9	1.8	0.7	4
chr3	367656	412115	ascaris_gene_01819	+	44460	FACT complex subunit SSRP1-A	early_embryo	early_embryo	no		0.8	1	0.8	1	0.5	0.3	0.3	0.3		8.2	10.4	9.9	9.4	5.1	3.8	4.3	5.9	17.3	46.6		7.1	4.8	4.6	4.3	2	0.3	0	5.3	6.9	37.7		14	12.7	7.6	3.3	5.1	3.6	1.5	8.4
chr3	416982	434496	ascaris_gene_01821	+	17515	pleckstrin-like proteiny domain-containing family g member 5	early_embryo	not_enriched	no		0.4	1.3	1.3	0.8	0.4	0	0	0		8.9	14.4	13.2	9.8	5.9	1.3	2.1	6.8	8.1	8.9		4.7	4.7	5.9	7.2	3.8	0.8	0.4	6.8	5.9	9.3		26.8	31	24.6	8.9	15.7	4.2	3	23.8
chr3	443577	497472	ascaris_gene_01822	-	53896	Sodium/potassium-transporting ATPase subunit beta-1	testis	testis	yes		0.7	0.5	0.5	0.7	2.9	2.9	1.1	2.9		9.3	11.1	5.7	5.4	45.1	34.6	23.5	27.6	7.9	2.9		5.9	3.4	4.3	4.1	5	1.6	0.5	15.6	3.4	1.8		7.5	5.4	3.8	2.3	11.3	51.8	29.4	18.8
chr3	536268	555961	ascaris_gene_01825	-	19694	putative r-binding protein orb2	testis	testis	no		1.2	1.9	2.9	5.1	5.3	16.2	5.8	16.6		10.1	16.9	32.3	52.3	87.5	202.1	104.2	105.1	28.7	12.3		6.3	5.5	9.9	7	9.9	6.8	1	63.4	9.2	12.1		24.4	24.6	19.8	7.5	41.2	169.3	85.4	74.5
chr3	556148	569739	ascaris_gene_01826	-	13592	tau-tubulin kise 1	early_embryo	not_enriched	no		0	0.3	0.3	0.3	0.7	0.7	0.3	0.7		3.5	3.5	3.8	2.8	8	9.4	7.7	9.1	2.1	1		3.8	3.8	4.2	4.2	2.8	0.3	0	4.9	1	1		9.1	9.1	5.2	3.8	7.3	17.8	8.4	16.1
chr3	583586	589039	ascaris_gene_01827	-	5454	hypothetical protein	early_embryo	not_enriched	no		0	1.2	0	1.2	0	0	0	1.2		4.8	14.5	10.9	4.8	8.5	17	7.3	6.1	6.1	2.4		4.8	3.6	4.8	4.8	2.4	0	0	4.8	4.8	2.4		13.3	13.3	9.7	2.4	7.3	17	9.7	15.8
chr3	614569	641165	ascaris_gene_01829	+	26597	Integrin alpha pat-2	ovary	not_enriched	no		0.2	0	0	0	0	0	0	0		0.4	0.4	0.8	0.4	0.2	0	0	0.2	12.2	2.7		0.2	0.2	0.2	0.4	0	0	0	0.2	3.2	1.5		0.2	0.2	0	0	0.2	0.2	0.2	0.2
chr3	645991	653658	ascaris_gene_01831	+	7668	BTB and MATH domain-containing protein 42	early_embryo	not_enriched	no		2.1	2.7	1.6	3.2	0.5	0	0	0		7.5	16.1	21.4	25.2	8.6	4.8	5.4	14.5	24.1	38.5		2.7	2.7	5.4	3.2	2.1	0	0	13.9	5.9	30.5		5.4	6.4	5.9	1.6	5.4	3.7	1.6	3.7
chr3	711714	727112	ascaris_gene_01837	-	15399	Serine/threonine-protein kise 32A	zygote	not_enriched	no		0	0	0	0	0.2	0	0	0.1		0.2	0.7	0.3	0.4	0.5	0.4	0.4	0.3	10.5	0.8		0.3	0.3	0.2	0.1	0.3	0.1	0.1	0.3	5	0.5		0.1	0	0.1	0.1	0.2	0.1	0.2	0.1
chr3	731921	754345	ascaris_gene_01838	-	22425	ATP-dependent zinc metalloprotease YME1	testis	testis	no		0.6	0.7	1.2	2	2.8	11.6	7	7		4.2	6.1	10.1	15.3	20.4	19	16.3	20.1	8.4	9.3		1.9	1.9	4	3.2	6.4	1.7	0.2	15.9	3.5	10.1		1.2	1	1	1	8.4	12.4	5.7	6.1
chr3	753578	755307	ascaris_gene_01839	-	1730	ATP-dependent zinc metalloprotease YME1	testis	testis	no		2.9	2.9	2.9	8.7	17.4	20.3	11.6	17.4		11.6	17.4	43.6	104.7	136.6	52.3	52.3	130.8	17.4	14.5		5.8	2.9	17.4	20.3	52.3	2.9	0	104.7	5.8	17.4		5.8	5.8	0	0	72.7	69.8	32	46.5
chr3	755823	778784	ascaris_gene_01840	-	22962	hypothetical protein	zygote	zygote	no		0.3	0.5	0.3	0.3	0.3	1.1	0.6	0.5		3.4	4.6	4.1	5.8	2	0.6	1.5	3	12.6	5		1.8	1.8	2.1	1.4	1.2	0.3	0.2	2.7	3.8	2.9		1.8	1.4	1.2	2	1.5	0.6	0.8	1.1
chr3	793602	804529	ascaris_gene_01844	+	10928	hypothetical protein	testis	testis	yes		0.3	0	0	1.1	7.9	269.3	132	163.5		0.3	0	0.3	0.5	18.5	42.2	26.7	34.3	0	0		0.3	0.3	0.5	0.5	1.8	6.1	1.3	22.2	0	0		0	0	0	0	7.7	74.5	32.7	21.4
chr3	811430	821321	ascaris_gene_01846	-	9892	Ubiquitin-conjugating enzyme E2 7	zygote	not_enriched	no		0.4	1.5	1.1	1.5	0.8	0.4	0	0.4		6.9	8	16.4	17.5	9.5	1.9	4.6	10.7	13.7	8.4		4.2	4.2	6.1	3.8	3.4	0.4	0	9.5	4.2	6.9		3.4	4.6	4.2	2.3	7.6	6.9	4.6	7.2
chr3	923867	928838	ascaris_gene_01849	+	4972	hypothetical protein	zygote	zygote	no		0	0	0	0	0	0	0	0		0	0.4	0.4	0	0	0	0	0	20.9	39.7		0	0	0	0	0	0	0	0	4.5	20		0	0	0	0.4	0	0	0	0
chr3	930268	944011	ascaris_gene_01850	+	13744	DJ subfamily C member 1	early_embryo	not_enriched	no		0.7	1.2	1.2	1	1.4	0.2	0	0		3.7	11.3	14.3	13.4	12	0.3	1	13	7.8	13.9		1.4	1.6	2.6	1.6	1.4	0	0	8.3	1.7	8.7		2.3	3	3.1	1.2	5	2.6	1.6	3.5
chr3	946084	951666	ascaris_gene_01851	+	5583	hypothetical protein	testis	testis	yes		0	0	0	1.2	4.9	210.6	113.7	223		0.6	0.6	0.6	1.9	13	43.2	30.3	25.9	0.6	0.6		0.6	0.6	0.6	1.2	2.5	8	1.9	24.7	0.6	0		0	0	0	0.6	8	56.2	34	31.5
chr3	963058	967880	ascaris_gene_01853	+	4823	Import inner membrane translocase subunit tim-8	early_embryo	not_enriched	no		0	0	0	1	0	2	0	1		3.9	6.9	10.8	11.8	3.9	5.9	6.9	5.9	11.8	7.8		3.9	2.9	2.9	2.9	2	0	0	5.9	4.9	5.9		2.9	2.9	2.9	2.9	2.9	10.8	5.9	3.9
chr3	969510	976410	ascaris_gene_01854	+	6901	hypothetical protein	early_embryo	early_embryo	no		0.3	0.6	0.3	0.9	0.3	0.3	0.3	0.3		5.7	13.3	18.4	21.5	7.9	4.8	6.6	11.5	11.8	18.4		1.8	2.1	3.9	2.4	2.1	0	0	7	2.1	11.2		2.1	2.4	1.8	0.6	3.9	3	1.5	3
chr3	977027	992590	ascaris_gene_01855	+	15564	SAM50-like protein gop-3	zygote	not_enriched	no		0.6	0.8	0.6	0.3	0.1	0.2	0.2	0.1		2.7	7.5	7.5	5	1.8	0.3	1.1	3.6	7.2	10.6		1	1.6	1.9	0.7	0.6	0.1	0	3.3	1.9	10		1.5	1.6	1.1	0.5	0.8	1.7	1.4	1
chr3	992909	997536	ascaris_gene_01856	+	4628	inosine triphosphate pyrophosphatase	zygote	not_enriched	no		0	0	0	0	0	0	0	0		1.6	4.4	3.6	2	0.8	0	0	2	11.7	2.8		1.2	1.2	1.2	0.4	0.8	0.4	0	1.6	2.4	2.8		2.4	1.2	0.8	0.4	1.2	0	0	1.2
chr3	1007488	1045490	ascaris_gene_01858	-	38003	telomerase-binding protein est1a	testis	not_enriched	no		1.1	2.3	2.1	2.8	4.5	0.6	0.2	0.9		4.3	13.4	22.3	32.1	74.5	51.5	30.7	79	71.9	31.1		2.1	2.3	7.2	6.2	9.4	2.3	0.2	49	22.8	30.7		3	4	3.4	3	23.4	50	19.4	31.7
chr3	1040897	1066517	ascaris_gene_01859	+	25621	hypothetical protein	early_embryo	not_enriched	no		0.2	0.4	0.4	0.2	0.4	0.2	0	3.2		3.6	1.7	7.6	16.1	15.1	5.3	11	4.7	2.5	1.3		3.2	4.9	7.8	5.5	14.4	5.9	2.5	3.2	3.2	11		0.6	0.8	1.9	13.6	2.1	1.1	2.5	0.6
chr3	1045640	1058057	ascaris_gene_01860	-	12418	Casein kise I isoform alpha	early_embryo	not_enriched	no		1.2	1.8	2.9	7	5.8	2.3	1.2	2.3		12.6	31	44.1	133.2	71.6	42.4	44.7	79.8	41.5	59.3		4.4	3.8	14.6	9.3	15.5	1.8	1.5	48.8	10.8	54		3.2	3.2	3.2	3.8	24.5	16.9	8.8	12
chr3	1069619	1074380	ascaris_gene_01862	-	4762	hypothetical protein	zygote	not_enriched	no		7.1	9.8	5.3	9.8	3.6	0	0	0.9		47.2	88.1	73	96.1	23.1	3.6	2.7	67.6	119.2	96.1		17.8	21.4	21.4	8.9	8	0	0	74.7	32	92.5		14.2	15.1	9.8	6.2	32	12.5	10.7	22.2
chr3	1079760	1090933	ascaris_gene_01864	-	11174	hypothetical protein	zygote	not_enriched	no		1.1	0.7	0.7	1.1	0.7	0.4	0	0.4		5.3	15.5	11.3	10.9	8.1	1.4	2.5	7.4	11.6	13.4		1.8	1.4	2.5	1.8	1.4	0	0	6.7	3.9	10.2		1.4	1.8	1.1	0.7	4.2	1.8	1.1	2.1
chr3	1091661	1109189	ascaris_gene_01865	-	17529	Differentially expressed in FDCP 8	late_embryo	not_enriched	no		0.7	1.2	1.2	1	0.3	0.2	0.2	0.2		8.8	17.3	17.5	17.7	4	0.5	0.9	10.1	21.2	29.8		4.2	3.3	4.7	2.4	1.6	0	0	10.2	5.5	29		4.5	4.3	2.9	0.9	2.3	1	0.7	2.1
chr3	1157265	1161687	ascaris_gene_01871	-	4423	hypothetical protein	zygote	not_enriched	no		0.5	0.5	0.5	0.5	0.5	0.5	0	0.5		2.9	8.1	8.1	10.5	5.7	5.3	1.9	9.6	7.2	11.5		1.9	1.4	1.9	1	1	0	0	7.7	1.4	6.7		3.8	2.4	1.4	0.5	4.8	3.8	1	5.7
chr3	1274164	1281056	ascaris_gene_01876	+	6893	hypothetical protein	zygote	not_enriched	no		1.1	1.1	1.1	1.1	1.1	5.5	1.1	4.4		7.7	19.9	13.3	13.3	11.1	6.6	13.3	17.7	14.4	38.7		3.3	2.2	6.6	2.2	3.3	0	0	18.8	4.4	34.3		4.4	4.4	3.3	1.1	10	8.8	4.4	5.5
chr3	1321084	1333803	ascaris_gene_01879	+	12720	R-binding motif, single-stranded-interacting protein 1	late_embryo	not_enriched	no		3.5	5.1	5.1	5.6	4.1	0.2	0	0.2		11.2	41.9	45.8	49.2	40.7	5.7	4.2	43.9	44.8	126.9		4.9	4.9	10.3	6.3	6.1	0.3	0	37.4	12.5	110.7		4.2	4.7	3.2	2.7	9.3	4.9	2.7	7.1
chr3	1333942	1359325	ascaris_gene_01880	+	25384	sterol regulatory element-binding protein 1	intestine	intestine	no		1.7	3.9	5.3	5	1.4	0	0	0.3		15.6	42.4	44.4	61.1	10	0.8	1.4	25.1	29.8	15.1		6.7	5.9	11.4	4.5	3.9	0	0	20.9	9.2	12.8		6.7	6.7	6.1	4.7	6.7	2	1.1	6.1
chr3	1359089	1375396	ascaris_gene_01881	+	16308	MIT domain-containing protein 1	early_embryo	not_enriched	no		1.4	2.1	1.5	1.6	0.6	0.7	0.3	0.2		5.8	17.3	16.4	13.4	3.7	1.4	0.8	10.3	18.2	30.8		2.5	2.6	4.6	2	2.2	0.1	0	8.7	4.6	21.4		4.7	4.9	3.9	1.3	4.6	2.7	1.1	3
chr3	1375822	1386015	ascaris_gene_01882	+	10194	hypothetical protein	intestine	not_enriched	no		0	0	0	0	1.7	1	0.3	1		1	1.4	0.7	1	27	60.8	25.7	81.4	0.7	0.7		1.7	1.7	1.4	2.4	5.7	3.4	0.7	36.2	0.7	0		2.7	3	1.7	2	27	136.2	63.9	66.9
chr3	1387368	1392692	ascaris_gene_01883	+	5325	AN1-type zinc finger protein 2B	testis	not_enriched	no		0.9	1.9	1.9	3.8	1.9	3.8	1.9	2.8		9.4	22.6	24.5	33	17.9	27.3	28.2	38.6	30.1	30.1		3.8	6.6	8.5	4.7	4.7	0.9	0	28.2	7.5	28.2		8.5	12.2	6.6	4.7	33	70.6	33.9	25.4
chr3	1416809	1418260	ascaris_gene_01887	+	1452	hypothetical protein	low_expression	low_expression	no		0	0.7	0	0.7	0	0	0	0		1.4	0	2.1	1.4	0.7	0	0.7	1.4	0.7	0		5.5	7.6	5.5	8.3	0.7	0	0	2.1	1.4	0		18.6	16.5	13.1	6.9	6.9	2.8	0.7	20
chr3	1478616	1497370	ascaris_gene_01890	-	18755	Dual specificity tyrosine-phosphorylation-regulated kise mbk-2	late_embryo	not_enriched	no		0.4	0.7	0.7	0.7	0.2	0	0	0		1.6	7.6	5.6	4.5	1.8	0.4	0.4	2.9	7.2	40		1.1	0.7	1.3	0.4	0.7	0	0	2.7	2	31.5		1.6	1.6	1.3	0.4	1.1	0.9	0.4	1.1
chr3	1509139	1510524	ascaris_gene_01891	-	1386	hypothetical protein	low_expression	low_expression	no		0	0	0	0	0	0	0	0		0	0	0	0	0	0	0	0	0	0		0	0	0	2.6	0	0	0	0	2.6	0		0	0	2.6	0	0	0	0	2.6
chr3	1511047	1517067	ascaris_gene_01892	-	6021	hypothetical protein	low_expression	low_expression	no		0.2	0.2	0.2	0.2	0	0	0	0		3	3.9	2.5	1.3	1	0.3	0.5	1.3	1.2	0.5		3.4	5.2	4.4	5.5	1.5	0.3	0	2.4	2.9	0.5		10.4	14.1	11.1	2.5	8.2	2.2	1.5	11.8
chr3	1648491	1663340	ascaris_gene_01897	+	14850	Activin receptor type-2A	late_embryo	not_enriched	no		2.5	3.2	1.9	3.2	4.6	1.2	0.5	1.1		12.1	35.6	31.9	33.8	48.6	15.9	9.9	57.8	48.6	65		5.1	4.4	5.3	3	5.3	0.9	0.2	38.1	13.1	63.6		5.1	4.8	3.5	2.5	17.9	20.9	8.9	15.6
chr3	1698100	1715443	ascaris_gene_01901	+	17344	WD repeat-containing protein 24	late_embryo	late_embryo	no		0	0	0	0	0	0	0	0.1		0.1	0.4	0.3	0.3	0.4	0.4	0.3	0.3	0.4	14.1		0.3	0.4	0.4	0.1	0.9	1.2	0.3	0.1	0.4	10		0.1	0	0	0.7	0.3	0.1	0.7	0
chr3	1729369	1745279	ascaris_gene_01903	-	15911	double-strand break repair protein mre-11	late_embryo	not_enriched	no		1.2	1.5	1.2	1.2	0.7	0.5	0.2	0.5		4.9	18.8	17.6	16.1	9.5	9	8	17.8	21.2	16.8		2.2	2	3.2	1.2	1.7	0.2	0	12.7	5.6	13.9		2.7	2.7	2	1	4.1	3.7	1.7	3.7
chr3	1746743	1758384	ascaris_gene_01904	-	11642	Luc7-like protein 3	late_embryo	not_enriched	no		0.5	1.4	1.4	2.2	2.4	1.9	0.2	1.9		2.9	8.2	12.3	15.2	14.7	12.3	9.6	10.6	11.5	12.8		1.4	1.4	2.9	3.4	5.8	0.5	0	7.7	3.6	11.8		2.2	2.2	2.2	1.4	10.8	10.1	4.6	6.5
chr3	1761940	1772584	ascaris_gene_01905	+	10645	sap domain-containing ribonucleoprotein	late_embryo	not_enriched	no		0.7	1.2	1.5	1	0.7	0.2	0	0.2		8.7	16	20.2	21.6	9.5	3.6	2.2	16.8	26	20.4		2.9	2.9	6.1	2.7	2.2	0	0	15.8	6.1	18.2		3.6	4.9	3.6	2.2	7.8	3.9	1.9	4.9
chr3	1771925	1783336	ascaris_gene_01906	+	11412	E3 ubiquitin-protein ligase RNF25	testis	not_enriched	no		1.1	1.9	2.2	1.9	3.2	16.7	9.1	13.9		4.8	21.2	23.6	20.1	42.1	146.3	67.6	102.1	16.3	9.7		2	3	5.9	2.6	2.8	4.5	0.7	39	4.1	6.5		3.5	3.9	3	1.7	12.6	87.1	37.5	38.4
chr3	1799902	1801782	ascaris_gene_01907	+	1881	hypothetical protein	low_expression	low_expression	yes		0	0	0	0	0	12.8	6.4	4.8		0	0	0	0	6.9	223.8	106.6	46.4	0	0		0	0	0	0	0	1.6	0.5	12.3	0	0		0	0	0	0	0.5	124.7	71.9	31.4
chr3	1818080	1834536	ascaris_gene_01908	+	16457	Ras-related protein Ral-a	carcass	carcass	no		0.4	0.4	0.4	0.8	1.3	1.3	0.8	0.2		1.5	5.7	4	4.4	6.6	0.4	1.7	8.3	23.1	6.8		1.1	0.8	1.3	0.4	1.3	0.2	0	7	4.9	3.2		0.8	0.8	0.4	0.2	6.1	3.6	2.5	2.5
chr3	1836780	1845035	ascaris_gene_01910	+	8256	kinesin-2	ovary	ovary	no		0	0	0	0	0	0	0	0		1.1	3.4	1.5	1.9	0.4	0	0.4	0.4	89.9	1.9		1.1	0.4	0.8	0.8	0.4	0	0	0.4	27.3	2.3		0.8	0.4	0.8	0.4	0	0	0.4	0
chr3	1890984	1916400	ascaris_gene_01911	+	25417	hypothetical protein	larvae	not_enriched	no		0	0	0	0	0	0	0	0		0.4	1.1	0.8	0.4	0	0	0	0.4	119.3	12.2		0.8	0.4	0.4	0	0	0.4	0	0.4	28.1	6.8		0.4	0.4	0	0.4	0.4	0	0	0.4
chr3	1905085	1961536	ascaris_gene_01912	-	56452	D topoisomerase 2	early_embryo	not_enriched	no		1.3	2.9	3.7	3.8	8.8	2	1.1	2.9		10.4	17.9	23.6	27.4	44.6	29	15.9	66.3	79.1	19.7		5.7	5.5	11	10	13.7	3.3	0.4	69.2	27.2	16.6		6	7.3	5.1	3.7	23.2	30.5	17	21
chr3	1963863	1969119	ascaris_gene_01913	-	5257	GPN-loop GTPase 3	late_embryo	not_enriched	no		0	0.9	0.9	0.9	0	0	0	0		5.5	11.9	17.4	22	8.3	1.8	1.8	11.9	19.3	3.7		2.8	3.7	3.7	2.8	1.8	0	0	11	9.2	2.8		2.8	4.6	3.7	1.8	7.3	2.8	0.9	5.5
chr3	1970504	1998762	ascaris_gene_01914	-	28259	DEP domain-containing protein 5, partial	late_embryo	not_enriched	no		0.5	0.9	1.4	0.9	0.5	0.9	0.2	0.9		4.6	10.9	15.3	15.7	8.1	35.9	34.5	19.2	14.1	9		2.1	2.1	4.4	2.8	3.7	0.7	0	12.7	4.4	7.4		2.1	3.9	3.7	1.2	5.8	10.9	6.2	6.2
chr3	1999758	2011924	ascaris_gene_01915	-	12167	Splicing factor 3B subunit 1	late_embryo	not_enriched	no		0.2	0.6	0.6	1.2	1.6	0.4	0.4	0.2		2.3	10	15.8	16.8	29.1	26	11.9	15.6	12.5	16.4		1	1.2	2.3	2	2	0.2	0	11.5	3.3	14.5		1.4	1.2	0.8	0.6	4.5	6.5	3.9	2.7
chr3	2012496	2026167	ascaris_gene_01916	-	13672	Splicing factor 3B subunit 1	testis	not_enriched	no		0.6	0.9	1.5	1.9	4.1	0.4	0.2	0.2		2.1	5.4	12.3	13.3	31	15.5	7.3	20.7	17.2	13.6		0.7	1.1	3.2	3	3.4	0.2	0	17.2	4.9	14		0.9	1.3	1.5	0.9	11.2	10.3	6.4	6
chr3	2028566	2038881	ascaris_gene_01917	-	10316	transmembrane protein c9orf91-like protein	early_embryo	not_enriched	no		1.1	2.5	2.3	3.1	0.6	0.3	0.3	0		5.9	16.6	21.1	27.6	3.7	2.5	0.8	11.6	12.4	5.6		2	3.1	4.2	2	0.8	0	0	10.7	5.1	6.8		3.7	5.1	3.1	2.8	4.5	1.1	0.8	4.2
chr3	2039091	2063161	ascaris_gene_01918	-	24071	hypothetical protein	late_embryo	not_enriched	no		0.5	0.3	0.3	1.1	4.1	12.3	7.7	3.6		2.2	5.2	4.7	11.5	44.5	35.7	33.2	46.9	21.1	40.9		1.1	1.1	2.2	1.4	5.2	1.1	0.3	29.4	6.3	39.2		3.6	2.2	2.2	2.2	18.9	34.3	15.4	22.8
chr3	2069456	2088872	ascaris_gene_01920	-	19417	Immunoglobulin domain and leucine-rich repeat-containing protein 2	early_embryo	early_embryo	no		1.5	2.2	1.8	1.7	0.7	0.2	0.2	0		6.1	28.4	28.2	21.4	7.8	1.8	1.1	11.6	30.6	70.1		2.2	2.8	4.4	1.7	1.5	0	0	9	7.6	53		4.6	4.2	3	0.9	3.3	1.3	0.7	2.2
chr3	2098573	2108495	ascaris_gene_01922	+	9923	Uncharacterized protein C4orf34-like protein	intestine	not_enriched	no		1.1	1.3	1.6	2.9	6.6	10.8	8.1	14.2		8.7	11.8	20.2	38.9	48.3	36	25	68.1	12.6	21		3.7	4.2	10.2	5.3	17.3	6	1.1	63.1	5	18.9		6.3	6.8	6.3	3.2	57.8	226.2	75.9	83.8
chr3	2105793	2126789	ascaris_gene_01923	-	20997	hypothetical protein	testis	not_enriched	no		0.9	1.5	1.2	1.3	0.7	0.1	0.1	1.5		5.6	14.3	17.7	21.6	9.1	2.5	4.4	11.5	11.8	26.6		2.4	2.7	4.7	2.4	4.9	3.1	2.4	9.1	4	19.3		3.4	3.4	2.7	3.4	3.8	1.9	2.9	2.7
chr3	2126600	2135458	ascaris_gene_01924	+	8859	26S proteasome regulatory subunit rpn-6.1	testis	testis	yes		0	0	0	0.8	2.5	149.5	60.1	155.3		0.8	0.8	0.8	1.2	17.7	18.1	10.3	14.8	0	0		0.8	0.8	1.2	0.4	2.5	5.8	0.8	11.5	0	0.4		0.4	0.4	0.8	0.4	2.9	16.5	9.1	10.7
chr3	2135640	2138315	ascaris_gene_01925	-	2676	Tyrosine-protein kise Fer	low_expression	low_expression	yes		0	0	0	0.7	2.9	6.6	3.7	4.4		0	0	2.9	10.3	34.6	53.7	44.9	92	0	0		0	0	1.5	2.2	8.8	6.6	1.5	37.5	0	0		0	0	0.7	1.5	22.8	129.5	71.4	41.9
chr3	2219468	2220911	ascaris_gene_01927	-	1444	hypothetical protein	low_expression	low_expression	no		4.9	6.5	4.9	4.9	3.3	0	0	0		6.5	3.3	3.3	3.3	1.6	0	0	1.6	0	0		3.3	3.3	4.9	4.9	4.9	0	0	3.3	1.6	0		8.2	9.8	11.5	3.3	14.7	8.2	3.3	8.2
chr3	2226874	2231543	ascaris_gene_01928	+	4670	hypothetical protein	low_expression	low_expression	yes		0	0	0	0.2	0.6	1.1	0.9	1.9		0	0.2	0.6	2.6	12	17.3	13.1	22.9	0	0		0.2	0	1.1	1.3	3	2.6	0.9	9.4	0	0		0	0	0	0.6	7.9	44.8	20.8	10.1
chr3	2229282	2239259	ascaris_gene_01929	-	9978	26S proteasome regulatory subunit rpn-6.1	low_expression	low_expression	yes		0	0	0	0.3	1	55.3	22.2	54.3		0.3	0.4	0.1	0.3	6.4	7.6	4.2	5.5	0	0		0.3	0.3	0.3	0.3	1	2.3	0.3	4.1	0	0		0.3	0.1	0.1	0	1	5.8	2.7	3.3
chr3	2305605	2309426	ascaris_gene_01933	+	3822	Actin, partial	ovary	ovary	no		0	0	0	0	0	0	0	0		4.7	0	4.5	5	4.2	0	3.9	0.8	11	0		3.4	6	6.5	3.4	5	5.5	6	1.8	7.6	0		0.5	0.5	0.8	1.6	0.8	0.3	5	0.5
chr3	2328589	2340824	ascaris_gene_01934	+	12236	Flotillin-2	late_embryo	late_embryo	no		0.7	1.3	1	1	0.7	1	1	0		4.3	14.5	17.8	16.5	5	2	0.7	10.6	15.9	9.6		1.7	2.3	4	2.3	1.7	0	0	9.3	3.3	9.6		2	2	1.3	0.7	2.3	0.7	0.7	1.3
chr3	2342034	2347603	ascaris_gene_01935	+	5570	d polymerase lambda	testis	not_enriched	no		1	1.9	1	1.9	0.5	2.4	1.4	0.5		6.2	11.5	17.8	14.9	5.8	1	2.9	8.6	16.8	1.9		1.4	1.4	2.4	1	0.5	0	0	8.2	3.8	1.9		1.9	2.9	3.4	1.4	2.4	1	0.5	1.9
chr3	2349686	2382464	ascaris_gene_01936	+	32779	hypothetical protein	late_embryo	not_enriched	no		2.8	4.3	4.5	5.3	2	0.2	0	0.2		10.8	42.4	46	48.9	19.2	3.2	3.2	35.5	39	100.9		6.2	7.2	11.8	8	5.8	0.2	0.2	39.4	14.3	127.9		13.2	14.8	10.7	5.8	16.3	7.5	3.7	11.7
chr3	2386394	2396701	ascaris_gene_01937	+	10308	Cob(I)yrinic acid a,c-diamide adenosyltransferase	zygote	not_enriched	no		4.2	4	4.5	5.5	3.6	0.6	0.4	0.8		4.9	6.8	6.8	4.9	3.4	0.8	1.3	3.4	3.6	4		4.7	4.7	5.3	11	4.2	0.4	0	3	2.3	3.8		5.7	6.4	6.2	1.1	11.7	5.9	2.8	5.7
chr3	2396808	2402462	ascaris_gene_01938	-	5655	3',5'-cyclic phosphodiesterase pde-5	zygote	not_enriched	no		0	0	0	0	0	0	0	0		0.8	0.5	0.3	0	0	0	0	0	21.9	23.5		1	0.3	0.3	0.3	0	0	0	0	4.9	22.4		0.5	0	0	0	0	0	0	0
chr3	2404834	2410968	ascaris_gene_01939	-	6135	CGMP-dependent 3',5'-cyclic phosphodiesterase, partial	ovary	not_enriched	no		0	0	0	0	0	0	0	0		0.7	0.7	0	0	0	0	0	0	47.8	18.2		1.1	0.7	0.4	0	0	0	0	0.4	8.2	15.6		0	0	0	0	0	0	0	0
chr3	2425997	2430535	ascaris_gene_01941	-	4539	CGMP-dependent 3',5'-cyclic phosphodiesterase, partial	ovary	not_enriched	no		0	0	0	0	0	0	0	0		0.9	0.9	0	0	0	0	0	0	11.2	7.5		0.9	0	0	0	0	0	0	0	3.7	4.7		0	0	0	0	0	0	0	0
chr3	2450057	2459243	ascaris_gene_01943	-	9187	hypothetical protein	low_expression	low_expression	no		0	0	0	0	0	0	0	0		0.7	0	0	0	0	0	0	0	2.9	0.7		0	0	0	0	0	0	0	0	4.3	0		0	0	0	0	0	0	0	0
chr3	2466162	2482953	ascaris_gene_01944	-	16792	hypothetical protein	ovary	ovary	no		0	0	0	0	0	0	0	0		1.3	0	0	0	0	0	0	0	37.2	27.7		0.6	0.6	0.6	0.6	0	0	0	0	11.3	20.8		0	0	0	0.6	0	0	0	0
chr3	2554852	2578339	ascaris_gene_01949	+	23488	Xylulose kise	testis	testis	yes		0	0	0	0	0	12.3	6.2	4.2		0.3	0	0.3	0	0.3	10.7	13	2.9	1.3	0.3		0.3	0.3	0.3	0	0.3	1.9	0.3	1.3	3.6	0.6		0	0	0	0	0.3	32.1	10.7	5.2
chr3	2580473	2591526	ascaris_gene_01950	+	11054	Rho-related GTP-binding protein RhoQ	testis	testis	yes		0	0	0	0.8	2	394.7	291.4	202.2		0.4	0.4	0	0.8	23.7	77.6	40.2	51.4	0	0		0.4	0.4	0	0	1.2	12.5	2.4	20.1	0	0.4		0.4	0	0	0	11.3	101.7	44.6	22.5
chr3	2602149	2620648	ascaris_gene_01952	+	18500	hypothetical protein	muscle	not_enriched	no		0	0	0	0	0	0	0	0		0.3	0	0	0	0	0	0	0	0.3	12.4		0.3	0.3	0	0	0	0.3	0	0	0.3	9.6		0	0	0	0	0	0	0	0
chr3	2718079	2723163	ascaris_gene_01959	-	5085	hypothetical protein	early_embryo	not_enriched	no		0	0	0	0	0	0	0	0		0	0	0	0	0	0	0	0	0	23.7		0	0	0	0	0	0	0	0	0	8.6		0	0	0	0	0	0	0	0
chr3	2747169	2763686	ascaris_gene_01961	+	16518	Growth factor receptor-bound protein 10	zygote	not_enriched	no		0	0	0	0	0	0	0	0		0.9	0.4	0.9	0.9	0.4	0	0	0.4	17.7	12.4		0.4	0.4	0.4	0.4	0	0	0	0.4	4	10.2		0	0.4	0	0.4	0	0	0	0
chr3	2762603	2779077	ascaris_gene_01962	-	16475	Pre-mR-splicing factor ATP-dependent R helicase	late_embryo	not_enriched	no		0.2	1.3	1	1.3	0.6	0.2	0.2	0.2		2.5	11.6	13.3	16.4	8.2	5.1	4.8	7.2	12.4	6.8		1	1.1	2.9	1.5	2.1	0.2	0.2	7.2	4.6	7.2		1.7	1.9	1.3	1	3.8	2.5	1.7	2.1
chr3	2808975	2816985	ascaris_gene_01964	-	8011	ATP synthase subunit s-like protein	testis	not_enriched	no		0.3	0.3	0.3	0.3	0	0	0	0		2.5	4.7	3.8	3	1.4	0.5	0.8	2.2	4.7	12.9		0.8	0.5	0.8	0.3	0.3	0	0	2.2	1.4	14.8		1.4	1.1	0.5	0	0.8	0.5	0.3	0.5
chr3	2817296	2823519	ascaris_gene_01965	-	6224	TRAF-interacting protein	testis	not_enriched	no		1.9	1.9	0.6	0.6	0	0.6	0	0		8.4	14.2	14.2	18	2.6	1.3	1.9	8.4	21.9	50.8		4.5	4.5	4.5	1.9	1.3	0	0	8.4	5.8	25.7		6.4	5.8	3.9	1.9	4.5	1.9	0.6	4.5
chr3	2826236	2839476	ascaris_gene_01966	-	13241	basement membrane proteoglycan	early_embryo	not_enriched	no		0.7	1.1	1.4	1.4	0.4	1.1	0.4	0.4		6.8	11.1	18.3	19.7	7.2	5	5.4	8.6	7.2	26.5		2.2	1.4	3.6	1.8	1.4	0.4	0	6.5	1.8	15.8		5	5	3.6	2.2	3.2	4.7	2.5	3.9
chr3	2847411	2853488	ascaris_gene_01968	-	6078	Uncharacterized protein R10E12.2	early_embryo	early_embryo	no		0	0	0	0	0	0	0	0		0	1.6	0	0	0	0	0	0	0	139.2		0	0	0	0	0	0	0	0	0.5	121.2		0	0	0	0	0	0	0	0
chr3	2913418	2918413	ascaris_gene_01971	-	4996	Uncharacterized protein R10E12.2	late_embryo	not_enriched	no		0	0	0	0	0	0	0	0		1.5	0.7	0	0	0	2.2	0	0	0	68		0.7	0	0.7	0	0	0	0	0	0	39.6		0	0	0	0	0	0	0	0
chr3	3040030	3044917	ascaris_gene_01976	+	4888	Uncharacterized protein R10E12.2	ovary	not_enriched	no		0	0	0	0	0	0.9	1.9	0		0.9	1.9	1.9	12.2	2.8	2.8	5.6	2.8	27.2	0.9		0	0	0.9	0	0	0	0	0.9	4.7	0.9		0	0	0	0	1.9	0.9	0.9	0.9
chr3	3047561	3056766	ascaris_gene_01977	+	9206	Tyrosine-protein phosphatase 10D	testis	testis	yes		0.3	0	0	1	2.2	261.2	179.8	271.1		1	1.6	0.3	0.3	14.4	45.3	30.7	34.8	0	0		1.9	2.6	2.6	1	2.9	9.9	2.6	36.7	0.3	0		1.6	1.3	0.6	0.3	5.1	112.7	62.6	54.9
chr3	3097150	3124847	ascaris_gene_01979	-	27698	tpr domain containing protein	zygote	zygote	no		0.7	1.2	1.7	2	0.2	1.2	1	0.2		4.5	11.5	19.2	20.2	7	5.2	2.5	10.5	36.1	34.4		1.2	1.5	4.2	2.2	2	0.2	0	8.5	11	35.9		1.2	1.7	1.2	1	2.2	2.7	1.5	1.5
chr3	3127195	3137129	ascaris_gene_01980	+	9935	hypothetical protein	low_expression	low_expression	yes		0	0	0	0.8	21	53.2	15.3	74.9		0.5	0.3	0.3	0.5	9.9	31.4	11.2	19.7	0	0.3		0.3	0.3	0.3	0.3	1.8	1.8	0.3	11.2	0	0		0.8	0.8	0.3	0.5	11.2	42.3	22	24.1
chr3	3139427	3173158	ascaris_gene_01981	-	33732	B-box type zinc finger protein ncl-1	late_embryo	not_enriched	no		1.2	2.4	2.2	4.5	1.8	4.2	1.3	6.2		8.5	17.6	23.1	33.5	18.9	46.9	71.3	74.3	28.3	89		3.8	4.6	8	4.6	4.1	5.4	1.1	40.4	8.7	74.1		5	4.7	3.9	1.1	7.8	88.3	41.8	28.8
chr3	3247497	3269947	ascaris_gene_01989	-	22451	Protein phosphatase Slingshot 2	testis	testis	no		2.1	1.5	1.8	1.5	3.6	10.6	5.8	8.2		9.4	24.3	23.7	26.4	64.3	77	53.1	90.4	32.5	59.8		4.2	3.9	5.8	3	7.9	4.2	0.9	44.3	8.5	40.3		5.5	6.4	4.5	2.4	37.6	250.2	114.6	98.3
chr3	3288394	3297198	ascaris_gene_01992	+	8805	Uncharacterized protein ZK637.2	zygote	not_enriched	no		0.5	1	0.5	1	0	0	0	0		10.3	19	17.4	10.8	4.1	5.1	3.1	7.2	7.2	20		5.6	5.6	4.6	4.1	1.5	0	0	7.7	2.6	14.4		17.9	16.4	7.7	2.1	5.1	2.6	1.5	6.7
chr3	3300241	3310490	ascaris_gene_01993	+	10250	meiotic recombition protein dmc1 lim15-like protein	zygote	zygote	no		0.4	0.8	0.8	0.8	0	0	0	0		2.9	12.6	10.5	6.7	3.4	0.8	1.7	6.7	24.7	8.8		2.1	2.1	2.5	1.3	0.8	0	0	5.4	7.5	6.7		5	5	1.7	1.3	3.8	1.7	1.3	3.4
chr3	3312070	3328891	ascaris_gene_01994	-	16822	Protein-tyrosine sulfotransferase A	early_embryo	not_enriched	no		0.3	0.3	0.3	0.3	1.3	3.2	2.3	1.3		2.6	2.6	2.9	2.9	14.8	31.5	23.2	22.8	10.9	22.5		1.6	1.3	1.9	1	1.3	1.3	0.3	9.3	1.9	13.2		1.9	1.3	1.3	0.6	6.1	40.5	20.6	19.6
chr3	3350579	3359613	ascaris_gene_01996	-	9035	Transcription initiation factor TFIID subunit 7	early_embryo	early_embryo	no		0.7	1	0.7	1.3	0.3	0	0.3	0		6.3	11.6	15.9	21.2	5	1	1.3	7.3	16.3	24.2		1.7	1.7	3	1	1	0	0	5.6	3.7	12.3		2	1.3	1.3	1	1.3	0.7	0.7	1.3
chr3	3364147	3381655	ascaris_gene_01998	-	17509	hypothetical protein	early_embryo	not_enriched	no		1.3	2	1.7	1.6	1.7	2	0.8	1.7		18.1	29.8	28.4	27.9	40.7	12.4	9.9	33.7	30.6	14.9		5.8	6.1	8.9	5.2	5	1.3	0.3	22.1	9.3	17.6		3	3.8	2.8	1.1	17.3	18.1	8.9	11.8
chr3	3386773	3396386	ascaris_gene_02000	-	9614	Rab proteins geranylgeranyltransferase component A	late_embryo	not_enriched	no		0.5	0.5	0.5	0	0.5	0	0	0		3.8	8.6	6.2	6.7	6.2	0	0.5	4.3	10.5	8.1		1.9	1.9	2.9	1.9	1.4	0	0	4.8	3.8	6.7		1	1	0.5	0.5	1.4	0.5	0	1.4
chr3	3396865	3410784	ascaris_gene_02001	-	13920	Ubiquitin carboxyl-termil hydrolase 30	late_embryo	late_embryo	no		0.4	0.6	0.4	0.4	0.4	0.2	0	0		4.2	8.2	7.8	8	3.8	1.1	1.3	5.1	10.4	4.9		1.9	1.5	2.1	0.6	1.3	0	0	4.7	3.4	4		1.9	2.1	1.9	0.6	2.3	1.1	0.4	1.7
chr3	3411316	3415758	ascaris_gene_02002	+	4443	Ras-related protein Rab-33	zygote	zygote	no		1.9	3.2	1.3	3.2	1.9	0.6	0	1.3		21.1	48	29.4	28.2	26.2	5.1	7.7	35.2	35.9	43.5		7.7	9	9.6	2.6	3.8	0	0	26.2	10.9	26.2		7	7	4.5	2.6	17.3	11.5	5.1	13.4
chr3	3421511	3437179	ascaris_gene_02004	-	15669	Uncharacterized protein K02A2.6	late_embryo	not_enriched	no		3.1	3	3.4	3.4	2.4	0.1	0	0		3.6	6.3	6.3	11.9	5.2	2.4	1	6	4	3.4		2.4	3.1	4	4.3	3.9	0.4	0.1	6.6	2.2	2.8		6	5.4	4.2	1.8	10.5	4.3	2.5	7.9
chr3	3438795	3471271	ascaris_gene_02005	-	32477	abc transporter ced-7	late_embryo	not_enriched	no		2	2.8	3	3.6	2.6	0.2	0	0.2		8.4	29.5	32.2	39.5	19.5	3.1	3	21.5	32	18.9		3.3	3.1	5.3	2	3.8	0.2	0	15.3	9	13.1		3.6	4.1	3.8	2.3	8.5	3.1	2	5.1
chr3	3474667	3482212	ascaris_gene_02006	+	7546	NEDD8-conjugating enzyme ubc-12	carcass	not_enriched	no		0	0.4	0.4	0.4	0.4	0.8	0.4	0.8		3.8	7.7	10.8	12.7	5.4	4.6	3.8	6.9	6.9	12.7		1.9	1.2	2.7	1.2	1.5	0	0	5.8	2.7	11.1		3.5	3.8	3.5	3.1	8.5	7.3	4.6	4.6
chr3	3498344	3503770	ascaris_gene_02009	-	5427	Vacuolar protein sorting-associated protein 29	early_embryo	early_embryo	no		1.4	1.8	1.1	1.4	1.1	0.4	0	0.4		6.4	14.5	13.4	14.1	7.1	1.1	1.4	10.9	13.4	20.5		2.1	2.1	3.5	1.8	1.1	0.4	0	8.5	3.2	10.6		3.9	4.9	3.2	1.4	7.1	6.4	2.8	4.9
chr3	3622551	3632840	ascaris_gene_02013	+	10290	Serine/threonine-protein phosphatase PP1 isozyme 1	testis	testis	yes		0	0	0	0.5	4.8	234.4	161.5	269.3		0.5	0	0	1.1	29.5	48.8	29	49.4	0	0		0.5	0	0	0	2.7	11.3	3.2	41.8	0	0		0.5	0	0	0.5	13.9	78.9	39.7	30.6
chr3	3634282	3657114	ascaris_gene_02014	-	22833	Structural maintence of chromosomes protein 6	testis	testis	no		0.8	1.2	3.2	7.6	4.6	1.4	0.5	1		4.9	11.5	28.9	96.4	59.3	12.5	25	87.6	11.5	8.5		1.9	2.2	13.9	12	28.4	1.4	0.2	66.8	3.4	8.3		2	2	2.5	3.2	39.1	46.2	18.9	31.1
chr3	3658829	3671753	ascaris_gene_02015	+	12925	Structure-specific endonuclease subunit SLX4	early_embryo	not_enriched	no		2.1	3.6	1.8	1.2	0.3	0.3	0	0.3		12	48.7	42.2	22.4	4.8	1.2	2.4	16.7	17.9	37.4		3.9	4.2	6.3	3	1.2	0.3	0	13.5	5.7	31.7		4.5	5.7	3.6	0.9	2.7	1.8	0.9	3
chr3	3698746	3706832	ascaris_gene_02018	-	8087	mob-like protein phocein	late_embryo	not_enriched	no		0.4	0.9	1.3	1.3	0.9	0	0	0		5.2	16	16.9	20.8	6.5	1.7	1.3	12.1	19.1	10.8		2.2	1.7	3.9	1.3	1.7	0	0	11.3	6.5	10.8		3.9	5.6	5.6	2.6	6.9	2.6	1.3	3.9
chr3	3757891	3778004	ascaris_gene_02020	+	20114	hypothetical protein	ovary	ovary	no		0	0	0	0	0	0	0	0		3.7	2.2	1.5	0.7	0.7	1.5	1.5	0.7	9.7	8.9		4.5	0.7	0.7	0	0	0	0	0.7	3.7	11.2		0.7	0	0	0.7	0	0.7	0.7	0.7
chr3	3798849	3808834	ascaris_gene_02021	+	9986	Sterile alpha and TIR motif-containing protein tir-1	early_embryo	not_enriched	no		0	0	0	0	0	0	0	0		0.4	0.6	1	0.4	0.4	1.9	1.9	0.6	9.3	53.3		0.4	0.2	0.2	0	0	0	0	0.4	2.3	27.8		0.2	0	0.2	0	0	0	0	0
chr3	3820158	3864693	ascaris_gene_02022	-	44536	Serine/threonine-protein kise spk-1	muscle	not_enriched	no		2.6	4.1	3.8	5.1	3.1	2.6	1.2	3.1		16.4	45.2	56.3	56.8	46.9	73.4	44.5	94.8	54.1	60.9		6.7	6.5	13.2	5.8	6	4.1	0.7	56.3	16.4	48.8		5.5	6.5	5.5	3.1	8.4	95.5	49.8	38.7
chr3	3866844	3873915	ascaris_gene_02023	+	7072	GTP-binding protein Rheb	testis	not_enriched	no		0.9	1.7	1.7	3.5	3.5	0.9	0	0.9		5.2	10.4	20.8	28.6	20.8	6.9	9.5	30.4	34.7	13.9		2.6	1.7	5.2	2.6	2.6	0	0	25.2	7.8	14.8		4.3	5.2	3.5	3.5	11.3	8.7	4.3	6.1
chr3	3878045	3886858	ascaris_gene_02024	+	8814	arfaptin-1	testis	not_enriched	no		1.5	3.1	1.5	1.5	1.5	1.5	0.8	3.1		9.3	24.7	23.1	17.7	22.4	120.4	52.5	72.5	39.4	36.3		3.9	3.9	6.2	1.5	1.5	1.5	0	36.3	10	29.3		5.4	6.2	3.1	1.5	10.8	58.6	30.1	34
chr3	3903429	3915780	ascaris_gene_02026	-	12352	Apoptosis regulator ced-9	zygote	not_enriched	no		0.5	0.5	0.5	2.3	1.6	6.7	5.2	18.9		5.2	9.5	14.4	25.2	25.9	11.2	7.6	28.6	10.3	29.2		2.9	3.2	5.4	3.2	5	1.8	0.2	38	4.1	25.4		4.7	4.3	2.9	2.5	25.6	29.4	17.8	13
chr3	3914564	3936513	ascaris_gene_02027	+	21950	ATP-dependent R helicase rha-2	late_embryo	late_embryo	no		1.4	1.5	2.1	2.3	0.6	0.2	0	0.2		8.1	21.9	25	22.2	10.3	14.2	10	25.9	20.8	29.6		4.3	3.8	6.1	2.5	2.1	0.2	0	17.8	6.3	26.8		3.7	4	3.4	1.1	4.6	7.7	3.8	6.1
chr3	3981707	3982982	ascaris_gene_02030	-	1276	hypothetical protein	testis	testis	yes		0	0	0.9	0.9	0.9	2.7	2.7	8		0.9	0.9	0.9	0.9	0.9	16.8	11.5	2.7	0	0		0.9	0.9	0.9	0.9	1.8	1.8	0.9	8	0	0		2.7	1.8	1.8	0.9	5.3	0.9	0.9	2.7
chr3	3984526	3993335	ascaris_gene_02031	-	8810	hypothetical protein	late_embryo	not_enriched	no		1.2	3	3	1.2	1.2	0.6	0.6	0.6		7.3	23	34.5	23	9.7	1.8	3	17.5	24.8	94.9		3.6	3	6	1.8	1.8	0	0	16.3	6.7	80.4		6.7	6	4.8	1.2	4.8	2.4	1.8	4.2
chr3	4004835	4021094	ascaris_gene_02032	-	16260	neuropeptide receptor a8	testis	not_enriched	yes		0.4	0	0	0.7	1.9	10.1	8.2	4.9		3.7	1.5	3	9	11.2	48	37.8	33.7	0	11.6		3	1.5	1.1	1.5	3	1.1	0	14.6	0.4	7.9		3.7	1.5	0.7	0.7	19.1	56.2	29.2	30
chr3	4035119	4048897	ascaris_gene_02033	+	13779	Receptor-type tyrosine-protein phosphatase S	testis	testis	yes		0	0	0	0.3	0	145.2	79.8	111.6		0.3	0.3	0.3	0.3	0.6	43	24.3	15.2	0	0		0.3	0	0	0	0	8.2	2.3	17.2	0	0		0	0	0	0.3	0.3	38.6	11.7	16.4
chr3	4052406	4066024	ascaris_gene_02035	+	13619	Peptidylprolyl isomerase domain and WD repeat-containing protein 1	early_embryo	not_enriched	no		1	2.4	1.9	2.9	0.5	1	1	0.5		7.7	20.3	22.3	25.7	6.8	4.4	2.9	13.1	19.8	28.6		3.9	3.9	5.8	3.4	2.4	0	0	13.6	6.3	29		4.8	4.8	2.4	1.9	5.8	1.5	1	2.9
chr3	4069112	4076835	ascaris_gene_02036	+	7724	Actin-related protein 2/3 complex subunit 2	late_embryo	not_enriched	no		0	0.8	0.8	1.5	0.8	0	0	0		4.6	5.4	11.6	19.3	5.4	10.1	4.6	8.5	11.6	4.6		1.5	3.1	5.4	2.3	2.3	0	0	9.3	3.9	4.6		3.9	9.3	6.2	7	20.9	17	7.7	13.2
chr3	4081423	4088476	ascaris_gene_02037	+	7054	Dynein light chain 2, partial	testis	not_enriched	no		0	0.5	0	0	0	0	0	0		1.4	0	1.4	1.4	1	4.8	2.9	2.4	1	1		1.4	1	0.5	1	0.5	0.5	0	2.4	0.5	1		1.4	1	0.5	0.5	1	11.1	4.8	1.4
chr3	4089477	4097295	ascaris_gene_02038	+	7819	hypothetical protein	early_embryo	not_enriched	no		0.8	1.5	1.5	3.1	3.3	0.8	0.3	1.3		6.2	13	14.1	21.8	18.2	44.8	17.1	23.5	9.3	5.2		2.8	2.6	4.8	2.8	3	0.8	0.2	14.1	2.6	3		1.5	1.8	1.6	1.5	12.3	23	12.3	9
chr3	4098427	4125789	ascaris_gene_02039	+	27363	Secreted frizzled-related protein 5	testis	testis	no		3.9	6.8	5.4	9	13.5	68	50.2	63.2		18.1	44	65.7	120.7	147.8	59.5	44.6	202	65.7	177.2		8.5	9.6	26.8	21.4	52.2	13.5	3.1	162.8	21.2	191.5		8.5	7.6	7.9	6.8	56.4	148.7	70.8	63.8
chr3	4164729	4171379	ascaris_gene_02042	+	6651	hypothetical protein	testis	testis	yes		0	0	0	0.2	0.8	16.8	10.7	27.7		0.6	0.2	0.2	0.2	9.9	84.9	71.6	41.8	0	0		0.6	0.2	0	0.2	1.1	7.1	1	22.3	0.2	0		0	0	0	0	1.3	109.9	63.8	20.6
chr3	4189895	4203194	ascaris_gene_02044	-	13300	hypothetical protein	testis	testis	yes		0.8	0	0	2.4	14.5	473.8	294.1	512.5		8.9	4	4	6.4	17.7	52.4	23.4	45.9	0	0		8.9	3.2	4.8	1.6	3.2	21	4.8	46.7	0.8	0		3.2	0.8	0.8	7.3	5.6	41.1	21.8	25.8
chr3	4204684	4219264	ascaris_gene_02045	+	14581	Cytochrome c oxidase assembly factor 5	testis	testis	yes		0.4	0.4	0.4	0.6	1	45.9	35.9	51.8		2.2	5.1	3.7	3.9	13.5	40	24.7	13.5	2.7	3.9		2	2	2	1	1.8	2	1.4	10.6	0.8	2.9		1.4	0.8	0.8	0.6	2.9	12.6	6.5	5.9
chr3	4223214	4254124	ascaris_gene_02046	+	30911	24-methylenesterol c-methyltransferase 3	early_embryo	early_embryo	no		1.1	1.4	0.8	0.6	1.4	3.1	1.9	2.2		5.8	13.6	14.7	8.3	16.4	11.4	13.9	10.5	43.3	124.1		3.1	2.8	3.9	1.7	1.7	0.6	0.3	7.5	13.9	114.9		1.7	1.9	1.9	1.1	4.4	8.9	5.3	4.2
chr3	4291114	4324980	ascaris_gene_02049	-	33867	Nuclear receptor corepressor 1	late_embryo	not_enriched	no		0.8	1.2	1.2	0.9	0.2	0	0	0		5.8	14.1	14.8	13.2	4.4	1	1.2	6.9	16.3	13.9		2.5	2.7	4.6	2.2	1.5	0.1	0	6.8	5.4	14.1		1.3	1.7	1	0.7	2	1.6	0.7	1.5
chr3	4337168	4341171	ascaris_gene_02051	+	4004	helix-loop-helix d-binding domain containing protein	zygote	zygote	no		2.4	3.2	2.4	2.4	0.8	0	0	0		8.8	20.9	21.7	20.1	4	1.6	4	20.9	63.6	72.4		4	6.4	8	2.4	1.6	0	0	20.1	20.1	66		8	8.8	6.4	0.8	6.4	3.2	2.4	4.8
chr3	4362976	4385725	ascaris_gene_02053	-	22750	pdz domain containing protein	testis	not_enriched	no		0.5	0.5	0.7	1.1	4.7	2	0.7	1.6		3.1	7.7	7.5	10.2	56	69.5	49.6	113.7	11.9	21.4		1.4	0.9	2.3	2	7.9	3.2	0.4	46.7	3.1	16.2		1.1	1.1	0.5	0.4	16.2	82.1	36.1	37.5
chr3	4386304	4396497	ascaris_gene_02054	-	10194	dual specificity protein phosphatase 22	early_embryo	not_enriched	no		1.2	1.4	1	1.2	0.7	0	0.2	0		6.5	14.5	17.1	16.9	7.2	0.2	0.7	9.6	17.8	20		2.2	1.7	3.1	1.2	1.2	0	0	7.7	4.1	13.2		2.2	2.4	1.2	1.4	2.2	0.7	0.5	1.4
chr3	4408000	4409773	ascaris_gene_02056	-	1774	hypothetical protein	low_expression	low_expression	yes		0	0	0	0.6	0.6	28.2	19.2	40.9		0	0	0.6	3	4.8	15	6	12	0	0		0	0	0.6	1.8	3	1.8	0	9.6	0	0		0	0	0	0	4.8	9	6	6
chr3	4419639	4434884	ascaris_gene_02057	+	15246	hypothetical protein	testis	testis	no		1	1.4	1.2	3.1	3.5	0.6	0.2	1		3.1	7	13.7	27.7	25.7	25.9	16.8	23	1.7	0.2		2.3	1.4	2.5	2.5	3.5	0.6	0	18.4	0.6	0		3.7	2.7	3.1	2.1	22.2	32.3	17.2	19.3
chr3	4465047	4473879	ascaris_gene_02060	-	8833	Serine/threonine-protein kise	testis	testis	yes		1	0.5	0.5	2.1	7.3	452.3	270.2	432.8		2.1	0	1	5.2	47.7	54.6	28.3	66.6	0	0		2.1	0.5	4.7	1.6	8.4	17.3	3.7	57.2	0	0		2.6	0.5	0.5	1.6	21	73.5	37.8	37.8
chr3	4490184	4549287	ascaris_gene_02062	-	59104	gtpase-activating protein pac-1	larvae	not_enriched	no		1.2	2	0.7	2	20.7	5.2	4.7	4.4		7.6	19	11.6	17	145	305.7	106.3	308.9	33	46.3		3.7	3	3.7	2.2	11.6	6.9	0.7	135.4	9.4	40.9		4.7	2.7	2	1.5	36.2	186.3	96.5	75.3
chr3	4731900	4734317	ascaris_gene_02071	-	2418	MFP2b	testis	testis	yes		0	0	0	0.4	0	2.1	1.7	6.6		0	0	0	0.4	1.7	11.2	6.2	2.5	0	0		0	0	0	0	0	5	0.4	6.6	0	0		0	0	0	0	0.4	0.8	0.4	1.2
chr3	4750260	4760902	ascaris_gene_02073	+	10643	Serine/threonine-protein kise	testis	testis	yes		0.3	0	0.3	1	9.3	232.8	112.1	188.5		0.5	0.3	0.3	1.3	29.8	25.9	13.5	27.7	0	0		0.5	0.3	1.3	0.3	4.1	6	0.8	22.5	0	0		0.3	0.3	0	0.5	16.6	56.4	26.2	25.6
chr3	4765101	4822282	ascaris_gene_02074	+	57182	Oligosaccharyl transferase subunit STT3	muscle	not_enriched	no		1	1.9	1.8	1.4	1.7	0.4	0.1	0.6		6.1	12	16.9	17.2	13.3	7.8	7.1	14	16	12.9		3.8	2.7	4.4	1.9	2.7	0.5	0.1	11.8	4.7	11.3		4.3	4	3.5	1.2	11.3	13.6	7.5	7.5
chr3	4861327	4871006	ascaris_gene_02078	-	9680	annexin-b12	muscle	not_enriched	no		0	0	0	0	0	0	0	0		1.4	0	0	0	0	0	0	0	19	1.4		2.1	0	0	0	0	0	0	0.7	6.3	0.7		0.7	0.7	0	0	0	0	0	0
chr3	4892344	4895564	ascaris_gene_02079	+	3221	hypothetical protein	intestine	intestine	no		0	0	0	0	0	0	0	0		82.9	27.6	11	5.5	0	11	0	0	0	0		82.9	16.6	5.5	5.5	0	0	0	0	0	0		16.6	5.5	0	0	0	0	0	0
chr3	4922716	4939895	ascaris_gene_02080	+	17180	DJ subfamily B member 2	zygote	zygote	yes		0.2	0.5	0.2	0.2	0.2	13.1	9.6	15.5		2.5	5.4	4.2	0.7	1.2	22.4	15	7.6	15.3	73.8		1.2	1	1.5	0.5	0.2	1.7	0.7	6.2	4.2	73		1.5	1.5	1.2	0.2	0.5	30.6	21.2	17.5
chr3	4943939	4946987	ascaris_gene_02082	-	3049	hypothetical protein	testis	testis	yes		0	0	0	0	0	66.5	95.1	133.8		0.4	0.4	0	0	0.4	18.9	16.7	4	0	0		0	0	0	0	0	2.6	3.5	11.9	0	0		0.4	0	0	0	0	2.6	3.1	3.5
chr3	4947816	4950516	ascaris_gene_02083	-	2701	hypothetical protein	testis	testis	no		0	0	0	0.5	3.5	12.9	5.9	8.9		2	2	5.4	12.9	58.9	63.8	66.8	68.7	1	0.5		0.5	1	3	2.5	6.4	10.9	2	51.9	0.5	0		2	1.5	2.5	1.5	54.9	247.8	153.3	71.2
chr3	4953573	4966431	ascaris_gene_02084	+	12859	Esterase	low_expression	low_expression	yes		0	0	0.3	1.6	6	86.4	46.3	70.3		0.8	0.3	1.4	9.8	50.9	28.6	18	34.3	0	0		0.8	0.3	1.9	3.5	9.8	4.1	0.5	28.6	0.3	0		0.5	0	1.1	0.8	55	144.4	67.3	46.9
chr3	4981343	4991191	ascaris_gene_02087	+	9849	Tetratricopeptide repeat protein 14	late_embryo	late_embryo	no		0.4	0.8	0.8	0.4	0.4	0	0	0		2.7	10.7	11.8	7.6	5	0.8	1.1	5	11.8	5.7		1.5	1.5	2.3	1.1	1.1	0	0	4.6	3.4	5.3		1.1	1.1	0.8	0.4	1.5	0.8	0.8	1.5
chr3	4991700	4999477	ascaris_gene_02088	+	7778	hypothetical protein	low_expression	low_expression	yes		0.1	0.1	0	0.7	12	133.2	63.2	76.1		0.4	0	0.1	0.6	6.4	16	9	12.8	0	0.1		0.3	0.1	0.1	0.1	0.7	2.8	0.6	10.9	0	0		0.1	0	0	0.4	6	31.7	14.3	14.3
chr3	5064148	5076313	ascaris_gene_02090	+	12166	hypothetical protein	testis	not_enriched	no		4.3	3.9	2.7	3.6	2.4	0	0.3	1.5		17.6	20.4	30.4	34.9	16.1	3.6	3.6	18.2	56.2	61.7		10	10.3	13.7	5.5	10.6	3.3	1.5	17.3	17.3	45		8.8	7.9	6.4	7.3	9.7	3.3	3.6	4.9
chr3	5071705	5086117	ascaris_gene_02091	-	14413	Chaperonin Hsp-60, partial	testis	not_enriched	no		0.4	0.7	0.7	0.9	0.9	0.7	0.2	0.7		3.4	5.4	11.4	7.4	15.9	129.4	31.2	24.8	9.1	8.3		1.8	2.2	4.5	3.1	5.3	1.8	0.5	11.4	3.6	8.9		1.3	1.4	1.3	1.1	2.4	60.9	25	7.8
chr3	5086480	5098012	ascaris_gene_02092	+	11533	CDK-activating kise assembly factor MAT1, partial	early_embryo	early_embryo	no		0.5	0.5	0.8	1.3	0.5	0.5	0.3	0.3		4.2	8.1	10.4	13	6.5	0.8	0.5	6.5	12	9.1		2.3	1.8	3.6	2.1	1.6	0	0	6.8	5	6.3		6	6.3	5.2	2.6	8.1	3.4	1.6	4.7
chr3	5098278	5111919	ascaris_gene_02093	+	13642	protein kise gsk3	testis	testis	yes		0.4	0.4	0.4	1.5	2.2	350.8	242.7	445.8		2.2	1.1	0.4	0.7	12	70.2	42.6	48.4	0.7	0.7		5.1	2.5	2.9	1.8	3.3	25.8	5.8	54.2	0.4	0.4		1.8	1.1	0.4	0	2.2	50.2	29.1	22.6
chr3	5112842	5134885	ascaris_gene_02094	-	22044	Citrate synthase	late_embryo	late_embryo	no		0.9	1.1	0.5	0.7	0	0	0	0		4.3	11.4	11.5	10.5	2.7	0.7	1.1	6.3	48.4	10.8		1.8	2	3.1	1.1	0.7	0	0	6.1	14.1	6.3		2.2	2.2	1.6	1.1	1.4	0.7	0.4	1.4
chr3	5134164	5146005	ascaris_gene_02096	-	11842	dsRNA binding domain-containing protein rde-4	late_embryo	not_enriched	no		0.5	1.5	1.5	1.5	0.2	0	0.2	0		6.3	19.7	19.7	20.9	7.5	2.7	3.6	11.4	21.6	13.6		2.4	1.9	4.6	1.5	1.5	0	0	8.5	5.1	10.7		2.2	1.9	1.9	0.7	2.4	1.5	0.7	1.9
chr3	5142120	5158083	ascaris_gene_02097	+	15964	dsRNA binding domain-containing protein rde-4	early_embryo	not_enriched	no		1.3	1.6	1.8	1.6	0.3	0	0	0.2		5.5	17.4	15.6	15.3	3.9	0.3	1.8	6.5	9.6	9.1		2.1	2.3	2.9	1.1	1.5	0.5	0.6	4.9	2.1	5.5		1.5	1.8	1.6	1.1	1.5	0.6	0.5	0.8
chr3	5197939	5204666	ascaris_gene_02099	-	6728	zo pellucida-like domain containing protein	low_expression	low_expression	yes		0	0	0	0	0.3	3.9	2.1	3.6		0.6	0	0.3	0	9.1	13.9	10.9	20	0	0		0.6	0	0	0	0.6	0.9	0	11.8	0	0.3		0	0	0	0	0.6	27.8	17.3	9.7
chr3	5273846	5319073	ascaris_gene_02105	-	45228	Kinetochore-associated protein 1	late_embryo	not_enriched	no		1.3	2.1	2.1	1.5	1.5	0.3	0.1	0.4		11.7	27.9	29.9	27.7	19.2	13.1	13.1	24.6	33.4	16.2		4.8	3.7	6.1	3.1	4.8	0.3	0.1	14.2	7.8	11.3		4.5	4.4	3.7	1.5	9.4	17.8	7.2	9.7
chr3	5320839	5346856	ascaris_gene_02106	+	26018	Transporter	testis	testis	yes		2.1	1.7	1.7	4.8	10.7	13.5	5.9	19		14.5	23.5	28.7	45.3	90.6	184.2	104.7	112.7	15.2	14.9		8.6	5.9	11.1	7.6	23.2	9.7	1.4	60.5	4.5	6.6		7.6	6.2	4.1	2.8	63.3	276.9	154.5	81.9
chr3	5497600	5527124	ascaris_gene_02112	-	29525	gpn-loop gtpase 1-like protein	late_embryo	not_enriched	no		1.1	1.5	1.1	1.3	0.7	0.5	0.2	0.5		7.3	18.8	19.5	17.2	11.1	2.4	3.3	12.8	27.5	25.5		3.1	2.7	4.2	2	1.8	0.2	0	10	6.6	18.4		2.9	2.7	2.2	1.3	4.2	3.3	1.8	3.1
chr3	5528970	5557364	ascaris_gene_02113	-	28395	ventricular myosin heavy chain-like protein	early_embryo	not_enriched	no		0.6	1.3	1	1	0.8	2.9	2.7	4		4.6	11.8	18.5	13.7	13	32.6	19.3	21.4	15.5	13.4		2.3	2.7	4.6	3.2	2.5	2.7	0.4	13	5	13.5		1.7	1.7	1.5	0.8	3.2	19.5	11.4	10.3
chr3	5555601	5577256	ascaris_gene_02115	-	21656	Mortality factor 4-like protein 1	late_embryo	late_embryo	no		1	2	1.7	2	0.7	0.2	0.2	1		7	16.4	16.4	16.4	6.5	1.2	2.2	9	23.2	17.9		3.5	2.7	5.5	2.7	2.7	3.5	0.5	8.5	8	16.4		2	2.7	2.2	2	3	1.2	1.2	2
chr3	5577478	5605210	ascaris_gene_02116	-	27733	hypothetical protein	muscle	muscle	no		1.2	1.6	1.4	1.5	0.5	0.4	0.1	0.5		7.5	17.3	20.5	18.4	11	3.1	3.8	12.2	16.6	29		3.5	3	4.5	2	1.9	0.4	0.1	11.4	4.9	25		3.7	3.4	2.7	1.2	4.1	3.9	3	3.1
chr3	5715181	5734100	ascaris_gene_02121	-	18920	gem-associated protein 2	late_embryo	not_enriched	no		1.7	1.8	2.4	2.8	1.5	0.1	0.1	0		3.5	5.5	3.6	3.1	1.8	1.2	0.7	2.7	2.7	4.9		2.8	2.7	4	5.1	4.6	0.9	0.5	5.6	4	5.3		5.4	5.6	4.6	3.1	10.9	4.2	2.5	7
chr3	5734480	5777965	ascaris_gene_02122	-	43486	Histone-lysine N-methyltransferase trr	late_embryo	not_enriched	no		1.3	2.1	2.4	3.4	1.8	0.2	0.1	0.3		4.7	16.1	24.8	38.2	23.9	2.1	1.9	35.4	29.6	18.1		2.2	2.4	6.1	3.9	5.2	0.4	0.1	27.4	9.9	21.4		2.6	3.6	3.7	2.9	16.1	9.8	4.8	11.3
chr3	5774750	5811616	ascaris_gene_02123	+	36867	protein sel-1-like protein 1	late_embryo	not_enriched	no		0.7	1.3	0.8	0.8	0.7	0.5	0.1	0.5		3.6	9.5	9.6	7.8	8.9	9.9	6.9	12.9	11	6		1.7	1.8	2.9	1.2	1.4	0.5	0.1	8.5	3.4	6.1		1.9	2	1.3	0.5	2.5	9.9	5.4	3.9
chr3	5848893	5858805	ascaris_gene_02126	-	9913	hypothetical protein	testis	testis	yes		0	0	0	0	0	9.6	9.6	20.5		1.3	0.8	0.4	0.4	0.8	7.5	11.7	2.9	0	0		0.8	0.8	0.4	0	0.4	1.3	0.4	2.9	0	0		0.4	0	0	0	0	0.8	0.8	2.5
chr3	5865323	5895066	ascaris_gene_02127	+	29744	INO80 complex subunit D	late_embryo	not_enriched	no		3.9	5.9	4.5	5.8	0.7	0	0	0		21.2	72.9	59.9	64.6	11.7	0.6	0.6	32.1	47.5	103.2		10.2	10.8	16.5	6.1	5.2	0.2	0	32.1	17.1	122.3		7.6	7.4	4.8	2.8	8.2	2.2	1.3	5.2
chr3	5883239	5897061	ascaris_gene_02128	-	13823	hypothetical protein	late_embryo	not_enriched	no		0.4	0.4	0.4	0.4	0.4	0.4	0	0.9		7.5	7	13.2	16.7	5.3	0.4	0.4	3.1	4	1.3		6.2	9.2	13.2	4.4	8.8	0.9	0.9	1.8	3.5	21.5		1.3	1.3	4.4	13.2	1.3	0.4	1.3	0.4
chr3	5968979	5989952	ascaris_gene_02133	+	20974	Serine/threonine-protein kise SULU	testis	not_enriched	no		1.6	1.9	1.6	1.9	1.9	1.6	1.1	2.5		10.7	33.9	34.5	35.6	29.6	9.9	9.9	27.4	32.8	82.9		3.6	4.1	5.5	4.1	3.6	0.3	0.3	21.6	10.1	78		3.8	3.3	1.9	1.6	8.5	7.4	4.1	8.2
chr3	5992761	6014208	ascaris_gene_02134	+	21448	Heterogeneous nuclear ribonucleoprotein K	late_embryo	late_embryo	no		0.2	0.2	0.4	1.3	2.7	76.4	60	93.4		3.6	6.1	9.4	12.4	25.4	27	22.5	22.9	8.8	4.7		2.5	2	3.6	2.7	3.6	5.4	1.8	20.2	3.1	3.6		1.1	1.1	0.4	0.9	7	17.3	8.5	10.6
chr3	6048053	6058201	ascaris_gene_02136	+	10149	Ubiquitin-like protein 3, partial	intestine	intestine	no		0.5	0	0	0	0	0.5	0	0		3.2	4.8	4.8	3.7	2.1	3.2	2.1	2.7	8	15.4		1.1	1.1	1.6	0.5	0.5	0	0	1.6	2.1	11.2		1.1	1.1	0.5	1.1	1.1	1.1	0.5	0.5
chr3	6070582	6087248	ascaris_gene_02138	-	16667	hypothetical protein	ovary	not_enriched	no		5.8	8.8	6.6	7.5	2.8	0.3	0.3	0.3		24.9	59.7	64.7	86.8	29.3	10.5	10.8	55	124.4	155.7		16.9	16.9	29.6	9.4	10.8	0.8	0	55	45.1	159.6		14.9	14.7	10.5	7.2	15.8	11.1	9.4	15.8
chr3	6111470	6125955	ascaris_gene_02140	-	14486	hypothetical protein	ovary	not_enriched	no		1.4	5.7	1.4	4.3	1.4	0	0	0		12.8	41.1	38.3	52.5	18.4	0	1.4	41.1	89.4	52.5		7.1	7.1	11.3	5.7	4.3	0	0	25.5	22.7	52.5		7.1	7.1	7.1	1.4	9.9	4.3	1.4	8.5
chr3	6257201	6292774	ascaris_gene_02147	-	35574	Clathrin heavy chain 1	testis	not_enriched	no		2.4	3.7	2.7	1.7	3.4	0.7	0.2	1.2		10.4	47.3	40.7	30.1	46.1	20.7	8.8	30	26.6	32.5		4.5	5.2	10.6	5.4	13.5	0.7	0.2	21.2	7.6	28.3		3.5	4.5	4	1.7	11.1	19.7	12.1	9.4
chr3	6294657	6301254	ascaris_gene_02148	-	6598	hypothetical protein	zygote	not_enriched	no		1.9	3	3.4	3.8	1.1	0	0	0		9.4	31.2	30.1	34.2	13.2	2.6	2.3	20.3	17.3	9.4		5.3	4.1	6.4	2.3	2.3	0	0	15.8	4.9	8.6		7.5	6.4	3.4	2.3	5.6	2.6	1.1	4.5
chr3	6303759	6315133	ascaris_gene_02149	-	11375	putative aarf domain-containing protein kise 2	late_embryo	not_enriched	no		1.8	2.8	2.8	2.3	0.9	1.8	0.9	2.8		13.8	35.8	32.1	24.8	16.5	3.7	9.2	20.6	17	33.9		5.5	4.6	6	2.3	2.8	0.5	0.5	18.8	5	25.7		9.2	9.6	7.8	1.8	7.8	5	2.8	6.9
chr3	6374390	6414673	ascaris_gene_02154	-	40284	Zinc finger matrin-type protein 2, partial	zygote	not_enriched	no		0.3	0.7	0.4	0.6	0.6	0.4	0.1	0.6		3.8	7.8	9.7	7.7	6.4	3.9	4.6	4.6	7	18.4		3	2.6	3	1.6	3.2	0.7	0.6	4.5	2.9	13.9		2.6	2.3	1.3	1.6	3	4.1	2.6	2.5
chr3	6392729	6403803	ascaris_gene_02155	+	11075	hypothetical protein	larvae	not_enriched	no		0.3	0.3	0	0	0	0	0	0		2.3	3.3	3.9	2.6	2	0.7	0.7	3.3	17.4	3.6		1.6	1	1.3	0.3	0.7	0	0	2.9	5.9	7.5		2.6	2	0.7	0.3	1.6	1	0.7	1.6
chr3	6423499	6445644	ascaris_gene_02157	-	22146	Zinc transporter 6-A	zygote	zygote	no		1	2.1	1.6	1.6	0.7	0.1	0	0.4		6	18.6	22.5	28.4	6.8	2.4	2.8	11.9	13.9	9		3.1	3.4	4.5	2	2.3	0.6	0.1	8.5	4.1	6.4		3.7	3.4	3	1.8	3.1	2	2	2.6
chr3	6446880	6459180	ascaris_gene_02158	-	12301	kinesin-associated protein 3	late_embryo	not_enriched	no		1.4	1.8	1.4	2.8	0.9	0	0	0.9		9.7	25.8	23.9	25.3	12.9	0.5	0.9	14.7	15.6	26.2		3.2	2.8	4.1	1.4	1.8	0	0	10.6	3.7	20.2		3.7	3.2	2.3	1.4	6	1.8	1.4	3.2
chr3	6475380	6489959	ascaris_gene_02160	+	14580	Tyrosine-protein kise kin-31	late_embryo	late_embryo	yes		0	0	0.2	2.4	9	420.4	197.6	321.2		1.2	0.2	0.7	3.6	59.2	103.9	58.9	82.1	0	0		1.2	0.7	0.9	0.7	5.9	19.4	3.8	53.3	0.2	0.9		0.2	0	0.2	0.2	17.8	150.8	76.7	45.7
chr3	6486062	6511825	ascaris_gene_02161	-	25764	Armadillo repeat-containing protein wrm-1	late_embryo	late_embryo	no		0.1	0.2	0.1	0	0.1	0.1	0.1	1.6		0.7	2.3	1.4	0.8	1.3	0.4	0.8	0.8	0.2	15.7		0.7	0.5	0.5	0.3	0.7	0.6	0.2	0.9	0.1	8.6		1.4	1.1	0.5	0.3	0.8	0.4	0.3	0.7
chr3	6533235	6545220	ascaris_gene_02163	-	11986	Histone acetyltransferase type B catalytic subunit	zygote	not_enriched	no		1.9	1.5	0.7	0.7	0.4	0.4	0	0.4		5.2	19.5	17.2	12	6.4	4.9	4.1	8.6	21.4	32.2		2.2	2.2	4.1	1.9	1.9	0.4	0	6.4	4.5	26.6		4.1	3.7	2.2	1.5	5.2	3.7	2.2	4.1
chr3	6545340	6562275	ascaris_gene_02164	+	16936	hypothetical protein	late_embryo	not_enriched	no		1.5	2.9	3.4	2.7	2.8	0.1	0	0.2		6.4	27.3	36.7	34.9	29.7	4.4	4.4	28.9	47.7	95.4		3.5	4.7	9.9	4.5	5.9	0.4	0.1	27.1	13.8	87		5.6	7.1	6.2	3	20.1	15.6	7.8	13.4
chr3	6562391	6570336	ascaris_gene_02165	+	7946	hypothetical protein	zygote	not_enriched	no		0.4	0.9	1	0.7	0.3	0.1	0.1	0.1		3.3	8.2	13	12.9	3.7	0.9	0.9	8.1	12.9	22		1.6	1.8	2.5	0.9	0.7	0	0	6.3	3.1	13.5		2.2	2.1	1.2	0.6	2.4	1	0.6	1.8
chr3	6587361	6600809	ascaris_gene_02166	-	13449	f-box domain containing protein	zygote	not_enriched	no		2.7	5.2	6.4	6.4	0.7	0.2	0	0		16.2	38.4	63.3	58.2	8.9	1.2	1.8	28.8	19.9	46.8		7.1	9.2	16.4	7.3	4.1	0.2	0	27.7	5.5	22.6		12.6	15.8	13.3	6.9	14.1	3.9	2.1	10.5
chr3	6594626	6613866	ascaris_gene_02167	+	19241	V-type proton ATPase 16 kDa proteolipid subunit	intestine	intestine	no		2.1	2.9	2.7	2.9	0.8	0.4	0.1	0.4		20.7	47.5	53	49.7	12.3	7.5	5.1	25.9	43.9	25.1		7.3	9.4	15.2	7.3	5.4	0.2	0.1	24	11.1	16		7.8	7.9	7.9	4.7	8.5	6.2	3.1	7.1
chr3	6659716	6695130	ascaris_gene_02169	-	35415	chondroitin sulfate synthase 2	late_embryo	not_enriched	no		4.4	5.2	4.4	3.9	1.6	0.1	0.1	0.3		17.4	46.4	42.7	41.8	11.9	3.2	2.9	25.1	36.8	100.2		7.5	7.1	10	4.4	2.8	0.1	0	23.9	12.5	99.2		7.8	7.7	5.9	2.8	7.7	3.2	2	5.1
chr3	6697427	6713857	ascaris_gene_02171	+	16431	protein rogdi-like protein	late_embryo	not_enriched	no		1.2	1.8	1.4	2	0.6	0.2	0.2	0.4		11.6	17.7	21.5	27.6	9.8	4.5	4.3	12.8	16.5	3.9		6.9	5.7	7.1	4.7	3	0.4	0.2	13.6	5.9	3.9		6.7	5.7	4.3	2.4	5.1	4.9	2	5.3
chr3	6730969	6744478	ascaris_gene_02173	-	13510	ADP-ribosylation factor-like protein 5B	late_embryo	late_embryo	no		0.2	0.3	0.2	0.2	0.2	0.2	0	0.1		1.1	3.3	3.1	4.2	2.1	0.8	0.4	2.8	3.3	11.1		1.2	0.8	1	1.2	0.8	0	0	2.3	0.7	6.3		1	0.7	0.8	0.4	1.2	0.7	0.6	0.9
chr3	6756842	6761845	ascaris_gene_02175	-	5004	Uncharacterized protein C05D11.10	zygote	not_enriched	no		0.6	0.6	0.6	0.6	1.2	1.9	0.6	1.2		6.2	11.7	14.2	14.2	6.8	1.2	3.7	9.9	14.8	19.1		2.5	2.5	3.7	2.5	1.2	0	0	8	3.7	11.7		2.5	3.1	1.9	1.9	4.9	2.5	1.9	3.1
chr3	6762318	6770075	ascaris_gene_02176	+	7758	hypothetical protein	muscle	not_enriched	no		0	0.3	0.3	0.3	0.3	0	0	1.5		6.1	3.6	4.3	3	3.9	2.7	4.9	2.1	2.1	0.6		4.9	3.9	4.3	3	6.7	9.1	7.3	1.2	3.3	10.6		1.5	0.9	1.2	4.3	1.2	0.9	5.8	0.9
chr3	6768718	6791736	ascaris_gene_02177	-	23019	Lissencephaly-1 B	late_embryo	not_enriched	no		1.7	2.2	1.7	1.1	1.1	0.3	0.3	0.6		6.4	22.3	21.2	16.8	12.6	15.9	9.8	18.7	19.8	88.5		2.2	2.8	3.6	2	2.5	0.6	0	14.2	5.9	70.4		4.2	4.2	3.4	1.1	4.2	11.7	5.3	7.5
chr3	6806939	6827146	ascaris_gene_02179	-	20208	Lissencephaly-1 B	zygote	not_enriched	no		0.4	0.4	0.4	0.4	0.1	0	0	0.1		4.4	11	8.9	7.3	3	0.7	0.8	4.9	9.1	10.1		2.5	2.1	2.8	1.6	1.7	0.2	0.2	4.4	2.8	9.3		1.8	1.7	0.9	1.7	1.2	0.4	0.3	0.9
chr3	6859179	6894084	ascaris_gene_02183	-	34906	hypothetical protein	zygote	not_enriched	no		4	4.5	4.8	8.1	4.9	1.7	0.8	1.6		15.9	44.7	54.3	85.1	51.9	44.7	33.4	96.5	54.7	8.9		6.6	7	21	10.2	18.2	4	0.5	56.6	15.8	6.6		6.9	7.2	5.6	3.3	22.4	106.7	49.8	40.7
chr3	6929411	6933395	ascaris_gene_02188	-	3985	Chondroitin proteoglycan 3	zygote	not_enriched	no		0	0	0	0	0	0	0	0		2.3	1.6	0.8	0	0	0	0	0	139.8	10.2		3.9	0.8	0.8	0	0	0	0	0	58.6	7		5.5	2.3	1.6	0	0.8	0	0	0.8
chr3	6934971	6937588	ascaris_gene_02189	+	2618	chondroitin proteoglycan 3	zygote	zygote	no		0	0	0	0	0	0	0	0		1.3	4	0	0	0	0	0	0	549.7	30.9		1.3	1.3	0	0	0	0	0	1.3	161.3	36.3		0	0	0	0	0	0	0	0
chr3	6948123	6983598	ascaris_gene_02190	+	35476	Integrin alpha i-1	late_embryo	not_enriched	no		0	0.2	0.2	0	0	0	0	0.2		1.3	1.3	1.8	1.1	0.9	0.7	0.7	0.9	0.9	11.2		1.1	0.7	0.4	0.7	0.4	0.7	0.2	1.3	0.7	11.2		0.4	0.4	0.2	0.2	0.2	0.2	0.4	0.7
chr3	7033293	7047596	ascaris_gene_02193	+	14304	Ribonuclease UK114	late_embryo	not_enriched	no		0.5	0.5	0.5	0.5	1	8.5	3.5	15.9		3.5	6.5	4.5	4	5	28.9	20.9	25.9	4.5	4		3	2	2.5	1	2.5	2	0	12.4	2	4.5		2	2	1	1	5	39.8	18.9	14.4
chr3	7047883	7059643	ascaris_gene_02194	+	11761	hypothetical protein	testis	not_enriched	yes		0.1	0	0.1	0.8	1.7	111	59.9	90.9		0.2	0.3	0.1	0.1	7.7	16.7	9.9	12.9	0	0.1		0.3	0.1	0.1	0.1	0.7	3.3	0.7	10.7	0	0.2		0.1	0	0.1	0	1.5	22.5	11.2	9.9
chr3	7074584	7085554	ascaris_gene_02196	+	10971	SWI/SNF-related matrix-associated actin-dependent regulator chromatin subfamily E member 1	early_embryo	not_enriched	no		1.4	1.8	1.1	2.1	0.7	0.4	0	0.4		10.2	18.2	18.9	19.6	7.7	4.2	4.2	11.6	21.4	19.3		3.9	3.9	6.3	2.1	2.1	0.4	0	10.2	7.4	11.9		4.2	4.6	3.2	2.1	7	5.6	4.2	5.3
chr3	7091510	7115738	ascaris_gene_02198	-	24229	Actin-related protein 2/3 complex subunit 1A	testis	testis	yes		0.5	0.5	0.5	0.5	2.5	3.9	2.6	5.3		6.5	10.7	10.3	7.7	38	21.4	16.5	24.9	4.9	22.6		3.3	3.3	5.3	3.9	6.3	2.8	0.5	20	1.8	21.7		5.4	4.7	4.6	1.6	32.2	89.7	36.1	28.6
chr3	7115622	7163484	ascaris_gene_02199	-	47863	Helicase ssl-1	late_embryo	not_enriched	no		1.4	2.1	2.1	1.8	0.6	0.1	0	0.1		7.2	24.9	29.8	26.4	11.4	2.2	2.7	16.8	36.6	87		4.3	3.7	7.6	3	2.9	0.2	0.1	15	11.5	80.5		4.4	4.6	4.2	1.7	4.5	3.3	1.7	3.4
chr3	7231660	7244164	ascaris_gene_02206	+	12505	Ca(2+)/calmodulin-dependent protein kise phosphatase	late_embryo	not_enriched	no		1.6	2.3	1.8	2.1	0.8	0	0	0		7.8	22.8	25.6	25.9	6.5	0.8	1.3	11.6	23.3	46		2.8	3.1	5.9	1.8	1.6	0	0	10.6	5.9	23.8		4.1	4.7	2.6	1.6	4.1	1.8	1	2.6
chr3	7346931	7353498	ascaris_gene_02210	-	6568	Protein held out wings	low_expression	low_expression	yes		0	0.2	0.2	1	0.2	158.5	94.8	180		0.2	0.2	0.2	0	3.4	37.8	20.6	15.8	0	0		0.5	0	0.2	0.2	0.2	5.7	1.7	19.6	0	0		0	0	0	0	0.5	84.7	42.6	24.7
chr3	7364924	7391095	ascaris_gene_02212	-	26172	Extended syptotagmin-2	zygote	not_enriched	no		0.9	1.7	1.1	1.4	0.6	0.3	0.2	0.2		4.3	16.5	17.2	17.4	6.7	3.7	2.8	11.8	13	16.9		2	2.2	3.6	1.6	1.4	0.2	0	9.6	3.3	14		2.3	2.3	1.9	1.4	3	2.2	1.4	2
chr3	7412684	7413891	ascaris_gene_02214	-	1208	hypothetical protein	early_embryo	not_enriched	no		0.8	0.8	0.8	0.8	0.8	1.7	0.8	0.8		3.3	9.9	9.9	11.6	7.5	6.6	8.3	12.4	9.9	53		1.7	0.8	2.5	0.8	0.8	0	0	6.6	2.5	44.7		0.8	1.7	0.8	0.8	1.7	2.5	2.5	1.7
chr3	7414928	7428072	ascaris_gene_02215	-	13145	Flap endonuclease GEN 1	late_embryo	not_enriched	no		2.2	3	3.2	6.8	6.8	1.1	0.3	1.1		16.5	33.3	36.2	51.1	50.6	33	18.4	69.5	34.9	45.4		9.5	6.8	9.5	5.9	9.2	1.1	0.5	50.8	9.7	46.5		9.2	8.1	5.4	3.8	31.1	38.7	18.7	23.5
chr3	7428526	7429567	ascaris_gene_02216	-	1042	hypothetical protein	low_expression	low_expression	no		0	0	0	0	0	0	0	0		1.9	6.7	1.9	4.8	3.8	1.9	2.9	17.3	1	3.8		2.9	1.9	1.9	1.9	3.8	0	0	6.7	1	1.9		0	0	0	0	2.9	27.9	6.7	13.4
chr3	7430460	7435806	ascaris_gene_02217	-	5347	hypothetical protein	late_embryo	late_embryo	no		0	0	0	0.4	0.4	0.4	0	0.8		0.4	1.6	2.4	1.6	6	0.8	2	3.6	1.6	10.9		0	0	0.8	0.4	0.8	0	0	2	0.4	6.4		0.4	0.4	0	0	2.8	2	1.6	2.8
chr3	7441603	7445188	ascaris_gene_02219	-	3586	Cuticle collagen dpy-5, partial	muscle	not_enriched	no		0	0.8	0	0	0	0	0	0		13.7	11.5	2.3	1.5	0.8	0	0.8	0.8	1.5	0		3.8	2.3	2.3	1.5	0	0	0	1.5	3.8	0.8		17.6	12.2	6.9	0	5.3	2.3	0.8	3.8
chr3	7473434	7486165	ascaris_gene_02222	-	12732	heterochromatin protein 1	early_embryo	early_embryo	no		0.7	1.5	1.2	1.3	0.3	0	0	0		3.8	10.5	10.6	9.7	2.5	1.6	1.6	4.1	9.3	129.8		2.3	1.6	2.6	1.2	0.6	0.1	0	3.6	2.5	106.7		2.8	2.9	1.6	1	2.2	1.6	0.7	1.3
chr3	7529376	7555958	ascaris_gene_02226	+	26583	Structural maintence of chromosomes protein 3	early_embryo	not_enriched	no		0.6	0.8	1.2	0.9	0.3	0.1	0	0		4	14	15.5	11.4	5.3	1.9	2	6.7	13.5	27.1		2	2	2.8	1.9	1.5	0.1	0	5.2	4.1	25.5		1.5	1.2	1.2	0.4	1.2	0.7	0.4	1
chr3	7557064	7561478	ascaris_gene_02227	+	4415	hypothetical protein	intestine	intestine	yes		0	0	0	0	0	0	0	1.7		3.4	6.7	3.4	1.7	1.7	0	1.7	1.7	0	1.7		10.1	6.7	3.4	6.7	3.4	1.7	0	1.7	0	1.7		6.7	3.4	0	0	0	0	1.7	3.4
chr3	7585777	7597166	ascaris_gene_02229	-	11390	hypothetical protein	late_embryo	late_embryo	no		1.1	1.8	1.5	1.1	0.4	0	0	0		10.3	20.2	22.8	18	5.9	0.7	1.1	10.3	24.3	45.9		4.4	3.7	6.6	1.8	1.8	0	0	9.9	7	33.4		4	4	4	1.1	2.6	1.5	1.1	2.6
chr3	7740492	7754472	ascaris_gene_02235	-	13981	Uncharacterized protein C26F1.3	early_embryo	early_embryo	no		0.4	0.5	0.4	0.7	0.5	0.2	0.2	0.2		3.2	7.5	7.1	7.7	4.5	0.9	0.9	5.7	7.1	12.9		1.4	1.2	1.4	1.1	0.7	0	0	4.5	1.2	12.1		1.2	1.6	0.7	0.4	2.5	1.2	0.9	1.6
chr3	7755032	7766239	ascaris_gene_02236	+	11208	cell death protein 4	zygote	zygote	no		0.6	0.6	0.8	0.6	0.6	1.5	0.4	1.7		5.1	7.4	10.8	13.5	8.2	11.2	15	19.4	8.7	20.7		3.8	3.6	4.4	2.1	2.5	1.5	0.4	12.5	3.2	15.6		5.3	5.1	4.4	2.1	9.5	18.4	9.1	11.6
chr3	7767051	7772451	ascaris_gene_02237	+	5401	hypothetical protein	testis	testis	yes		0	0	0.5	1.1	4.9	268.2	197.2	409.6		1.6	0.5	1.1	2.2	33.9	39.3	41	42.1	1.1	0		1.6	1.6	2.2	1.6	3.8	19.1	4.4	41	0.5	1.1		3.3	2.7	1.1	1.6	13.1	94.5	42.6	39.9
chr3	7772474	7776874	ascaris_gene_02238	+	4401	hypothetical protein	low_expression	low_expression	yes		0	0	0	0	0.9	3.6	1.8	2.7		0.9	0.9	0	0	12.7	124.1	65.2	58	0	0		0.9	0	0	0	0.9	3.6	0	31.7	0	0		0	0	0	0	2.7	96	41.7	29.9
chr3	7793537	7810939	ascaris_gene_02240	-	17403	Peregrin	late_embryo	late_embryo	no		1.8	2.5	2.3	1.8	0.8	0.5	0.3	0.5		11.6	39.4	41.4	32.4	17.6	7.5	9.3	22.4	23.6	55.3		5	5.3	9.8	3.3	3.5	0.3	0	20.8	6.3	40.7		6.3	6.8	4.8	3	10.6	11.1	5.3	8.3
chr3	7812834	7828711	ascaris_gene_02241	-	15878	tbc1 domain family member 5	ovary	not_enriched	no		0.4	1.1	0.6	0.6	0.2	0	0	0.2		5.1	9	10.1	10.1	1.9	0	0.9	5.4	8.8	8.6		2.6	2.6	3.2	1.9	0.9	0	0	5.4	2.6	5.8		1.5	1.5	1.5	0.4	0.6	0.4	0.4	0.9
chr3	7855193	7859901	ascaris_gene_02244	+	4709	hypothetical protein	early_embryo	early_embryo	no		0	0.8	0	0	0	0	0	0		2.3	4.7	3.9	2.3	3.1	1.6	0	3.1	0.8	13.2		2.3	0.8	1.6	0.8	0.8	0	0	2.3	0	10.1		3.1	2.3	1.6	0	1.6	0.8	0	1.6
chr3	7900819	7914651	ascaris_gene_02247	+	13833	Trypsin inhibitor	ovary	not_enriched	no		0	0	0	0	0	0	0	0		4.4	1.4	1	0.7	0.3	0	2.7	0.3	0.3	0		4.7	2	1.7	0.7	3.7	10.8	12.2	1.4	1.4	0		1	0.7	0.3	0.3	0.7	0.3	5.1	0.7
chr3	7932001	7947326	ascaris_gene_02251	-	15326	hypothetical protein	low_expression	low_expression	yes		0	0	0	0.8	0.8	58	30.1	40.5		0.5	0.3	0	0.3	4.8	30.9	15.6	9.7	0	0		0.5	0	0	0	0.3	1.1	0.3	7.5	0	0		0	0	0	0	1.1	29.2	17.2	16.1
chr3	7990839	7999621	ascaris_gene_02254	+	8783	Uncharacterized protein ZC168.2	low_expression	low_expression	yes		0	0	0	0	0	8.4	4.8	5.2		0.4	0	0	0	0.8	24.3	21.9	11.6	0	0.4		1.2	0	0.4	0	0.8	1.2	0	4.4	0	0		0	0	0	0.4	0.4	16.8	12	6.8
chr3	7999868	8018280	ascaris_gene_02255	+	18413	cullin-2	zygote	not_enriched	no		0.8	0.8	0.8	0.8	1	2.2	1	3		4.2	9.5	11.3	12.6	9	24	28.8	22.1	9.5	12.5		1.8	1.8	3.3	2	3.2	1	0.3	12.3	3.2	10.6		2	2.7	1.7	1.2	6.5	19.8	10	11.8
chr3	8018814	8031071	ascaris_gene_02256	-	12258	tyrosine-protein phosphatase non-receptor type 12	low_expression	low_expression	yes		0.2	0	0.2	1.1	1.1	195.7	80.9	116.5		1.3	1.3	0.6	0.8	16.6	31.2	17.8	22.6	0.2	0		1.5	0.6	0.6	0.4	2.9	5.5	1.3	16.1	0.2	0		0.4	0.4	0	0.4	8.4	44.4	24.3	16.3
chr3	8031305	8055961	ascaris_gene_02257	-	24657	anillin-like protein 1	late_embryo	late_embryo	no		1.6	1.5	2.4	4.6	5.1	0.9	0.4	1		6.2	17.3	29.8	52.4	61.6	18.3	14.2	56.3	17.5	52.9		3.2	2.5	9.2	9	22.2	1.7	0.4	45	4.5	44.2		4.8	4.2	2.8	2.5	30.4	81.6	35.9	30.6
chr3	8055556	8087993	ascaris_gene_02258	+	32438	pab-dependent poly -specific ribonuclease subunit 3	late_embryo	not_enriched	no		1.5	2.6	2.6	2.2	1.1	0.2	0	0.4		15.8	33.7	33.1	28	15.3	10.9	8.1	24.1	35.9	51.5		8.1	7.4	10.5	6.4	4.2	0.6	0.2	22.5	11.6	36.6		9.2	9.9	7	2.6	8.6	5.5	2.9	14
chr3	8092600	8106669	ascaris_gene_02259	+	14070	Calnexin	zygote	zygote	no		0.9	1.4	1.6	3	4.4	2.1	0.7	3		10.5	15.5	19.7	34	57.7	90.6	57	70.9	13.1	12.2		8.5	6.6	9.4	5.9	12.4	4.9	0.9	41.6	5.1	15.9		3	3	3.1	3.8	19.3	128.5	75.1	31.5
chr3	8107505	8118871	ascaris_gene_02260	+	11367	hypothetical protein	muscle	not_enriched	yes		0.1	0	0	0.2	0.5	71.2	42.9	88.5		0.4	0.2	0.2	0.4	3.7	14.5	6.8	12	0.1	0		0.4	0.1	0.2	0.1	0.5	3	0.8	8.4	0.1	0.5		0.1	0	0	0.1	1	17.7	10.3	6.5
chr3	8160776	8169381	ascaris_gene_02265	+	8606	suppressor enhancer of lin-12 protein 9	late_embryo	not_enriched	no		1.5	2.9	1.7	1.7	1.5	1	0.6	1.3		11.7	23.1	29.8	25	14.8	7.3	8.5	22.3	21.7	33.6		4.4	3.3	7.1	2.7	3.8	0.4	0.2	16.7	5.6	24.4		6.7	6.5	3.5	2.1	10.6	16.7	8.1	11
chr3	8168630	8177710	ascaris_gene_02266	+	9081	tyrosine-protein kise fps85d	low_expression	low_expression	yes		0	0	0	0.2	1.5	11.2	6	17.2		0.5	0.5	0.2	0.8	17.2	11.2	8.2	13.8	0	0		0.5	0.2	0.5	0.2	3.5	2	0.5	8	0.2	0		0.2	0	0	0.5	6	18.5	8	10.2
chr3	8177771	8182871	ascaris_gene_02268	+	5101	hypothetical protein	low_expression	low_expression	yes		0	0	0	0	0	4.8	2.7	3.7		0	0.5	0.5	0.5	11.8	30	34.2	32.6	0	0		0	0	0	0	0.5	1.6	0	10.2	0	0		0	0	0	0	2.7	65.8	27.8	26.2
chr3	8253378	8261877	ascaris_gene_02272	-	8500	fibrillin-1	testis	testis	yes		0.4	0	0	1.4	5	221.2	113.3	231.7		0.4	0.7	0.4	0.4	21.6	46.8	21.6	45	0	0		0.7	0	0.4	0	1.8	7.9	1.8	29.5	0	0.4		0	0	0	0.4	5.4	41.7	19.1	18.7
chr3	8341976	8376520	ascaris_gene_02274	+	34545	Mevalote kise	carcass	not_enriched	no		0.7	1.3	1.3	1.2	0.6	0	0	0.1		5.2	12.9	12	10.5	4.7	0.3	0.9	6.4	22.5	12.3		3.7	3.4	3.6	2.4	2.4	0.1	0.1	6.5	6.4	11.4		3.7	3.1	2.1	1.5	3.6	1.3	0.6	3.3
chr3	8387168	8413114	ascaris_gene_02276	+	25947	E3 ubiquitin-protein ligase CHFR	late_embryo	late_embryo	no		0.9	1.4	1.1	1.7	1.1	0.3	0.2	0.3		5.7	15.2	15.1	15.7	10.1	1.1	1.1	11.5	13.4	17.2		2.8	2.5	4.2	2.8	2.3	0.2	0	10.3	4	9.6		3.6	2.6	2	0.5	7.9	3.3	1.4	3.9
chr3	8424117	8432966	ascaris_gene_02279	-	8850	Tyrosine-protein kise transforming protein Fps	testis	testis	yes		0	0	0	0.8	1.3	200.2	110	260.3		1.3	0.8	0.4	0.4	35.1	48.7	31.7	53.7	0	0		1.7	0	0.4	0.4	2.5	9.3	1.7	35.1	0	0		0.4	0	0	0.4	4.7	119.3	47	46.1
chr3	8429710	8436983	ascaris_gene_02280	+	7274	hypothetical protein	testis	testis	yes		0	0	0	0	0	0	0	51.6		6.5	0	0	0	58.1	12.9	25.8	12.9	0	0		6.5	0	0	0	19.4	32.3	6.5	38.7	0	6.5		0	0	0	0	6.5	6.5	6.5	6.5
chr3	8450080	8451466	ascaris_gene_02282	+	1387	hypothetical protein	low_expression	low_expression	yes		0	0	0	0	0	15.6	15.6	10.4		0	0	0	0	2.6	10.4	5.2	2.6	0	0		0	0	0	0	0	0	0	2.6	0	0		0	0	0	0	0	0	2.6	2.6
chr3	8499502	8509402	ascaris_gene_02284	-	9901	hypothetical protein	intestine	intestine	no		0	0	0	0	0	0.8	0.8	0.8		7.4	4.1	2.5	5.7	4.9	2.5	0.8	2.5	0.8	0.8		8.2	3.3	2.5	5.7	1.6	0	0	2.5	0.8	0.8		12.3	9	4.1	1.6	16.3	6.5	2.5	10.6
chr3	8510409	8549924	ascaris_gene_02285	-	39516	Transcription initiation factor TFIID subunit 1	early_embryo	not_enriched	no		4	4.4	4.3	5.3	7.5	0.3	0.1	0.3		14.3	74.6	60.5	69.6	68.9	63.9	18.2	63.1	27.8	94.6		6.2	6.9	11.1	4.4	7.1	0.9	0.1	40.2	8	80.6		5.8	6.1	4	1.8	12.4	27.6	17.3	12.4
chr3	8551685	8556854	ascaris_gene_02286	-	5170	DH dehydrogese ubiquinone iron-sulfur protein 8	zygote	not_enriched	no		0.6	0.6	0.6	1.7	0.6	2.8	1.7	2.8		7.2	15	16.7	25.6	11.7	3.9	5	11.7	17.2	9.5		4.4	2.8	5	5.6	3.3	0.6	0	12.8	6.7	9.5		7.2	7.2	6.1	2.8	19.5	6.1	5	8.3
chr3	8594412	8603052	ascaris_gene_02292	-	8641	Trichohyalin	intestine	intestine	no		0.3	0	0	0	0	0	0	0		3.8	3.8	2.8	0.9	0.6	0	1.9	0.3	0	0		2.2	2.2	1.3	0.6	0.3	0	0	0.6	0.3	0		14.4	10.7	3.4	1.3	1.3	0.6	0.3	0.6
chr3	8705997	8717099	ascaris_gene_02294	+	11103	5'-AMP-activated protein kise subunit gamma-2	late_embryo	not_enriched	no		0.7	0.5	0.5	0.7	0	0	0	0.2		4.1	14.7	10.1	7.8	2.5	0.5	1.1	4.8	18.6	29		1.8	1.8	3	0.7	0.5	0	0	3.7	4.6	25.5		1.4	1.8	1.1	0.7	1.1	0.7	0.2	0.9
chr3	8769562	8791216	ascaris_gene_02299	-	21655	putative palmitoyltransferase zdhhc6	testis	not_enriched	no		1.7	1.7	1.1	1.4	6.7	8.4	3.6	7.3		13.4	17.9	17	13.1	57.5	189.7	110.8	142.9	20.9	18.4		7.5	4.7	5.9	3.1	8.9	4.7	1.1	55	5	13.4		8.9	6.1	4.2	2	32.4	180.8	87.1	61.4
chr3	8791444	8860486	ascaris_gene_02301	-	69043	Intermediate filament protein A	muscle	muscle	no		0	0.2	0.2	0.2	0.2	1.7	0.7	1		3.9	3.4	3.2	2.4	4.9	16.6	24.3	5.6	5.8	9.3		2.9	1.7	1.7	1.2	1.2	0.5	0.2	4.1	2.9	10.2		1.7	1.5	0.7	0.7	2.4	5.1	2.4	3.4
chr3	8868491	8873290	ascaris_gene_02302	-	4800	hypothetical protein	low_expression	low_expression	no		0	0	0	0	0	0	0	0		11.7	8.8	2.9	2.9	2.9	0	0	0	0	0		8.8	2.9	2.9	2.9	0	0	0	0	0	0		8.8	5.8	2.9	2.9	2.9	0	0	2.9
chr3	8983825	8995934	ascaris_gene_02309	-	12110	hypothetical protein	late_embryo	not_enriched	no		1.2	2.1	1.7	0.8	0.4	0	0	0.4		7.4	21.1	23.1	15.7	11.6	9.1	7	17.3	26.8	54.9		3.3	3.3	6.2	2.1	2.5	0.4	0	14	8.3	58.7		4.5	3.7	2.9	1.2	3.3	9.1	4.5	6.2
chr3	9009956	9011727	ascaris_gene_02311	-	1772	hypothetical protein	late_embryo	late_embryo	no		1.1	1.7	0.6	1.1	0	0.6	0	0.6		7.9	17	12.4	9	3.4	6.8	5.7	7.9	16.4	74.6		3.4	3.4	4	1.1	1.1	0	0	6.2	4	42.4		2.8	2.3	2.3	1.1	0.6	2.3	1.1	1.7
chr3	9011998	9036605	ascaris_gene_02312	-	24608	AF4/FMR2 family member 4	late_embryo	not_enriched	no		1.6	2.7	2.9	1.9	1	0.2	0.2	0.6		10.5	34.8	34.8	27.6	20.4	22.4	21.6	39.1	67.3	38.3		6.6	7.2	9.1	3.3	3.1	2.5	0.4	25.1	19.4	45.7		4.9	5.4	4.5	2.5	5.1	36.2	22.2	12.8
chr3	9033227	9064616	ascaris_gene_02313	+	31390	Stromal interaction molecule	zygote	not_enriched	no		0.8	1.9	1.3	1.9	1.9	2.4	1.1	2.7		10.7	34.1	33.3	34.1	29.5	20.9	17.2	43.2	21.5	47.2		6.7	7.2	9.1	6.4	5.4	1.1	0.3	27.4	6.4	32.7		6.2	7.8	4.3	3.8	11.5	26.6	14	20.4
chr3	9064469	9075284	ascaris_gene_02314	+	10816	MKI67 FHA domain-interacting nucleolar phosphoprotein-like protein	early_embryo	not_enriched	no		0	0.5	0.5	0.5	1	0.5	0	0.5		3.6	14.5	8.8	6.7	12.4	7.3	4.7	10.9	14	20.7		1.6	0.5	1	1	1	0	0	5.7	4.1	19.2		2.1	2.1	0.5	2.1	2.6	4.7	2.6	3.1
chr3	9093939	9099574	ascaris_gene_02316	+	5636	Protein canopy 2	late_embryo	not_enriched	no		0.8	2.4	1.6	2	0.8	0	0	0		11.1	27.3	30.9	28.1	7.9	4.8	4.8	21	36.8	29.3		5.2	4.8	7.5	2	2.8	0	0	18.2	11.5	32.1		4.4	4.8	2.4	0.8	3.2	4.4	2.4	3.6
chr3	9106139	9116920	ascaris_gene_02318	-	10782	Rab GTPase-binding effector protein 1	early_embryo	not_enriched	no		0.2	0.7	0.5	0.7	0.5	0.2	0	0.2		4.5	7.6	9.3	7.9	5.3	1.4	1	7.9	7.9	24.8		2.6	3.1	4.1	2.4	2.1	0.5	0.2	6.9	3.3	23.4		1.4	1.7	1.2	1.4	3.1	1	1	1.9
chr3	9174799	9227946	ascaris_gene_02320	+	53148	Ictive phospholipase C-like protein 1	testis	not_enriched	no		0.2	0.2	0.2	0.2	1.4	3.5	2	1		2.6	2.4	3.1	3.5	15.1	21.8	15.3	17.3	7.3	17.1		1.4	0.6	0.8	0.4	1.6	0.4	0.2	10	1.6	15.3		1.2	0.8	0.4	0.6	12.6	13.8	7.3	8.1
chr3	9229381	9250222	ascaris_gene_02321	+	20842	r polymerase i-specific transcription initiation factor rrn3	early_embryo	not_enriched	no		1.7	1.8	2	2.6	0.9	1.1	0.5	1.2		6.8	16.9	22	22.6	24.6	29.6	33.6	31.1	26.9	23.5		2.6	2.6	5.3	2	3.6	0.9	0.3	18.4	6.5	16.4		2.9	3.2	1.8	2.7	4.7	22.8	12.8	8.4
chr3	9258786	9283010	ascaris_gene_02322	-	24225	Inhibitor of nuclear factor kappa-B kise subunit epsilon	zygote	not_enriched	no		1.1	2	1.5	2	0.9	1.1	0.4	0.9		6.6	13.5	16.6	18.8	11.3	7.3	10.2	15.7	27.6	26		2.4	2.9	4	1.6	2	0.2	0	11.2	7.1	17.7		2.7	2.6	1.8	1.1	3.5	5.9	3.5	3.5
chr3	9313180	9340258	ascaris_gene_02325	+	27079	UPF0518 protein Bm1_18400	late_embryo	not_enriched	no		0.7	1.3	1.3	2	0.4	0	0	0.3		5.5	14	14.8	20.9	5.6	2.6	1.7	11.4	18	8.8		3	3.3	6.3	2.9	2.4	0.4	0.1	10.2	5.6	8.2		2.3	2.7	2.2	1.3	3.6	1.6	1	2.2
chr3	9334698	9349000	ascaris_gene_02326	-	14303	Transmembrane protein 194A	zygote	zygote	no		0.6	1.1	0.9	0.8	0.3	0.3	0.1	0.3		3.8	8.9	9.3	8.9	4.5	16.2	7.8	9.2	8.6	21.2		1.7	2.2	2.7	1.4	1.7	0.4	0.3	6.1	2.8	14.6		1.9	1.9	1.7	1.5	3.2	12.2	5.2	3.6
chr3	9350531	9369482	ascaris_gene_02327	+	18952	putative replication factor a 73 kda subunit	late_embryo	late_embryo	no		2.6	3.9	2.6	1.5	1.5	0.6	0.2	0.6		11.5	39.4	41.5	22.7	11.9	1.9	2.4	17.5	24.5	71.2		5.4	5.4	8.7	2.6	2	0.2	0	14.7	6	48.9		6.7	6.9	4.6	2.8	11.3	3.2	1.7	5
chr3	9369496	9381458	ascaris_gene_02328	+	11963	Replication factor A 73 kDa subunit	late_embryo	not_enriched	no		0.5	0.3	0.5	0.3	0	0	0	0		3	8.2	8.5	4.7	3	1.6	1.6	4.1	9.3	29.4		0.8	1.1	1.6	0.8	0.5	0	0	4.1	1.9	19.5		1.4	1.9	1.1	0.3	1.9	0.8	0.5	1.4
chr3	9459739	9480753	ascaris_gene_02335	+	21015	Glycoprotein-N-acetylgalactosamine 3-beta-galactosyltransferase 1	early_embryo	not_enriched	no		0.8	1.4	1	2.3	2.1	0.6	0.2	0.4		4.7	14.2	19.8	33.7	17.3	11.5	13.4	16.5	5.8	11.9		1.9	1.9	3.3	2.1	2.7	0.2	0	11.9	1.6	9.9		4.1	4.3	3.9	1.4	15.8	9.3	4.3	6.4
chr3	9515641	9549345	ascaris_gene_02338	-	33705	StAR-related lipid transfer protein 3	late_embryo	late_embryo	no		1.3	2.2	2.2	2.8	1.1	0.8	0.5	0.6		6.1	16.6	22.9	28.4	5.8	2.8	2	14.6	15	24.9		3	3.3	5.8	2.7	2.2	0.2	0.2	12.2	4.1	14.7		3.3	3.8	1.9	1.9	3.8	2	1.1	2.7
chr3	9547728	9566271	ascaris_gene_02339	+	18544	ribosomal protein s6 kise beta-1	carcass	not_enriched	no		0.6	1	0.8	1.2	1.3	2.7	1.3	3.8		2.9	9.2	13.7	16.7	29	8.5	11.2	20	20.4	43.3		1.7	1.7	3.3	1.2	3.5	1	0.2	22.3	6.5	38.8		2.9	3.1	3.1	1.7	15.6	13.3	7.9	9
chr3	9569764	9585467	ascaris_gene_02340	-	15704	hypothetical protein	late_embryo	not_enriched	no		2.3	2.1	1.9	1.7	0.6	0.4	0.2	0.6		8.1	18.6	18.8	18.4	7.1	5.8	4	15	30.7	35.5		4.2	3.8	6.5	2.3	2.1	0.2	0.2	12.5	10.2	36.5		5.2	4.8	1.9	1	4	4.6	2.3	3.8
chr3	9601945	9608465	ascaris_gene_02342	+	6521	Fructose-bisphosphate aldolase 2	zygote	not_enriched	no		0	0.4	0	0	0	1.1	0.4	1.1		0.7	0.4	1.8	1.8	2.1	7	8.1	3.9	10.9	1.1		0.4	0.4	0.7	0.4	1.1	0.4	0	2.5	2.5	0.4		0.4	0	0.4	0.4	1.1	7	4.6	1.4
chr3	9629582	9638427	ascaris_gene_02347	-	8846	uridine phosphorylase 1	zygote	zygote	no		0	0	0	0	0	0	0	0		0.9	0	0.3	0.3	0.3	0	0	0	12	1.2		1.2	0.3	0.3	0	0	0	0	0	5.1	0.6		0.6	0.3	0.3	0	0.3	0	0	0
chr3	9644499	9673842	ascaris_gene_02348	-	29344	Thyroid receptor-interacting protein 11	testis	testis	no		2.1	2.1	2.1	3	3.5	3.1	1.2	1.9		8.9	32.7	35.3	31.6	58.7	71.1	54.7	79.5	40	23.1		3.5	3.3	8	3.8	4.9	2.3	0.3	41.4	11.2	17.8		3.1	3	2.6	1.4	7.7	78.4	38.6	30.4
chr3	9674685	9686572	ascaris_gene_02349	+	11888	Coatomer subunit delta	testis	not_enriched	no		0.4	0.7	1.1	0.7	0.4	0.4	0	0.4		5.9	7.3	11	11.4	7.3	1.1	4	7.7	25	33		2.6	1.8	4.4	2.2	1.5	0.4	0	7	7	33.8		1.8	3.3	1.8	0.7	4.8	3.3	1.8	4
chr3	9688596	9691714	ascaris_gene_02350	-	3119	hypothetical protein	larvae	not_enriched	no		0	0	0	0	0	9.8	6.5	13		1.1	0	0	0	0	65.1	22.8	5.4	0	6.5		0	0	0	0	0	0	0	2.2	0	5.4		0	0	0	0	0	3.3	1.1	3.3
chr3	9780960	9788637	ascaris_gene_02354	+	7678	Cell division protein kise 5	early_embryo	not_enriched	no		0.5	0.5	0.5	0.5	0	0	0	0		7	8	11.5	13	4	0.5	0.5	6.5	12.5	13.5		2.5	2.5	4.5	2	1.5	0	0	7.5	3	9.5		2.5	3	3	1.5	5	1.5	1	2.5
chr3	9791832	9805136	ascaris_gene_02355	+	13305	ATP-binding cassette sub-family F member 2	early_embryo	early_embryo	no		1.4	2.2	1.4	1.9	5.4	7.6	3.5	5.4		7.8	17.3	15.7	20.8	35.1	33.8	37	51.9	13.5	36.2		2.7	3.5	5.1	2.4	4.9	1.9	0.5	32.4	4.9	25.7		5.4	6.8	3.8	2.4	21.1	37	17	31.3
chr3	9846856	9885091	ascaris_gene_02358	+	38236	Protein cbp-1	late_embryo	not_enriched	no		4.3	7.2	6.3	9.6	7.4	0.3	0.2	0.3		20.8	59.9	75.3	80	52.2	9.8	7	69.6	60.5	130.2		10.3	12.8	25	10.7	12	0.6	0.2	64.7	23	129.7		8.5	9.4	9.3	5.2	21.8	13.6	6.7	14.7
chr3	9944971	9959995	ascaris_gene_02360	+	15025	Homeobox protein ceh-26	larvae	not_enriched	no		0	0	0	0	0	0	0	0		0.5	0.7	0.4	0.4	0	0	0	0.2	11.1	1.1		0.4	0.2	0	0	0	0	0	0.2	2.5	0.5		0.2	0	0	0.2	0	0	0	0
chr3	9972684	10003781	ascaris_gene_02361	-	31098	Enhancer of polycomb 1	late_embryo	not_enriched	no		1	1.2	0.9	1.4	0.8	0	0	0.1		4	9.5	11.8	12.9	6.8	0.5	0.7	8	8	41.7		2.5	3	5	2.8	2.7	0.2	0.2	9	4.2	39.4		2.8	3.2	3.1	1.4	6.9	3.2	1.8	4.2
chr3	9999714	10011988	ascaris_gene_02362	+	12275	angio-associated migratory cell protein	early_embryo	not_enriched	no		0.8	1.3	0.8	0.8	0.1	0.1	0	0		5.9	10.8	14.6	13.1	1.8	0.6	0.7	5.8	12.1	18.4		3.9	4.4	6.6	2.7	2.2	0.3	0.4	5.9	5.1	12.8		5.9	6.7	5.8	3.2	3.8	1.7	1	3.1
chr3	10012921	10016801	ascaris_gene_02363	+	3881	Transcription initiation factor IIA subunit 2	zygote	not_enriched	no		0.9	1.4	0.9	1.4	0	0	0	0		5.5	9.7	12	11.1	2.8	0	1.4	7.8	27.7	19.8		1.8	2.3	2.8	1.4	0.9	0	0	6.5	9.7	18.5		3.7	3.7	1.4	1.4	2.3	0.9	0.5	2.3
chr3	10031947	10050094	ascaris_gene_02365	-	18148	Ubiquitin-protein ligase E3A	late_embryo	not_enriched	no		0.5	0.9	0.8	1.7	1.9	0.8	0.3	0.8		5.4	10.9	15.6	25.2	24.2	12.6	6.1	32.9	13.2	20.9		1.6	1.5	3.9	1.9	5.4	0.6	0.1	19.4	3.6	16.7		2.1	1.9	2.2	1.6	17.8	33.9	16.6	21.9
chr3	10085698	10134387	ascaris_gene_02368	+	48690	hypothetical protein	late_embryo	not_enriched	no		2.6	4.2	3.4	4	2.6	0.4	0.4	0.6		11	41.5	43.3	43.9	31.9	5.2	6.4	25.9	52.6	212.1		7.2	6.8	7.4	4.6	3	0.2	0	19.7	14.2	182.2		10.2	10.2	6.4	3.4	8.8	5.4	3	9.2
chr3	10134772	10140551	ascaris_gene_02369	+	5780	tau-tubulin kise 2	testis	testis	yes		0	0	0	0.4	3	99.3	79.6	98.5		0.4	0	0.4	1.3	16.3	36.4	29.1	34.7	0	0		0	0	0.4	0	1.3	4.7	1.3	22.7	0	0		0	0	0	0.4	4.3	33.4	20.5	13.7
chr3	10177545	10197798	ascaris_gene_02371	+	20254	Calcium/calmodulin-dependent protein kise kise 2	zygote	not_enriched	no		0	0	0	0	0	0	0	0		2	0.7	0.7	0.7	0.7	0.7	0	0	22.5	2.7		0.7	2	0.7	0	0	0	0	0.7	7.3	2.7		0.7	0	0	0	0	0	0	0
chr3	10377823	10389463	ascaris_gene_02375	+	11641	Origin recognition complex subunit 1	zygote	not_enriched	no		0.9	1.6	1.2	0.9	0.3	0	0	0		5	20.2	22.4	16.5	3.1	0	0.6	9.3	16.8	28		1.9	2.8	3.7	1.6	0.9	0	0	7.1	5.9	20.8		2.5	2.8	1.6	0.9	1.2	0.6	0.3	1.2
chr3	10441462	10445136	ascaris_gene_02379	-	3675	hypothetical protein	late_embryo	late_embryo	no		0	0	0	0	0.5	0.5	0	0.5		1.6	2.7	2.7	2.2	4.4	0.5	1.6	2.2	5.5	2.7		1.1	1.1	1.6	1.6	1.6	0	0	2.7	1.6	3.8		0	0.5	0.5	0.5	3.8	20.3	11.5	3.3
chr3	10444225	10453702	ascaris_gene_02380	+	9478	pescadillo-like protein	late_embryo	not_enriched	no		0.5	0.8	0.5	0.8	1.1	0.3	0	0.5		4.3	10.5	10.5	11.3	8.3	3.2	3.5	7.5	5.9	3		2.1	3	4	2.1	3.5	0.8	0.5	5.1	2.7	4.3		2.1	2.4	1.9	2.7	4.3	3.5	3	3
chr3	10453806	10459587	ascaris_gene_02381	-	5782	E3 ubiquitin-protein ligase parkin	early_embryo	not_enriched	no		2.4	4.7	4.7	5.9	0.6	0	0	0		23.7	35	53.4	55.2	10.7	4.2	3.6	20.2	32.6	23.1		7.7	6.5	10.1	4.2	3.6	0	0	14.8	7.7	17.8		7.1	7.7	5.3	3.6	8.3	3.6	3.6	7.7
chr3	10460048	10466113	ascaris_gene_02382	+	6066	Transmembrane protein 33	zygote	zygote	no		2.2	5	6.5	10	17.9	13.6	5	19.4		15.1	28	62.4	115.5	187.9	218.1	167.1	200.9	21.5	37.3		5.7	5.7	20.1	15.8	46.6	5	1.4	118.4	5	28.7		8.6	8.6	8.6	3.6	114.1	331.4	153.5	112.6
chr3	10518220	10525359	ascaris_gene_02386	-	7140	Uncharacterized protein K02D10.4	zygote	not_enriched	no		0.3	0.3	0	0.3	0	1.8	1.8	1.5		1.8	6.8	3.3	1.8	3.3	5.3	15.7	4.7	3.6	3.8		0.9	0.6	0.6	0.3	0.3	0.3	0.3	2.4	0.9	3		1.2	1.2	1.2	0.6	2.7	4.1	3	2.4
chr3	10564726	10586240	ascaris_gene_02388	+	21515	Hsc70-interacting protein	muscle	not_enriched	no		0.2	0.4	0.2	0.6	1.2	0.6	0.2	0.8		2.7	4.7	5.8	7.6	17.9	10.5	6	8.6	3.3	2.9		1.6	2.1	3.7	3.5	6.6	1.4	2.5	7.4	2.3	3.7		0.6	0.4	0.8	1	3.9	8.8	7	3.5
chr3	10581004	10607372	ascaris_gene_02390	-	26369	G patch domain-containing protein 1	late_embryo	not_enriched	no		0.8	1.8	1.6	1.6	1.1	0.6	0.3	1		9.9	26.7	26.4	24.8	13.3	12	7.4	12.5	28.3	43.3		5.3	6.1	9.1	4.2	9	1.8	1	12.6	8.3	36.9		3.5	4	3.7	7.7	5.1	5.6	3.7	3
chr3	10622176	10641977	ascaris_gene_02394	+	19802	ubiquitin carboxyl-termil hydrolase 37	late_embryo	late_embryo	no		1.6	2.7	2.2	1.3	0.5	0	0	0.2		7.9	34.4	31.9	18.9	7.5	7	2.6	16.3	31.5	23.8		3.5	3.5	7.1	2.4	1.8	0	0	11.7	7.3	21.1		4.9	6	5.9	3.3	5.5	4.6	2	5.7
chr3	10665042	10677736	ascaris_gene_02396	-	12695	RR methyltransferase 1, partial	early_embryo	not_enriched	no		0.6	0.6	0.3	0.6	0.6	0.3	0	0.3		2.4	4.1	7.1	7.1	4.7	0.9	1.5	6.5	9.7	13		1.8	1.5	2.1	0.9	1.5	0	0	5.9	3	14.2		1.5	1.2	0.9	0.9	3	2.1	0.9	1.8
chr3	10678940	10715648	ascaris_gene_02397	+	36709	hypothetical protein	testis	not_enriched	no		0.8	1.3	3.1	10	14.6	1.9	0.8	3.3		3.3	7.1	21	92.4	117.9	169.7	54.5	120.4	21.2	10.8		1.5	1.3	12.1	11.6	33.7	2.3	0.4	85.5	6.9	9.8		0.8	1	2.1	2.9	47.6	78.6	39.7	37.6
chr3	10794120	10801302	ascaris_gene_02400	-	7183	hypothetical protein	testis	testis	yes		0	0	0	0.4	4.2	193.4	160.2	289.3		0.4	0.4	0.4	1.2	34	147.4	78.9	105	0	0.4		0.8	0.8	0.8	0.4	3.3	16.6	5	51.9	0	0.8		0.4	0.4	0.4	0.8	8.7	110.4	49	63.9
chr3	10801402	10813966	ascaris_gene_02401	-	12565	Cytochrome c oxidase subunit 6B	late_embryo	not_enriched	no		1.5	2.4	2.1	3	2.1	1.2	0.6	1.2		10.9	18.4	29.6	37.5	21.7	5.7	10	25.7	49.8	35.3		4.8	5.7	10	5.4	4.2	0.3	0.3	23.6	12.4	32		6.3	7.9	5.1	4.8	16	8.2	5.4	8.5
chr3	10859058	10896981	ascaris_gene_02407	+	37924	PAB-dependent poly(A)-specific ribonuclease subunit 2	ovary	not_enriched	no		1.6	2.2	1.9	2.4	1.3	0.5	0.3	0.8		11.6	24.8	29.1	25.8	16.1	1.9	4.3	12.4	12.1	18.8		4.8	5.1	8.1	3.8	3.2	0.3	0	12.6	4.8	19.9		8.6	11.6	8.6	4.6	17.8	8.3	4	10.8
chr3	10900929	10912902	ascaris_gene_02408	+	11974	TFIIH basal transcription factor complex helicase XPB subunit	late_embryo	not_enriched	no		1.8	2.7	2.4	3	0.6	0	0	0		11.9	33.5	32.6	35	12.7	1.8	2.4	18.1	32.6	13.9		4.4	5.6	8.9	3.9	4.1	0	0	16.3	9.8	15.4		4.1	5.3	4.4	3	9.2	5	3	5.9
chr3	10912930	10914061	ascaris_gene_02409	+	1132	hypothetical protein	late_embryo	not_enriched	no		0	0	0	0.9	0	0	0	0		5.3	6.2	7.1	8.8	2.7	0	1.8	3.5	11.5	18.6		0.9	0.9	2.7	0.9	0.9	0	0	4.4	3.5	10.6		1.8	1.8	0.9	0	0.9	0	0	1.8
chr3	10929310	10933574	ascaris_gene_02411	+	4265	hypothetical protein	zygote	zygote	no		0	0.5	0.5	0	0	0	0	0		1.6	2.6	5.3	5.3	1.1	0	0	1.6	16.3	0.5		0.5	0.5	0.5	0.5	0.5	0	0	1.6	6.8	0.5		0.5	0.5	0.5	0	1.1	0	0	0.5
chr3	10967868	10978444	ascaris_gene_02414	-	10577	Aphase-promoting complex subunit 7	late_embryo	not_enriched	no		0.3	1.3	1.7	0.7	0.3	0.3	0	0.3		5	12	13.6	14.6	6.3	6.3	3.3	9.6	7.3	5.7		1.3	2	4.3	1.7	2.3	0	0	8.3	2.3	6		1.3	1.7	2.3	1	4.3	4	1.7	4
chr3	10978824	10989210	ascaris_gene_02415	-	10387	leukotriene a-4 hydrolase	late_embryo	not_enriched	no		0.6	1.7	1.7	3.1	1.7	1.1	0.3	0.9		3.7	8.3	16.3	20.6	15.1	47.4	21.4	21.4	10.3	2.6		1.4	2	3.4	1.1	1.7	0.9	0	11.7	4.6	2.6		0.9	1.4	2.3	1.4	5.1	21.7	12	6.6
chr3	10997998	11022159	ascaris_gene_02417	+	24162	JmjC domain-containing histone demethylation protein 1	late_embryo	not_enriched	no		2.9	3.9	4.6	2.7	1.5	0.7	0.3	0.5		19.6	59	54.4	52.2	28.4	21.8	12.3	40.6	47.8	27.9		6.9	9.1	16.7	4.9	4.9	0.7	0	27.4	13.9	30.1		5.2	5.6	5.2	2.5	7.3	10.6	5.7	6.3
chr3	11027264	11038508	ascaris_gene_02419	+	11245	Chitobiosyldiphosphodolichol beta-mannosyltransferase	late_embryo	not_enriched	no		0.6	0.8	0.8	0.6	0.4	0	0	0		3.8	12.2	11.2	8.6	4.6	1	0.4	4	12	13		1	1	2.4	1.6	0.8	0	0	2.8	2.6	9.2		0.8	1	1.2	0.8	1.2	0.4	0.2	0.6
chr3	11043097	11057768	ascaris_gene_02421	+	14672	Cadherin-4, partial	low_expression	low_expression	yes		0	0	0	0	0.7	8.1	7.7	3.8		0.5	0.5	0.2	0.2	16.1	84.9	53.2	55.7	0	0.2		0.2	0	0.2	0	0.5	2.7	0.2	14.7	0	0.2		0	0	0	0	4.1	89.8	60.6	25.3
chr3	11100230	11104724	ascaris_gene_02423	+	4495	hypothetical protein	zygote	not_enriched	no		0	0	0	0	0	0	0	0		0.7	0.7	0.7	0	0	0.7	0	0	11.1	0.7		0.7	0.7	0	0	0	0	0	0	4.2	0.7		0	0	0.7	0	0	0	0	0
chr3	11206075	11225148	ascaris_gene_02427	-	19074	hypothetical protein	ovary	not_enriched	no		0	0	0	0	0.3	0	0	0		1	0.7	0.7	0.3	1	0	0.3	0.3	36.1	13.4		1.7	2.1	1	0.3	0.3	0	0	0.3	11.7	12.4		0.3	0.3	0	0	0.3	0.3	0	0.3
chr3	11281654	11305530	ascaris_gene_02429	-	23877	Protein FAM38B	testis	testis	yes		0	0	0.2	0.4	2.5	67.1	51.7	28.9		0.9	1.3	2.7	9.1	44.7	77	65.7	41.1	13.6	0.5		0.7	0.7	2.9	2.9	10.2	2.7	0.7	24	8.8	0.2		1.4	2.2	2.2	2.2	51.1	112.5	74.1	64.6
chr3	11306001	11323580	ascaris_gene_02430	-	17580	hypothetical protein	testis	testis	no		0.7	0.3	1	4.3	2.3	768.4	365.5	594.1		4.7	5.7	9	8	14.7	81.8	74.8	57.1	6.3	5		4.3	3.7	4.3	2.3	3.3	29.4	6.3	61.7	3	3.3		4.7	3	3	1.3	5.3	87.1	34	31.4
chr3	11323760	11334715	ascaris_gene_02431	-	10956	Protein arginine N-methyltransferase 5	testis	not_enriched	no		1.3	3.2	2.5	1.6	0.6	0	0	0		10.7	30.7	37	26.6	8.5	1.6	1.9	15.5	19.6	4.1		4.1	4.1	7.3	3.5	2.2	0	0	14.5	7.6	2.8		4.4	6.6	5.1	2.2	6.3	2.2	1.6	3.8
chr3	11336780	11344048	ascaris_gene_02432	-	7269	ATP synthase subunit beta, partial	early_embryo	not_enriched	no		2	2	2.4	1.6	1.2	0.4	0	0.4		9.7	9.3	22.3	22.7	14.2	11.7	7.3	20.7	25.9	19		4.1	5.7	9.3	4.5	3.2	0.4	0.4	19.8	8.1	20.7		3.6	5.3	5.3	3.2	8.9	15.4	9.3	10.5
chr3	11345442	11358800	ascaris_gene_02433	+	13359	Transcriptiol repressor NF-X1	zygote	zygote	no		1.3	1.5	1.1	2.2	1.1	0.2	0.2	0.4		8.4	19	17.7	19.5	9.7	3.1	2.7	13	13	16.8		3.1	3.3	5.1	3.1	3.8	0.4	0	13	4.6	18.1		5.5	5.5	4.9	2.2	11.1	5.5	2.7	6.2
chr3	11436590	11445887	ascaris_gene_02438	+	9298	hypothetical protein	late_embryo	late_embryo	no		1.2	0	0	0	0	0	0	1.2		1.2	4.9	3.7	2.5	1.2	0	1.2	1.2	9.9	14.8		0	0	0	0	0	0	0	0	3.7	26		1.2	1.2	0	0	1.2	1.2	0	0
chr3	11445820	11460699	ascaris_gene_02439	+	14880	hypothetical protein	late_embryo	late_embryo	no		0.4	0.4	0	0.4	0	0	0	0		2.2	4	4.7	4.4	1.1	0.7	1.1	1.8	16.7	23.6		0.7	0.4	0.7	0.4	0.4	0	0	1.5	4.7	27.2		0.4	0.7	0.7	0	0.4	1.1	0	0.7
chr3	11482301	11497487	ascaris_gene_02440	+	15187	Splicing factor U2AF 65 kDa subunit	late_embryo	not_enriched	no		0.9	1.6	1.6	1.9	1.2	0.1	0	0.1		5.5	18.2	21.8	21.4	18.1	6.6	3.6	14.9	18.5	15.8		2.7	3.1	5.5	2.4	2.8	0.1	0.1	11.4	4.9	15.1		3.4	3.3	1.9	1.3	6.4	5.7	2.7	4.6
chr3	11498424	11507380	ascaris_gene_02441	+	8957	5'-3' exoribonuclease 2	ovary	not_enriched	no		0.2	0.2	0.2	0.4	0.2	0	0	0.2		2.4	2.4	4.1	4.1	3.3	0.7	0.9	2.2	3	12.6		2	2.2	2.8	1.5	2.2	0.4	0.4	2.2	2.2	13.9		1.3	1.7	1.3	2	2.2	0.9	0.9	1.3
chr3	11533913	11540003	ascaris_gene_02443	-	6091	hypothetical protein	testis	testis	yes		0	0	0	2.1	9.6	296.7	135	288.7		0	0	0	0.5	18.7	46.4	23.5	38.4	0	0		0	0.5	0	0	1.6	12.3	1.6	40	0	0.5		0	0	0	0.5	3.2	116.9	64	65.6
chr3	11540423	11550562	ascaris_gene_02444	+	10140	3-phosphoinositide-dependent protein kise 1	early_embryo	not_enriched	no		0.6	0.6	0.6	0.9	0.3	0.9	0.3	0.3		3.9	9.3	11.1	13.2	5.7	16.2	12.3	10.5	14.7	50.8		2.1	1.8	2.7	0.9	0.9	0.3	0	6.6	3.3	33.9		3.3	3.6	2.4	0.9	3.9	9.9	3.3	5.4
chr3	11562209	11587671	ascaris_gene_02446	-	25463	Elongator complex protein 1, partial	late_embryo	not_enriched	no		0.2	0.4	0.4	0.6	0.2	0	0	0		3	8.6	10.1	10.1	2.3	1.3	0.9	3.9	13.9	13.7		1.7	1.3	2.3	1.1	0.6	0	0	3	3.2	10.9		1.7	1.7	0.9	0.8	1.1	0.9	0.4	1.1
chr3	11636688	11644733	ascaris_gene_02450	+	8046	Ras-related protein Rab-30	testis	not_enriched	no		0.4	0.8	0.6	0.8	0.4	0.2	0	0		4.4	15	12.5	10.6	4.2	2.5	1.1	6.3	11.4	24.8		1.3	1.1	1.9	0.9	0.8	0	0	5.3	2.3	16.7		3.2	3.4	2.5	0.9	2.5	0.9	0.6	1.3
chr3	11674820	11684354	ascaris_gene_02454	-	9535	DJ dnj-10	late_embryo	not_enriched	no		1.7	2.5	1.7	1.4	0.6	0.6	0.3	0.6		8.3	14.3	14.3	11	5.2	3	2.8	8.5	13.5	28.7		3	3.9	5	2.2	1.7	0.8	0.3	9.6	4.1	25.1		6.3	7.2	4.7	1.4	4.1	2.5	1.9	4.7
chr3	11699126	11702287	ascaris_gene_02457	+	3162	hypothetical protein	intestine	intestine	yes		0.8	0	0	1.6	4.7	314.1	147.6	326.8		0	0	0	0	8.7	67.9	30.8	67.9	0	0		0	0	0	0	0	9.5	2.4	30	0	0		0	0	0	0	3.2	90.8	42.6	50.5
chr3	11744961	11779728	ascaris_gene_02460	-	34768	C-type lectin protein 160	intestine	intestine	yes		0	0	0	0.2	0	37.7	21.1	25.1		0.7	0.3	0.7	0.3	0.5	8.8	7	2.7	2.8	14.6		0.7	0.3	0.3	0.2	0.2	1.7	0.7	2.8	0.8	12.5		0.7	0.2	0.3	0.2	0.5	8.3	3	3.5
chr3	11786948	11796457	ascaris_gene_02461	-	9510	beta- -galactosyl-o-glycosyl-glycoprotein beta- -n-acetylglucosaminyltransferase 4	intestine	intestine	yes		0	0	0	0	6.6	76.9	77.5	19.2		0.3	0	0.3	1.2	101.1	369.8	193.3	95.8	1.8	0		0.3	0	0.9	1.2	4.5	3.3	0.6	26.9	0.3	0		0	0	0	0	13.2	112.2	50.9	28.7
chr3	11821471	11828069	ascaris_gene_02462	+	6599	Uncharacterized protein B0361.4	early_embryo	early_embryo	no		0.6	0	0	0	0	0	0	0		2.4	0.6	0.6	0	0	0	0	0	0	10.3		1.8	0.6	0	0	0	0	0	0.6	0	7.9		0	0	0	0	0	0	0	0
chr3	11850491	11853242	ascaris_gene_02464	+	2752	hypothetical protein	zygote	zygote	no		0	0	0	0	0	0	0	0		0	0	0	0	0	0	0	0	0.6	13.5		0	0	0	0	0	0	0	0	0	6.2		0	0	0	0	0	0	0	0
chr3	11865011	11884467	ascaris_gene_02465	+	19457	Metal tolerance protein 7	early_embryo	not_enriched	yes		0	0	0.4	0.4	0	71.2	75.8	22.6		2.3	7.7	3.1	1.9	3.4	299.1	145.5	49.4	5	2.7		0.8	0.4	0.8	0	0.4	4.2	0.8	9.2	1.1	1.5		0.4	0.8	0	0.4	0.4	19.5	10.7	8.4
chr3	11917369	11928988	ascaris_gene_02468	+	11620	Copper homeostasis protein cutC	testis	testis	yes		0.2	0.2	0.2	0.2	0.5	0.7	0.5	3.2		2.2	3.5	3.7	2.5	7.2	10	8.7	3.2	3.5	4.2		0.5	0.7	1.5	0.7	4	9	2	3.2	1.2	1.5		1	1.2	0.2	0.7	2	1.2	4	1
chr3	11924178	11931495	ascaris_gene_02469	-	7318	serpin b3	testis	testis	yes		0	0	0	0.3	3.4	138.5	53.6	35.9		0.3	0.3	0.7	2	54.6	892.1	222.3	210.5	0	0		0.7	0.7	1.3	0.3	3	7.7	0.7	79.5	0.3	0.7		0	0	0.3	1.3	5.7	38.2	18.1	32.2
chr3	11992118	12005419	ascaris_gene_02475	+	13302	putative methylmalonyl	muscle	not_enriched	no		3.2	4.8	3.9	6.1	11.6	1.6	0.6	2.2		10	38.8	40.8	81.5	145.1	79.9	63.2	132.9	114.3	8.7		3.9	7.1	15.1	10	23.1	3.9	1	84.4	33.7	6.4		3.5	4.5	4.5	4.2	75.4	220.5	123	120.1
chr3	12016377	12019519	ascaris_gene_02478	+	3143	DPH3	ovary	not_enriched	no		0	1.4	1.4	2.1	0.7	0.7	1.4	0		5.7	19.8	24.7	43.8	9.2	11.3	4.2	9.2	9.9	3.5		2.8	3.5	7.1	4.2	3.5	0	0	10.6	2.8	1.4		2.1	4.2	5.7	6.4	11.3	4.2	3.5	5.7
chr3	12021098	12031014	ascaris_gene_02479	+	9917	aspartyl aminopeptidase	zygote	not_enriched	no		0.3	0.3	0.3	0.3	0	5.1	1	2.7		3.1	8.2	7.5	7.5	4.8	37.7	22.6	11.3	8.6	5.1		2.4	2.1	2.4	1	1.7	1.7	0.3	6.5	2.4	3.8		3.1	2.1	1	1.4	1.7	15.1	8.6	7.9
chr3	12028179	12045691	ascaris_gene_02480	-	17513	Etoposide-induced protein 2.4	zygote	not_enriched	no		0.8	1	0.8	2.6	2.4	2.2	1	2		5.6	12.8	19	29.2	22	10	6.6	22.8	28	17.6		2.8	2.6	4.8	4	5.8	0.8	0.4	18.6	7	12.4		5.4	5.8	4.6	2.8	21.2	18.2	9.8	12.6
chr3	12046993	12050831	ascaris_gene_02482	+	3839	40S ribosomal protein S14, partial	late_embryo	not_enriched	no		0	0.6	0.6	0.6	1.2	3.7	1.9	11.1		1.9	3.1	5.6	5.6	11.1	11.1	6.8	10.5	13	3.1		1.2	1.2	1.9	1.2	1.2	0.6	0	7.4	3.1	4.3		0.6	0.6	0.6	0	4.3	26.6	13	7.4
chr3	12054965	12068962	ascaris_gene_02483	+	13998	prion-like domain-bearing protein 25	zygote	zygote	no		0	0	0	0	0	0	0	0		0.9	0.3	0	0	0	0	0	0	12.8	3.4		0.9	0.6	0.3	0	0	0	0	0.3	4.8	2.3		0.3	0	0	0	0	0	0	0
chr3	12091337	12095146	ascaris_gene_02485	+	3810	Uncharacterized protein C02F5.10	low_expression	low_expression	yes		0	0	0	0.9	0.9	184.8	69.4	270.2		0	0	0	0.9	5.6	110.7	33.8	57.2	0	0		0	0	0	0	0.9	6.6	0.9	37.5	0	0		0	0	0	0	0.9	137	44.1	46.9
chr3	12095354	12097469	ascaris_gene_02486	+	2116	hypothetical protein	low_expression	low_expression	no		0	0	0	0.5	0	79.5	28.4	43.1		0	0	0	0	0.5	7.1	3.3	4.7	0	0		0.5	0	0	0	0	1.4	0.5	2.8	0	0		0	0	0	0	0	0.9	0.5	0.9
chr3	12113412	12125272	ascaris_gene_02490	+	11861	D polymerase delta small subunit	early_embryo	not_enriched	no		0.5	1	0.7	0.7	0.3	0.3	0.2	0.3		4.3	11.1	10.6	9.6	8.5	7.9	7.3	9.6	12.6	13.7		1.9	1.2	2	0.9	1	0	0	5.8	2.9	9.7		2.6	2.2	0.9	0.5	2.2	1.7	0.9	2.6
chr3	12139060	12146038	ascaris_gene_02495	+	6979	protein dom-3	zygote	not_enriched	no		0	0	0	0	0	0	0	0		0.4	0.7	0	0	0	0	0	0	26.4	2.5		0	0	0	0	0	0	0	0	7.8	2.5		0	0	0	0	0	0	0	0
chr3	12218824	12235737	ascaris_gene_02500	+	16914	Formin	ovary	ovary	no		0.2	0	0	0	0	0	0	0		0.5	1.3	1.8	0.7	0.4	0	0.2	0.5	58.9	24.9		0.2	0.2	0.2	0	0	0	0	0.5	17.3	15.1		0.4	0.4	0.2	0.2	0.2	0.2	0	0.2
chr3	12266903	12357107	ascaris_gene_02502	+	90205	Sucrase-isomaltase	ovary	not_enriched	no		0.1	0.1	0.1	0.1	0.1	0.5	0.4	0.6		2.3	3.9	1.9	2	2	3.9	4.7	2.1	41.7	4.7		3.5	2.6	3.2	5.9	2.6	2.6	0.8	3.7	65.3	3.9		1.2	1.4	1.2	3.6	5.3	2.9	3.2	2.8
chr3	12365419	12380271	ascaris_gene_02505	-	14853	Type I inositol-3,4-bisphosphate 4-phosphatase	ovary	not_enriched	no		0.8	1.3	1.3	2.2	0.5	0.5	0.3	0.5		3.5	11.3	15.9	20	7.6	5.4	4	9.2	103.9	13.2		1.3	1.3	2.4	1.3	1.1	0	0	6.7	36.1	9.2		2.4	2.4	1.9	1.3	3.2	2.4	1.3	2.4
chr3	12384328	12393674	ascaris_gene_02506	-	9347	C-type lectin domain-containing protein 160	ovary	ovary	no		0	0	0	0	0	0	0	0		1.9	0.9	0.9	0.9	0	0	0	0	21.5	28.1		0.9	0.9	0	0	0.9	0	0	0	10.3	15		1.9	1.9	0.9	0	0.9	0	0	0.9
chr3	12408415	12467433	ascaris_gene_02509	-	59019	hypothetical protein	early_embryo	early_embryo	no		0	0.1	0.1	0.1	0	0	0	0		1	2.2	2.3	1.8	0.6	0.3	0.1	0.5	33.7	125.3		0.6	0.5	0.5	0.3	0.1	0	0	0.6	10.9	142.5		0.8	0.9	0.4	0.5	0.6	0.3	0.1	0.5
chr3	12467248	12480812	ascaris_gene_02510	-	13565	Dynein heavy chain, cytoplasmic	testis	not_enriched	no		0	0	0.5	0	0	0	0	0		2.6	5.1	4.6	2.6	1	0	0	1.5	55.2	0.5		1.5	3.1	2	1	0.5	0	0	1.5	21	0		2	2.6	2.6	1.5	1.5	0	0	1.5
chr3	12494598	12509851	ascaris_gene_02514	+	15254	hypothetical protein	late_embryo	not_enriched	no		1.1	2.1	2.4	3.5	9	3.7	2.1	2.7		9	17.3	23.9	44.1	108.5	36.4	24.2	105.1	41	14.6		5.9	5.3	9.3	6.1	11.2	1.3	0.3	62.8	15.4	13.6		5.6	5.6	4.8	4	42.6	53.2	23.1	34.8
chr3	12514171	12525386	ascaris_gene_02516	-	11216	Kelch repeat and BTB domain-containing protein	testis	testis	yes		0.3	0	0.3	0.9	2	117.4	52.4	83.2		0.9	1.2	0.9	1.2	14.1	26.8	18.4	18.4	0.3	0.3		1.4	1.2	1.2	1.4	1.7	5.2	1.2	15	0.3	0		0.9	0.6	0	0.3	3.2	46.6	25.3	23
chr3	12526095	12534935	ascaris_gene_02517	+	8841	Tyrosine-protein phosphatase Lar-like protein	low_expression	low_expression	yes		0	0	0	0	0.5	24.9	13.4	17		0	0	0	0	5.1	44.2	59.4	17.5	0	0		0	0	0	0	0	1.8	0	8.3	0	0.5		0	0	0	0.5	0.5	26.2	14.7	11.5
chr3	12545864	12605815	ascaris_gene_02518	+	59952	hypothetical protein	ovary	ovary	no		0.2	0.2	0.2	0	0	0	0	0		2.4	2.2	1.4	1	0.7	0.3	0.3	0.5	25.1	4.6		2.9	1.7	1.5	0.9	0.7	0.3	0.2	0.5	10.2	5.3		3.8	3.4	2.4	1.4	1.4	0.5	0.3	1.9
chr3	12640006	12662765	ascaris_gene_02520	-	22760	glycerate kise	zygote	not_enriched	no		0.3	0.8	0.8	0.8	1	2.9	1.3	1.8		2.1	3.1	7.1	9.7	10.7	9.7	10.2	12.6	21	14.2		0.8	1.3	2.6	1.8	3.1	0.5	0.3	11.3	8.7	13.1		1.6	2.1	2.4	0.8	10	13.4	5.8	8.9
chr3	12668504	12691183	ascaris_gene_02521	-	22680	Acetyltransferase B complex subunit A25	testis	testis	no		0.6	1.3	0.6	0.6	0.6	0.3	0	0.3		4.4	13.6	13.6	13	11.7	9.2	5.1	10.4	14.6	18.7		1.6	1.9	3.5	1.9	1.9	0	0	9.5	3.5	12.3		2.5	1.9	1.3	0.9	5.4	3.8	2.2	3.5
chr3	12692026	12701252	ascaris_gene_02522	-	9227	Histone-lysine N-methyltransferase met-2, partial	early_embryo	not_enriched	no		0.7	0.7	0.7	0.7	0.3	0	0	0		2.7	7.7	11.4	10.4	3	3.7	3	4.7	13.4	13.4		1	1	2.3	0.7	0.7	0	0	3.3	3.3	9		0.7	1	1	0	1.3	1	0.3	1
chr3	12712303	12722654	ascaris_gene_02523	+	10352	hypothetical protein	early_embryo	not_enriched	no		1.4	2.3	3.8	2.8	1.4	0	0	0		8.9	30.5	40.8	40.8	8.9	1.4	0.9	27.7	34.3	75.1		3.8	4.2	8.4	2.8	2.8	0	0	23	10.8	77.4		9.4	10.3	6.6	4.7	8.4	3.8	2.3	8
chr3	12723020	12739039	ascaris_gene_02524	+	16020	hypothetical protein	zygote	zygote	no		0.5	0.5	0	0	0.5	1	0.5	0		5.3	7.2	5.3	4.3	2.4	1	1	2.9	6.3	39.5		8.2	5.8	3.4	3.9	1.9	0.5	0.5	2.9	3.9	33.3		9.2	7.7	3.9	2.4	2.9	1.4	1.4	5.8
chr3	12739008	12741292	ascaris_gene_02525	-	2285	hypothetical protein	low_expression	low_expression	yes		0	0	0	0	1.7	24.5	23.6	17.5		0	0	0	0.9	7.9	44.5	29.7	41	0	0		0	0	0	0	0.9	1.7	0.9	13.1	0	0		0	0	0	0.9	4.4	38.4	15.7	15.7
chr3	12759512	12764979	ascaris_gene_02526	+	5468	hypothetical protein	early_embryo	not_enriched	no		1.4	1.4	1.4	1.4	0	0	0	0		11.7	32.5	31.1	29.7	4.1	1.4	1.4	14.5	31.8	42.1		5.5	5.5	10.4	4.1	3.5	0	0	12.4	6.9	22.8		13.8	12.4	9.7	2.8	11.7	4.8	3.5	8.3
chr3	12765988	12777057	ascaris_gene_02527	+	11070	hypothetical protein	late_embryo	not_enriched	no		1.6	0.8	0.8	0.8	0	0	0	0		7.3	13	12.2	8.1	1.6	1.6	0	4.9	17.9	23.5		3.2	1.6	4.1	1.6	0.8	0	0	4.9	4.1	14.6		5.7	4.9	5.7	2.4	1.6	0.8	0	2.4
chr3	12803932	12827050	ascaris_gene_02528	+	23119	pepsin inhibitor dit33	testis	testis	yes		0	0	0	0.4	2.8	21	21	20.8		0.2	0.4	0.9	3	20.8	17.2	7.6	19.8	3	0.2		0.4	0.2	1.1	0.9	4.3	2	0.7	15.2	0.9	0.4		0.2	0.2	0.2	0.6	4.8	5.7	3.2	3.5
chr3	12833356	12866974	ascaris_gene_02529	+	33619	Calpain clp-1	late_embryo	not_enriched	no		0.4	1.1	1.1	0.8	0.3	0.7	0.4	0.5		2.3	9.8	10.4	9.3	4.9	11.3	8.9	6.9	8	3.4		1.5	1.6	3.4	1.8	1.2	0.3	0	5.6	3.7	4.5		3	4.4	5.2	1.9	2.9	3	2.3	3.6
chr3	12867199	12872777	ascaris_gene_02530	+	5579	Inner membrane protease subunit 2	early_embryo	early_embryo	no		1.7	2.3	1.2	1.2	0	0	0	0.6		15.5	23	19.6	16.1	4.6	1.2	2.9	15.5	33.4	36.8		5.2	5.2	5.2	2.3	1.2	0	0	13.2	8.6	28.2		5.8	5.8	3.5	1.2	2.9	2.3	1.7	4
chr3	12886964	12915541	ascaris_gene_02532	+	28578	peroxisomal multifunctiol enzyme a	late_embryo	not_enriched	no		0.5	1.2	1.1	0.8	0.3	0.1	0	0.1		4.6	14.7	14.4	15.8	4.4	0.5	0.8	9	15.1	38.5		3.4	2.9	4.5	1.8	1.4	0.3	0.1	7.7	5	34.4		6	5.3	4.9	1.9	3.1	1.4	0.7	3.9
chr3	12926023	12930631	ascaris_gene_02535	-	4609	Organic solute transporter alpha-like protein	low_expression	low_expression	no		0	0	0	0.3	0.3	17.6	13.2	6.1		0	0	0	0	3.3	16.3	11.5	12.2	0	0		0	0.3	0	0	0.5	0.5	0	4.1	0.3	0		0	0	0	0	1	12.5	6.6	7.1
chr3	12929154	12932932	ascaris_gene_02536	-	3779	hypothetical protein	low_expression	low_expression	no		0	0	0	0	1.1	34.9	19.6	14.2		12	10.9	4.4	4.4	15.3	63.2	37	49	2.2	0		13.1	6.5	4.4	4.4	3.3	2.2	0	18.5	1.1	0		28.3	18.5	7.6	3.3	6.5	51.2	27.2	45.8
chr3	12931602	12944123	ascaris_gene_02537	+	12522	BTB/POZ domain-containing adapter for CUL3-mediated RhoA degradation protein 3	ovary	not_enriched	no		0.8	1.2	0.8	0.8	0.4	0	0	0		4.7	11.6	10.9	16.3	2.7	0.8	0.4	9.3	32.2	20.2		3.1	2.3	3.5	1.9	1.2	0	0	10.1	13.6	22.9		5	4.7	2.3	0.4	3.5	0.8	0.8	4.7
chr3	12943128	12954009	ascaris_gene_02538	+	10882	exosome complex component rrp43	early_embryo	not_enriched	no		1.9	2.8	2.8	2.8	0.9	0.9	0	0		20.4	53.7	51.8	48.1	6.5	0.9	0.9	23.1	50	81.4		13	9.3	17.6	7.4	6.5	0	0	19.4	13.9	47.2		22.2	21.3	13	6.5	17.6	6.5	5.6	13
chr3	12957290	12965414	ascaris_gene_02539	+	8125	hypothetical protein	early_embryo	not_enriched	no		0.8	0.8	0.8	0.8	0	0	0	0		4.8	11.1	8.7	5.6	0.8	0.8	0	3.2	12.7	8.7		2.4	0.8	3.2	0.8	0.8	0	0	4.8	3.2	10.3		4.8	4	4	0.8	2.4	0.8	0.8	2.4
chr3	12988622	12992213	ascaris_gene_02543	-	3592	putative g-protein coupled receptor tkr-1	low_expression	low_expression	no		0	0	0	0	0	0	0	0		0	5.9	4.7	5.1	0.4	0.8	0	1.2	0.8	0.8		0.8	2.3	2.3	3.5	2	0	0	1.2	2.7	0.4		1.2	2.7	2	0	2.7	0.8	0.4	13.7
chr3	12992241	13029077	ascaris_gene_02544	-	36837	phosphatidylcholine:ceramide cholinephosphotransferase 3	zygote	not_enriched	no		1.1	1.4	1.1	1.4	0.6	0.3	0	0		10.9	19	20.4	14.2	4.2	1.4	1.1	7.2	49.1	37.4		10.6	8.9	8.9	5.6	2.5	0.3	0	8.4	18.7	26.5		18.7	18.1	12.3	6.7	6.1	2	1.4	13.7
chr3	13043982	13057085	ascaris_gene_02545	-	13104	hypothetical protein	early_embryo	not_enriched	no		1.4	1.4	1.4	0.9	0.5	0	0	0		6.4	17	14.7	14.3	4.1	4.6	4.1	6.9	29.9	60.7		2.3	3.2	3.7	3.2	1.8	0	0	6.4	10.1	57		3.2	2.8	0.9	0.9	2.3	1.8	1.4	1.8
chr3	13062450	13096616	ascaris_gene_02547	-	34167	ATP-dependent R helicase cgh-1	early_embryo	not_enriched	no		0.6	1.6	1.4	2.2	0.9	0.3	0.1	0.3		6.1	12.6	18.2	25	11.6	12.6	6.5	15.5	59.4	10.7		3	3	5.1	3.3	2.7	0.4	0.1	14	19.5	10.3		6.1	6.2	4.8	2.6	12.1	10.5	7.5	8.2
chr3	13096665	13139070	ascaris_gene_02548	-	42406	General transcription factor IIH subunit 2, partial	early_embryo	early_embryo	no		0.8	0.9	1.1	0.8	0.6	0.8	0.2	1.4		5.4	13	13.8	12.7	11.5	39.9	13.2	32	65.5	17.4		3.3	2.6	3.9	1.9	2.6	0.8	0.2	16.8	20	11.8		4.5	5.3	2.8	1.4	7.3	41	12.9	21.4
chr3	13140059	13169464	ascaris_gene_02549	-	29406	Protein unc-80, partial	ovary	not_enriched	no		0.3	0.3	0.9	0.3	0	0	0	0.3		5.5	4.6	8.3	6.1	1.8	0.3	0.3	1.8	80	4		3.1	2.5	2.1	1.5	1.2	0	0	1.8	25.5	1.8		3.4	2.5	1.2	1.2	0.9	0.3	0.3	1.5
chr3	13241092	13266790	ascaris_gene_02552	-	25699	Major facilitator superfamily domain-containing protein 6	late_embryo	late_embryo	no		0.5	0.9	0.7	0.7	0.3	0	0	0.2		5.1	15	10.8	14.1	3.7	0.9	0.7	7	7.5	15.7		3	3.5	4.2	3.1	1.4	0.2	0	5.6	2.1	9.4		3.7	4.7	4	1	2.6	1.4	0.7	1.9
chr3	13283304	13288788	ascaris_gene_02554	-	5485	Homeobox protein ceh-13	zygote	zygote	no		0	0	0	0	0	0	0	0		2.5	2.5	0.8	0	0	0	0	0.8	7.4	7.4		1.7	1.7	0.8	0	0	0	0	0.8	4.1	8.3		0.8	0.8	0.8	0	0	0	0	0
chr3	13356070	13390844	ascaris_gene_02562	+	34775	Homeobox protein lin-39	ovary	not_enriched	no		0	0	0	0	0	0	0	0		2	1.6	0.4	0.8	0.4	0	0	0.4	65.9	3.9		1.6	0.8	0.4	0.4	0.4	0.4	0	0.8	16.6	1.6		0.4	0.4	0.4	0.4	0.4	0.4	0	0.4
chr3	13401171	13409302	ascaris_gene_02564	-	8132	hypothetical protein	late_embryo	not_enriched	no		0.3	0.6	0.3	0.3	0	0	0	0		2.5	8.6	8.3	6.4	1.8	0.3	0.6	2.8	12.9	6.4		0.9	0.6	1.2	0.6	0.3	0	0	2.5	3.4	5.5		0.6	0.9	0.3	0.9	0.3	0.3	0	0.3
chr3	13410610	13413059	ascaris_gene_02565	-	2450	D ligase 4, partial	late_embryo	late_embryo	no		0	1.1	0	1.1	0	0	0	0		3.3	3.3	11	13.2	3.3	1.1	1.1	4.4	11	5.5		1.1	1.1	1.1	1.1	1.1	0	0	4.4	4.4	4.4		1.1	1.1	0	0	1.1	0	0	1.1
chr3	13412071	13415386	ascaris_gene_02566	-	3316	D ligase 4, partial	late_embryo	late_embryo	no		0	0.6	0.6	1.3	0	0	0	0		2.5	5	11.3	12	3.8	0	0.6	4.4	10.7	3.2		0.6	0.6	1.3	0.6	0.6	0	0	3.8	3.2	3.8		1.9	1.3	0.6	0	0.6	0.6	0.6	1.3
chr3	13427205	13433519	ascaris_gene_02568	-	6315	D ligase 4, partial	early_embryo	not_enriched	no		0.7	1.5	1.1	1.8	0	0	0	0		2.9	8.8	11.8	11.8	2.2	1.1	0.7	5.2	15.9	9.2		1.1	1.5	3.7	1.1	0.7	0	0	5.2	5.2	5.9		1.5	1.8	1.8	0.4	1.5	0.7	0.4	1.5
chr3	13437586	13448567	ascaris_gene_02571	-	10982	hypothetical protein	early_embryo	not_enriched	no		0.7	1.7	2	1.7	1	1	0.3	1.4		11.9	24.2	31	33.1	20.1	31.4	17.1	28.7	28	18.8		4.4	5.1	8.9	3.8	6.5	1	0.3	18.4	6.1	12.6		6.8	7.8	5.1	6.1	13.6	18.4	10.9	12.6
chr3	13437820	13448567	ascaris_gene_02572	+	10748	hypothetical protein	early_embryo	not_enriched	no		0.6	1	1	2.3	3.5	1.3	0.6	1.3		6.4	12.9	16.1	20.3	35.7	10.9	9	32.5	10.9	10		2.9	3.9	5.8	4.8	8.7	0.3	0.3	21.9	2.9	7.4		2.6	2.9	2.6	1.3	15.4	10.3	5.5	12.9
chr3	13447687	13455181	ascaris_gene_02573	-	7495	Fucose-1-phosphate guanylyltransferase	early_embryo	not_enriched	no		0.3	0.8	0.5	0.3	0.3	0.3	0	0.3		3.9	6.6	7.1	6	6.3	1	2.9	5.5	12.6	16.3		1.6	2.9	3.4	1.8	2.4	0.3	0	5	3.9	16		1.6	1.8	1	1.8	1.3	1	0.5	1
chr3	13461532	13478772	ascaris_gene_02574	-	17241	Pre-mR-splicing factor ATP-dependent R helicase mog-1	late_embryo	not_enriched	no		2	2.6	3.1	3.3	0.7	0.2	0.2	0.2		7.7	20	27.7	32.9	8.8	1.5	2.4	20.4	139.4	26.3		2.9	4.2	7.7	4.4	3.3	0.2	0	18.7	44.8	25.2		4.8	6.6	5.3	3.3	7.7	3.1	1.3	4.8
chr3	13482404	13484617	ascaris_gene_02576	-	2214	hypothetical protein	muscle	muscle	no		1.4	1.4	0.9	0.5	0.5	0	0	0		5.9	18.5	16.7	10.8	3.6	1.4	0.9	5.9	21.7	69.1		2.3	1.8	5	2.3	1.4	0	0	6.8	7.7	51.1		4.1	3.2	1.4	1.4	0.9	0.5	0.5	1.4
chr3	13486115	13503164	ascaris_gene_02577	-	17050	receptor expression-enhancing protein 2	early_embryo	not_enriched	no		0.7	0.9	0.4	0.7	0.5	0.2	0	0.4		10.4	10.2	10	8.1	5.7	10.4	1.8	6.8	5.6	28.2		7	4.5	4.3	7.7	2.3	2.2	1.6	8.6	3.4	33		17	5.6	8.1	17.6	10	5.7	3	5.4
chr3	13506560	13516334	ascaris_gene_02578	-	9775	magnesium transporter nipa2	testis	not_enriched	no		0.2	0	0.2	0	1.8	24	7.2	25.6		2	2.4	2.8	2.6	5.9	22.1	11.8	22.7	3.7	3.9		1.7	1.5	1.5	0.7	0.6	2.6	0.4	11.4	1.3	4.6		2.2	1.8	1.3	0.9	2	52	23.8	20.3
chr3	13516584	13545404	ascaris_gene_02579	-	28821	Magnesium transporter NIPA2	ovary	ovary	no		1.2	2.4	2.4	3	1.2	4.9	2.4	7.3		9.1	27.4	27.4	29.9	15.9	2.4	4.3	19.5	22	29.3		3	5.5	9.1	4.9	3	0.6	0	18.3	9.1	23.8		7.3	9.1	11	5.5	12.2	4.9	2.4	9.8
chr3	13572834	13589597	ascaris_gene_02582	-	16764	Replication factor A 73 kDa subunit	early_embryo	not_enriched	no		0.8	0.8	0.9	0.7	0.5	0	0.1	0.1		5.1	11.9	12.5	10.7	6	1.4	1.5	8.7	10.6	17.1		2.8	3	4.3	1.8	1.4	0.1	0	8.4	3.9	18.7		3.7	3.7	1.8	0.8	3.4	1.5	0.8	4.5
chr3	13608692	13618567	ascaris_gene_02584	-	9876	hypothetical protein	early_embryo	not_enriched	no		1.7	2.3	2.1	3	1.3	0.4	0.2	0.4		16.7	32.8	34.1	31.6	12.3	1.3	1.7	26.1	32.8	75		5.9	7	10.6	4.9	4.7	0.2	0	28.8	10.4	81.8		11.2	10.6	7.2	3.2	16.9	8.1	3.8	12.1
chr3	13620445	13663212	ascaris_gene_02585	-	42768	Protein OS-9	testis	not_enriched	no		1.2	2	2	1.4	1.8	1.1	0.5	0.9		12.1	28.6	28.3	22.4	29.1	39.7	41.4	46.7	14.9	20.7		9.3	8.6	9.1	5.7	4.3	1.5	0.4	24.5	4.6	16.6		13.5	10.2	6	3.2	7.4	26.5	11.7	21.2
chr3	13651400	13661557	ascaris_gene_02586	+	10158	hypothetical protein	testis	not_enriched	no		0	0	0	0	0.5	0.5	0.5	2.5		2.5	2.5	8	9.5	20	7.5	18.5	6	2	0.5		3	5	6.5	5	13	7	2.5	2.5	3	4		0.5	0.5	2.5	7.5	2	1	3	0.5
chr3	13686417	13732423	ascaris_gene_02590	+	46007	RING finger protein nhl-1, partial	early_embryo	not_enriched	no		2.3	3.3	2.5	2.5	2.5	2.5	1.1	2.3		17.1	46	42	41	28.4	26.1	23	38.7	19.2	102		6.5	7.1	10	3.8	5.2	1.5	0.4	28.6	6.7	67.3		9.8	10	7.3	4.4	14	88	43.1	31
chr3	13731634	13776651	ascaris_gene_02592	+	45018	atx related family member (atx-2)	early_embryo	not_enriched	no		2	3.4	2.6	2.6	3.4	0.2	0	0.5		9.4	44.9	39.1	38.5	39.3	5.6	2.9	38.7	54.6	195.5		6	6	9.4	4.6	8	0.3	0.2	37.4	20.3	197.6		6.3	5.6	3.4	2.2	10.1	4.5	2.6	9.9
chr3	13738186	13755371	ascaris_gene_02593	-	17186	hypothetical protein	testis	not_enriched	no		0	0.5	0.9	0.9	0.9	0	0	5.9		8.6	6.3	20.9	21.8	23.6	1.8	3.2	9.5	11.3	3.6		13.2	18.6	22.7	15	41.3	12.2	8.6	2.7	15.4	40.8		1.8	1.8	4.1	29	6.8	1.4	6.8	0.9
chr3	13787268	13795087	ascaris_gene_02594	+	7820	hypothetical protein	late_embryo	not_enriched	no		0	0	0	0	0	0	0	0		30.1	18.5	13.9	2.3	4.6	0	2.3	4.6	4.6	2.3		23.1	13.9	9.3	9.3	2.3	0	0	6.9	9.3	0		27.8	20.8	16.2	2.3	6.9	2.3	2.3	27.8
chr3	13799987	13825019	ascaris_gene_02595	+	25033	Phosphoenolpyruvate carboxykise GTP	muscle	not_enriched	no		0.9	0.5	0.5	0.5	0	0	0	0		3.9	5.4	5.4	6.7	2.3	0.5	1.1	3	4.4	4.6		6.1	6.3	5.1	3.5	2.5	0.7	0.4	5.6	6.7	4.6		12.1	9.3	6	2.3	3.7	1.8	1.1	8.4
chr3	13831330	13841657	ascaris_gene_02596	-	10328	Solute carrier family 25 member 40	early_embryo	not_enriched	no		1.2	1.2	1.2	0.9	0.6	0	0	0		4.5	15	19.2	24.9	8.4	3.3	2.4	17.1	14.1	28.8		1.8	2.7	3.6	1.5	1.5	0.3	0	13.5	3.9	21.3		3.3	3.3	1.8	0.9	2.4	1.5	0.9	2.1
chr3	13842264	13867667	ascaris_gene_02597	-	25404	leucine--tr ligase	late_embryo	not_enriched	no		1	1.2	1.2	1	1	0.2	0	0.2		5	10.7	17.7	16.7	13.2	2	3	7.7	11.7	11		2.7	2	4	2.7	4	0	0	6.7	3.2	10.7		1.5	1.5	1	0.5	2.7	1.5	1	2
chr3	13873609	13889511	ascaris_gene_02599	-	15903	F-box/LRR-repeat protein	late_embryo	not_enriched	no		0.8	1.6	0.4	1.6	0.8	0	0	0		3.2	9.5	11.5	10.3	5.5	2	1.2	6.7	25.4	41.2		1.2	1.2	1.6	0.8	1.2	0	0	5.2	7.9	28.9		1.2	1.6	1.6	1.2	1.6	1.2	0.8	1.2
chr3	13904085	13912550	ascaris_gene_02600	-	8466	F-box/LRR-repeat protein	early_embryo	not_enriched	no		1.4	2.7	2.7	4.1	2.7	0	0	0		6.8	21.8	27.2	34	20.4	0	2.7	51.7	72.1	65.3		2.7	2.7	6.8	2.7	8.2	0	0	44.9	25.9	76.2		4.1	4.1	4.1	2.7	10.9	4.1	2.7	8.2
chr3	13939446	13945581	ascaris_gene_02604	-	6136	hypothetical protein	low_expression	low_expression	yes		0	0	0	0	0.2	14.2	6.4	12.4		0.2	1	0	0	0.6	8.6	8.4	7	0	0		0.2	0.2	0	0	0.2	0.6	0	3.1	0	0		0.2	0	0	0	0.4	19.6	9.3	7
chr3	13950883	14051900	ascaris_gene_02605	+	101018	60s ribosomal protein l17	low_expression	low_expression	no		0.2	0.2	0.1	0.1	0.2	0.4	0.2	0.4		1	1.3	0.9	0.7	2.6	10.7	8.4	3.1	0.4	0.3		1.2	0.8	0.7	0.6	0.9	0.4	0.1	1.4	0.4	0.3		0.7	0.6	0.6	0.5	1.3	4.3	2.4	2.5
chr3	14048049	14082976	ascaris_gene_02606	-	34928	Nuclear cap-binding protein subunit 1-B	testis	not_enriched	no		0.3	0.5	0.3	0.3	1.7	0.5	0.3	0.3		2.2	3.6	6	5.7	19.4	6.5	7.2	6.7	3.4	2.1		1.4	1	1.5	0.7	1.9	0.2	0.2	4.8	0.9	1.5		0.9	0.9	0.7	0.5	5.7	6	3.4	3.6
chr4	82181	96740	ascaris_gene_02615	-	14560	hypothetical protein	testis	not_enriched	no		0	0.4	0	0.4	1.6	51.3	22.6	39.3		2.7	3.5	4.3	4.7	14.8	11.7	11.7	11.3	1.2	0.8		3.5	2.3	2.3	2.3	3.5	1.9	0.4	7	0.8	0.8		2.7	2.3	1.9	1.2	16.3	26.1	14	11.3
chr4	95785	120134	ascaris_gene_02616	+	24350	Eukaryotic translation initiation factor 3 subunit A	testis	not_enriched	no		0.8	1.2	0.6	2.3	2.5	0.8	0.2	1		5	13.4	17.2	24.6	26.9	37.2	26.3	35	10.1	22.1		2.7	2.5	5	3.7	5.8	2.5	1.2	24	4.1	22.3		5.4	9.7	8.3	4.8	25.7	97.9	51.1	35.2
chr4	168064	178032	ascaris_gene_02619	+	9969	Protein FAM173B	late_embryo	late_embryo	no		0.2	0.7	0.7	1	0.2	0.2	0.2	0.2		1	4.2	6.9	10.2	3.7	1.5	2.2	3.7	4.2	5.9		0.2	0.5	1	0.7	0.7	0.2	0	3.5	1.5	5.5		0.7	0.5	0.5	0.5	1.7	1	1.2	1
chr4	221848	229623	ascaris_gene_02623	-	7776	Ankyrin repeat and MYND domain-containing protein 2	late_embryo	late_embryo	no		0.4	1.1	1.1	0.7	0.4	0.4	0.4	0.4		5.5	16.6	18	21.3	3.3	0	0.7	9.2	11	12.9		2.2	1.8	3.3	1.1	1.1	0	0	6.6	2.2	4.8		4.4	4.4	3.3	2.2	2.2	1.1	0.7	2.9
chr4	265718	280403	ascaris_gene_02625	+	14686	G-protein coupled receptor tkr-1	zygote	zygote	no		0	0	0	0	0	0	0	0		1	1	0.4	0.4	0.6	0.4	0.4	0.2	16.9	38.2		1	0.2	0.2	0.2	0.2	0	0.4	0.2	4	22.5		1.8	1.2	1	0.8	0.2	0.2	0.2	0.8
chr4	437236	462769	ascaris_gene_02632	+	25534	hypothetical protein	zygote	not_enriched	no		2.6	3.6	2.6	2	3.2	1.2	0.6	1.6		8.9	29.2	28.8	21.2	60.7	122.5	65.1	117.5	65.5	74.4		3.8	3.6	6.4	2.6	5.2	5.8	0.8	59	19.5	63.7		4	3	2.6	1.2	10.5	190.4	88.1	57.6
chr4	517215	532791	ascaris_gene_02637	+	15577	Cell division control protein 45	zygote	not_enriched	no		1.2	2.2	1.5	1.5	0.2	0	0	0		6.2	24.7	18.5	14.8	4	1.2	2.2	8.2	6.4	40		3.2	3	3.5	1.7	1	0	0	7.2	2.2	31.4		4.9	5.7	3	2.2	3	1.5	0.7	3.5
chr4	531883	533837	ascaris_gene_02638	+	1955	hypothetical protein	zygote	not_enriched	no		0	0.5	0	0	0	0	0	0		3.1	4.7	5.7	5.7	2.1	0	1	2.1	1.6	12.5		2.6	2.6	2.1	1.6	1	1	0.5	2.1	2.1	7.8		0.5	0.5	0.5	1.6	0.5	0	0	0.5
chr4	533875	553240	ascaris_gene_02640	-	19366	Nodal modulator 1	late_embryo	late_embryo	no		0.4	0.6	0.4	0.4	0.4	0.9	0.4	1.1		4.5	9.7	10.1	9.3	10.8	4.7	5.2	12.3	9.3	6.9		1.9	1.7	3.7	1.9	1.9	0.2	0.2	6.3	2.8	6.3		1.5	1.7	1.5	0.6	2.8	11.4	5	3.2
chr4	553784	562592	ascaris_gene_02641	-	8809	Zinc transporter 2	late_embryo	late_embryo	no		0.8	0.8	2.4	2.4	1.6	4.8	4	2.4		8.8	24.9	24.9	33.8	15.3	4	4.8	24.9	22.5	3.2		4	6.4	8	4	5.6	0	0	20.1	8	4.8		4.8	6.4	4.8	4.8	14.5	7.2	4	7.2
chr4	566549	570416	ascaris_gene_02642	-	3868	Abnormal cell migration protein 10	late_embryo	late_embryo	yes		0	0	0	0	0.7	3.5	1.4	2.8		1.4	2.8	0.7	0	4.2	21.5	26.4	15.3	65.2	55.5		0.7	0	0	0	0	2.1	0	8.3	42.3	120.7		0	0	0	0	1.4	68	31.9	22.2
chr4	590042	591778	ascaris_gene_02644	-	1737	hypothetical protein	ovary	ovary	no		0	0	0	0	0	0	0	0		0	0	0	0	0.6	0	0	0	42.1	9.8		0	0	0	0	0	0	0	0	15	23		0	0	0	0	0	0	0	0
chr4	680973	705934	ascaris_gene_02647	+	24962	putative serine threonine-protein kise zyg-1	late_embryo	late_embryo	no		1.3	1.7	1.3	1.7	2	75.1	42.5	61		9.1	21.8	19.2	17	10	18.3	18.9	24.6	21.6	62.5		4.1	3.9	7.2	2	2.6	2.6	0.4	18.5	5.7	47.5		5.2	5.2	2.8	1.1	6.3	39.6	22.4	18.3
chr4	707230	714760	ascaris_gene_02648	+	7531	Tau-tubulin kise 1	testis	testis	yes		0.3	0	0	1	8.1	489.3	270.2	461.9		0.7	0.7	0	0.3	33.9	71.8	45	51.5	0	0		1	0.7	1.4	0.7	3	13.5	3	47.4	0	0		0.7	0.3	0.3	0	10.2	142.6	67.4	44.4
chr4	726474	735121	ascaris_gene_02650	+	8648	Cyate hydratase	zygote	zygote	yes		0	0	0	0	0.3	0.8	0.5	0.8		0	0	0.3	0.3	8.4	12.3	10.5	8.9	0.3	0		0.3	0.3	0.3	0	0.3	0.3	0	4.5	0.3	0.5		0	0	0	0	1.8	17.8	10.2	8.6
chr4	739515	748508	ascaris_gene_02652	-	8994	glycylpeptide n-tetradecanoyltransferase 2	early_embryo	not_enriched	no		1.5	2.6	2.3	2.1	0.5	0.3	0	0.3		7.9	30.5	33.1	37.4	7.9	1.8	2.8	18.2	26.1	38.7		2.8	2.6	4.6	2.3	2.1	0	0.3	16.4	6.2	26.4		3.6	4.4	1.5	1.8	3.1	1.8	1	2.6
chr4	774662	814714	ascaris_gene_02654	-	40053	Phosphatidylinositol 4-kise alpha	early_embryo	not_enriched	no		0.3	0.5	0.7	0.8	0.4	0	0	0.1		3.3	8.9	12.9	11.8	5.9	1.1	1	6.5	58.3	11.8		1.2	1.8	2.6	2.1	1.5	0	0	5.1	21.9	11.5		1.5	1.5	1.6	0.7	2.2	0.7	0.5	1.5
chr4	871921	877425	ascaris_gene_02659	-	5505	tm2 domain-containing protein	early_embryo	not_enriched	no		0.3	0.5	0.3	0.5	0	0.5	0.3	0.3		4	7.3	7.8	8.1	2.5	4	4.8	7.1	11.9	17.2		1.3	1.5	2	0.8	0.5	0.3	0	6.1	3.3	9.6		1.8	2	2.3	0.8	2.5	4.8	5.1	6.6
chr4	877919	884119	ascaris_gene_02660	-	6201	GTP-binding protein	testis	not_enriched	no		0.4	0.4	0.4	0.4	0	0	0	0		4.3	12.4	9.2	8.9	2.5	1.4	1.4	5.3	10.3	9.9		1.4	2.1	2.1	1.1	0.4	0	0	5	2.5	6.4		2.1	2.1	1.8	0	2.1	0.7	0.4	1.8
chr4	914669	920714	ascaris_gene_02662	-	6046	hypothetical protein	low_expression	low_expression	yes		0	0	0	0	0.9	21.7	14.8	18		0	0	0	0.5	16.2	65.6	46.7	49	0	0		0	0	0	0	0.9	1.4	0.5	13.4	0	0		0	0	0	0	6	64.2	24.5	19.4
chr4	958986	964526	ascaris_gene_02666	-	5541	Transcription initiation factor TFIID subunit 9B	testis	not_enriched	no		0.4	1.1	0.7	3.7	3.3	0.4	0.4	0.4		4.1	10.3	15.1	31.4	21.4	7.4	7.8	28.8	22.1	7		1.5	1.8	3.3	1.8	3.7	0.4	0	24	4.4	2.6		1.5	1.8	1.8	2.6	11.1	6.3	3.3	7.8
chr4	970599	981722	ascaris_gene_02668	-	11124	Checkpoint protein HUS1	early_embryo	not_enriched	no		0.9	0.9	1.3	1.3	0.4	0.4	0	0		4.8	12.7	17.6	21.9	6.1	0	0.4	9.7	11	12.3		1.8	1.8	3.5	1.8	1.3	0	0	10.5	3.5	10.5		2.6	2.6	3.1	1.8	8.8	3.1	1.3	3.5
chr4	982607	999836	ascaris_gene_02669	+	17230	sperm-specific protein	late_embryo	not_enriched	no		0	0	0.4	0.9	0.9	0.4	0	5.6		4.7	4.3	7.3	12.8	15	8.6	25.3	6.4	2.1	0.9		7.7	10.3	8.6	4.3	14.1	6	1.7	5.1	2.6	1.3		8.6	6.9	4.3	8.1	3.4	1.3	3	2.1
chr4	987752	995454	ascaris_gene_02670	-	7703	Mitogen-activated protein kise kise kise dlk-1	testis	testis	yes		0	0	0	0	0.9	30.6	21	16.2		0	0.3	0	0.6	17.7	27.6	21	20.7	0	0		0	0	0.3	0	1.5	1.8	0.3	11.4	0	0		0	0	0	0	4.5	39.1	18	21.9
chr4	999337	1007512	ascaris_gene_02671	-	8176	3-ketoacyl-CoA thiolase	early_embryo	not_enriched	no		0	0	0	0	0	5.2	3.2	2.4		1.2	1.2	1.2	0.4	0.4	12.3	14.7	4	12.3	93.4		0.4	0	0	0	0	0.4	0.4	2	3.6	83.1		0.4	0	0	0	0	3.6	4	3.2
chr4	1013792	1035069	ascaris_gene_02673	+	21278	Eukaryotic translation initiation factor 5B	early_embryo	not_enriched	no		0.9	1.6	1.8	1.8	2.7	0.7	0.4	0.9		4.8	18.3	19.2	23	29.4	7.5	6.6	21.7	19.4	62.8		2.1	2.1	3.7	3.9	4.4	0.2	0	18.9	5.9	66.4		3.6	3	2.3	1.4	8.4	4.8	2.5	5
chr4	1143235	1149826	ascaris_gene_02679	-	6592	Cell differentiation protein RCD1	zygote	not_enriched	no		0.6	1.2	1.2	1.6	0.9	3.4	2.5	2.5		5	9.9	19	28	19.6	82.4	39.5	54.1	14.3	16.2		2.5	2.8	6.2	3.1	3.1	1.9	0.9	36.1	4.4	14.6		3.1	2.8	1.9	1.9	20.5	160.7	71.5	46.3
chr4	1150209	1157446	ascaris_gene_02680	-	7238	cop9 siglosome and eif3 complex-shared subunit 1	testis	not_enriched	no		1.1	2.7	1.5	1.5	1.5	0.8	0	0.8		10.3	24.1	30.6	23.7	33.7	59.7	21.8	53.6	18.8	37.9		3.4	4.2	7.3	2.7	3.8	1.9	0	28.7	4.6	33.7		5	5.4	3.4	1.9	10.3	39.4	21.8	25.6
chr4	1169099	1181742	ascaris_gene_02683	-	12644	fanconi anemia group m protein	early_embryo	early_embryo	no		0	0	0	0	0	0	0	0		1.1	3	2.3	2.3	0.8	0.8	0.8	1.1	3	46.8		0.8	0.4	0.8	0.4	0	0	0	1.1	2.3	38.4		2.3	2.3	1.1	0.4	1.1	0.4	0.4	2.3
chr4	1214032	1219922	ascaris_gene_02687	-	5891	hypothetical protein	testis	testis	yes		0	0	0	1.3	7.2	238.2	84.8	234.6		0.3	0	0.7	1.3	24.5	37.2	28.7	37.8	0	0		0	0	0.3	0.3	3.6	8.5	1.6	28.4	0	0		0	0	0.3	1	49.9	261.7	134.7	86.8
chr4	1222040	1229440	ascaris_gene_02688	-	7401	t-box transcription factor tbx-8	late_embryo	not_enriched	no		0	0	0	0	0	0	0	0		0	0	0	0	0	0	0	0	0.7	55.7		0	0	0	0	0	0	0	0	0	33.3		0	0	0	0	0	0	0	0
chr4	1235536	1241461	ascaris_gene_02689	-	5926	Pyridoxamine 5'-phosphate oxidase	testis	not_enriched	no		0	0	0	0.4	0	13.2	8.1	4.7		0.9	1.3	2.1	1.3	3	3.8	5.5	3.4	4.3	5.1		0.9	0.9	0.4	0.4	0.4	0.4	0	2.1	0.9	2.1		0.9	1.3	0.9	0.4	0.9	1.3	0.4	2.6
chr4	1243578	1252105	ascaris_gene_02690	-	8528	hypothetical protein	late_embryo	not_enriched	no		0.3	0.8	0.8	0.8	0.6	0.3	0.3	0.3		1.1	5.8	5.8	5.5	2.8	0	0.8	3.3	7.7	18.8		0.8	0.6	1.4	0.3	0.6	0	0	2.5	2.5	13.8		0.3	0.3	0.3	0.6	0.6	0.6	0.3	0.6
chr4	1315391	1341225	ascaris_gene_02695	-	25835	Nuclear pore complex protein 15	late_embryo	not_enriched	no		0.5	0.8	0.6	0.8	1.5	63	33.4	57.6		3.2	13.9	13.5	12	17.7	50.2	26.8	36.6	24.2	11.7		1.3	1.5	2.8	2.1	2.7	2.1	0.4	17.7	6.5	8		1.6	1.7	1.4	0.8	5.8	39.8	18.7	15.4
chr4	1341335	1346616	ascaris_gene_02696	+	5282	adenylate kise	zygote	not_enriched	no		1	2	2.6	3.1	1	19.9	14.8	8.7		9.7	17.9	22.5	23.5	8.2	36.3	39.9	38.3	23.5	40.4		4.1	4.1	7.7	4.6	2	2.6	0.5	27.6	6.1	27.1		5.1	7.2	5.1	3.1	6.6	20.4	11.8	14.8
chr4	1383809	1392826	ascaris_gene_02701	+	9018	hypothetical protein	low_expression	low_expression	yes		0	0	0	0.5	4.8	141	116.7	100.3		0.5	0	0.5	0.5	22.2	137.8	120.4	58.1	0	0		0	0	0.5	0	1.1	3.2	0.5	22.7	0	0.5		0	0	0	0	4.8	55.4	30.1	32.2
chr4	1430525	1465177	ascaris_gene_02703	+	34653	hypothetical protein	late_embryo	late_embryo	no		0.7	0.9	0.7	1.3	0.9	0.2	0	0.2		4.8	8.4	12.1	13.7	10.4	2.9	2.9	9.9	14.1	9.1		2.9	2.4	3.8	2.2	2.7	0.4	0.2	8.8	4.6	7.3		6.6	5.9	4.9	1.8	8.2	3.5	2	5.1
chr4	1481333	1493405	ascaris_gene_02705	-	12073	ectopic p granules protein 3	testis	testis	no		0.8	1.1	1.1	2.1	3.7	6.9	5.5	4		4.5	11.1	14.8	22.7	37.7	212.9	123.7	116.6	11.9	29.8		1.8	2.6	4.5	4.5	7.6	4	0.5	48	3.7	21.6		6.1	8.4	6.6	4.5	55.9	162	78.1	96.8
chr4	1502463	1511222	ascaris_gene_02707	+	8760	Uncharacterized protein F44E2.9	late_embryo	not_enriched	no		1	1.7	2.1	2.4	0.3	4.8	5.1	1.4		7.2	15.1	26.4	32.9	11.3	11	12.3	22.9	29.8	15.7		2.7	3.1	7.5	3.1	3.4	0.3	0	21.9	11.6	10.6		3.8	4.1	5.5	3.4	7.5	5.5	3.8	10.3
chr4	1549153	1555111	ascaris_gene_02709	+	5959	Phosphatidylinositol 4-kise type 2-beta, partial	low_expression	low_expression	yes		0	0	0	0	2.1	39.3	32.6	17.1		0	0.5	0	1	71.4	243.1	145.4	163.5	0	0		0	0	0.5	1	5.7	5.2	0.5	54.3	0	0		0	0	0	0	8.8	110.7	58.5	52.8
chr4	1559370	1583231	ascaris_gene_02710	+	23862	ubiquitin carboxyl-termil hydrolase cyld	carcass	carcass	no		1.4	2.1	1.4	1.2	0.2	0.4	0.2	0.2		7.4	23.2	21.4	18.3	4.5	2.7	2.5	12.1	22.2	16.9		2.7	3.1	5.1	2.1	1.6	0.2	0	9.5	7	15.4		3.9	4.5	2.7	1.4	3.9	1.8	1	3.1
chr4	1597890	1607120	ascaris_gene_02713	+	9231	Polymerase delta-interacting protein 2	early_embryo	not_enriched	no		0.9	1.7	0.9	0.9	0	0	0	0		10.2	21.8	19.6	20.5	8.1	0	2.1	12	20.9	38.4		3.8	4.3	6	3	1.7	0	0	12.8	5.1	35		3.8	3.4	3.4	1.3	4.7	2.1	1.3	3
chr4	1648179	1649785	ascaris_gene_02715	-	1607	hypothetical protein	low_expression	low_expression	yes		0	0	0	0	0.6	16.2	16.9	19.4		0	0	0	0	1.2	6.2	3.7	5	0	0		0	0	0	0	0	0.6	0	3.1	0	0		0	0	0	0	0.6	1.9	2.5	1.2
chr4	1728450	1733061	ascaris_gene_02717	+	4612	Vesicle-associated membrane protein 3	low_expression	low_expression	yes		0	0	0	1.5	0.7	284.5	100.8	321.1		0	0.7	0	0	4.5	55.3	19.4	79.9	0	0		0	0	0	0	0.7	7.5	1.5	33.6	0	0		0	0	0	0.7	2.2	59	28.4	32.9
chr4	1797882	1805817	ascaris_gene_02723	+	7936	hypothetical protein	low_expression	low_expression	yes		0	0	0	1	4	178	101.1	219.3		0.3	0.3	0	0	13.2	41	26.8	43.9	0	0		0.7	0	0	0	1.3	7.3	1	28.7	0	0		0	0	0	0.3	3.3	81.6	37.3	23.1
chr4	1832162	1838429	ascaris_gene_02725	-	6268	casein kise i	testis	testis	yes		0	0	0.5	2.6	13	423.3	210.9	495.8		0.5	0	1	4.7	40.7	61.6	36	58.5	0	0		0.5	0.5	1	1	8.4	9.9	2.1	59	0	0		0.5	0.5	0.5	1	21.4	127.9	58.5	55.8
chr4	1939292	1946356	ascaris_gene_02730	-	7065	Mesocentin	ovary	ovary	no		0	0	0	0	0	0	0	0		0.2	0	0.2	0.2	0.6	0	2.1	0	0.4	0		0.2	0.6	0.4	0.4	2.8	11.6	8.2	0	0.4	0		0	0	0	0.7	0.4	0.7	2.8	0
chr4	1974892	1998639	ascaris_gene_02731	+	23748	hypothetical protein	muscle	not_enriched	no		0	0	0.2	0.3	1.1	7.7	11.4	3.4		0.6	1.5	1.9	3.9	18.9	21	15.6	16.9	8.7	21.3		0.3	0.3	0.6	0.3	0.6	0.5	0	7.9	1.9	8.2		0.5	0.3	0.5	0.2	6.3	6.9	4.8	7.9
chr4	1997106	2007638	ascaris_gene_02732	-	10533	chitin binding peritrophin-a domain containing protein	muscle	not_enriched	yes		0	0	0	0.3	0.3	107.6	56.7	57.7		0	0	0	0	0.3	7.7	9.2	7.4	0	0		0	0	0	0	0	3.4	0.6	8	0.3	0		0	0	0	0	0	16.6	10.1	7.4
chr4	2008024	2026779	ascaris_gene_02733	+	18756	Calcium-independent phospholipase A2-gamma	late_embryo	not_enriched	no		0.7	1.2	0.5	0.7	2.5	0.7	0.4	0.5		4.7	12.1	13	13.1	38.6	93.9	63.3	59.6	8.1	8.2		2.3	2.6	3.2	2.3	4.7	0.7	0.2	28.6	2.3	5.8		3.5	4.6	2.3	1.2	10.2	25.2	9.3	14
chr4	2028573	2038363	ascaris_gene_02734	+	9791	tr-dihydrouridine synthase -like protein	late_embryo	late_embryo	no		0.5	1.1	0.5	1.1	0.5	0	0	0		3.2	18.4	16.3	13.7	12.1	3.2	1.6	11	8.4	3.2		1.1	2.1	2.1	1.1	1.1	0	0	8.4	2.1	2.6		2.6	2.6	1.6	2.6	3.7	3.2	1.6	4.2
chr4	2063123	2075890	ascaris_gene_02736	-	12768	serine threonine-protein phosphatase pp1 isozyme 2	testis	not_enriched	yes		0	0	0	0	0.6	139.7	20.8	23.4		0.6	0.6	0	0.6	1.3	46.1	36.4	29.9	0	0		0.6	0	0	0	0.6	3.9	0.6	13.6	0.6	0		2.6	1.3	0.6	1.3	3.2	71.5	18.2	25.3
chr4	2076135	2087467	ascaris_gene_02737	-	11333	tyrosine-protein kise fer	testis	testis	yes		0.4	0.4	1.5	3.6	20.8	394	211.2	457.1		1.1	0	1.8	12.8	118.2	83.5	42.3	138.6	0	0.4		1.8	1.5	8.8	6.2	39.4	20.4	3.6	106.5	0	0		0.7	0.4	0	0.7	55.1	174.8	87.2	100
chr4	2087559	2095815	ascaris_gene_02738	-	8257	sh3 domain-containing protein 19	intestine	intestine	no		0.3	0.3	0	0	0	0	0	0		1.6	3.6	2.3	1	0.3	0	0.3	1.3	9.6	40.9		1	0.3	0.7	0	0	0	0	1.3	3	28.4		0.7	0.3	0	0.3	0	0	0	0.3
chr4	2100861	2115533	ascaris_gene_02739	+	14673	hypothetical protein	testis	testis	no		3.9	8.2	8.5	14.4	10.8	0.7	0.3	1		17.4	39.7	66.9	97.4	80.7	11.8	10.8	113.8	55.8	7.2		7.2	9.2	17.7	12.8	11.2	1.3	0.3	104	16.4	8.5		6.6	7.2	6.6	6.6	42.3	53.1	27.9	38.7
chr4	2120869	2135030	ascaris_gene_02740	-	14162	Protein Red	early_embryo	not_enriched	no		2.7	3.6	2.3	2.3	1.4	0.5	0	0.5		15	58	47.6	44.4	18.6	3.2	5.4	30.4	65.2	78.8		5	5.9	8.2	4.5	3.6	0	0	25.8	16.8	68		6.3	5.9	2.3	1.4	6.8	2.7	1.8	5
chr4	2136868	2148960	ascaris_gene_02741	+	12093	hypothetical protein	early_embryo	not_enriched	no		1.8	1.8	2.7	2.3	0.5	0	0	0.5		9.1	17.7	25	29.5	8.2	0.5	2.7	17.7	24.5	20.4		5	5.9	9.1	4.1	3.2	0	0	17.2	7.7	16.3		3.2	4.1	4.1	1.8	4.5	2.3	1.8	3.6
chr4	2152957	2178235	ascaris_gene_02742	+	25279	protein retil degeneration b	early_embryo	early_embryo	no		0	0	0	0	0	0	0	0		0.8	0.8	0.6	0.6	0.6	0.6	0.3	0.3	0.6	27.6		1.1	0.6	0.3	0.3	0.3	0	0	0.3	0.3	23.9		0.3	0.3	0.6	0.3	0.3	0.3	0.3	0
chr4	2208131	2253428	ascaris_gene_02745	-	45298	Protein CLASP-2	zygote	not_enriched	no		2.5	4.1	3.8	1.6	1.4	3.8	1.6	3.2		11.7	27.3	36.7	17.8	23	23.4	23.9	74.6	34.9	117.2		6.3	7.2	9.5	6.1	3.4	1.6	0.2	39.2	13.7	106.8		9.5	11.7	9.5	6.8	11	43.7	25.7	37
chr4	2284958	2328203	ascaris_gene_02748	-	43246	trifunctiol enzyme subunit	testis	not_enriched	no		3.2	4	3.2	5.8	6.6	1.4	0.6	1.8		13	49.5	52.8	77.2	76.2	14	14.2	57.4	97.1	64		5.6	6.2	11.8	9.6	13.6	1	0.4	46.7	29.5	51.4		9.2	10	10.6	3.6	35.1	24.3	14	22.3
chr4	2357686	2377915	ascaris_gene_02749	+	20230	hypothetical protein	intestine	intestine	no		2.7	4.1	4.5	1.8	1.4	0.5	0	0.5		11.8	43	47.1	29.9	17.7	7.7	8.2	30.8	23.1	43		5.4	7.2	9.1	3.6	2.7	0.5	0	21.7	6.8	47.1		11.3	12.2	8.2	3.6	9.1	11.3	3.6	9.1
chr4	2388886	2424579	ascaris_gene_02750	+	35694	hypothetical protein	testis	testis	no		1.9	2.2	1.9	1.6	1.3	0	0	0.3		10.8	28.8	19.9	21.8	18.3	1.6	2.5	16.5	19.9	18.7		5.1	4.4	5.7	3.8	3.8	0.3	0.3	15.8	6.3	21.5		4.4	4.1	3.5	0.6	7.6	4.4	2.2	3.8
chr4	2423822	2440484	ascaris_gene_02752	-	16663	hypothetical protein	muscle	muscle	no		0	0.7	0.7	0.7	0.7	0	0	2.1		6.2	3.4	12.4	9.6	8.3	2.1	4.1	2.8	4.8	1.4		7.6	12.4	15.2	8.3	17.2	10.3	9.6	0.7	5.5	15.8		1.4	1.4	2.8	16.5	2.8	0.7	7.6	0.7
chr4	2434819	2453181	ascaris_gene_02753	+	18363	hypothetical protein	muscle	muscle	no		2.1	3.4	2.8	2.4	1	0.2	0	0.2		11	26.2	24.9	21.9	11.8	3.7	2.9	14.9	45.8	200		4.9	5	7.8	2.9	2.6	0.2	0	12.1	14.1	165.2		3.7	3.9	2.6	1.1	3.2	2.1	1.1	2.4
chr4	2581579	2593864	ascaris_gene_02762	-	12286	Integrin-linked protein kise	muscle	not_enriched	no		0.4	0.4	0.6	1	0.2	2	1	1.2		3.3	6.3	9.6	11.4	6.3	12.8	7.7	14.9	10.2	8.6		1.8	1.4	2.6	1.4	1.2	0.4	0.2	8.6	2.4	5.1		1.4	1.6	1.2	0.6	2.2	13.3	4.5	8.2
chr4	2605507	2611794	ascaris_gene_02764	-	6288	hypothetical protein	early_embryo	not_enriched	no		0	0	0	0	0	0	0	0.3		0	0	0	0	0.5	3	0.5	0.8	2.2	115		0	0	0	0	0	0	0	0.5	0.5	92		0	0	0	0	0	0	0	0.5
chr4	2617413	2620901	ascaris_gene_02766	+	3489	hypothetical protein	low_expression	low_expression	yes		0	0	0	0.3	0.6	12.5	4.1	11.2		0	0	0.3	0.6	1.2	6.9	10.3	9.1	0	0		0	0	0	0	0.6	0.3	0	2.8	0	0		0	0	0	0	1.6	14.4	9.4	3.1
chr4	2619366	2622992	ascaris_gene_02767	+	3627	hypothetical protein	testis	testis	yes		0	0	0	0.6	1.8	36.3	13.5	36.9		0	0	0.6	1.2	2.5	17.8	23.4	19.1	0	0		0	0	0	0	1.2	1.2	0	6.1	0	0		0	0	0	0	3.7	29.5	19.1	6.8
chr4	2623697	2630193	ascaris_gene_02768	-	6497	26S protease regulatory subunit 4	testis	testis	yes		0	0	0	1	4.4	282.9	292.7	253.7		1.5	1	2.4	6.3	54.1	50.7	45.4	48.8	0	0		1	0.5	2.4	1.5	7.8	15.6	5.9	56.1	0	0		2.9	1	0.5	1.5	39.5	116.6	72.7	53.2
chr4	2631800	2648797	ascaris_gene_02769	+	16998	Gamma-tubulin complex component 2	late_embryo	late_embryo	no		0.7	1.1	0.8	1	0.2	0.2	0	0.2		4.4	11.1	12.1	13.9	5.6	2	2.5	8.3	9.5	11		1.6	1.6	2.3	1.3	1.1	0	0	6.4	2.5	8.7		2.6	2.6	2	0.8	5.6	2.9	1.6	3.1
chr4	2649527	2658009	ascaris_gene_02770	+	8483	hypothetical protein	low_expression	low_expression	yes		0	0	0	0.4	3.2	83.4	36.2	70.1		0.3	0	0.1	0.4	4	11.6	8	9.8	0	0		0.3	0	0.1	0.1	0.7	1.7	0.3	6.7	0	0		0.1	0	0	0.1	0.9	11.2	5.9	5.2
chr4	2660806	2661917	ascaris_gene_02772	-	1112	hypothetical protein	early_embryo	not_enriched	no		0.9	0.9	1.8	0.9	0	4.5	1.8	1.8		3.6	16.2	16.2	16.2	8.1	226.8	169.2	64.8	40.5	54		0.9	1.8	4.5	1.8	1.8	0.9	0	22.5	6.3	22.5		2.7	1.8	1.8	0.9	1.8	32.4	22.5	9
chr4	2662750	2682518	ascaris_gene_02773	+	19769	hypothetical protein	early_embryo	early_embryo	no		0	0	0	0	0	0	0	1.9		1.9	2.2	4.1	3.7	3.1	6.9	15.6	4.7	1.6	0.9		1.9	3.7	3.7	2.5	5.6	5	1.2	1.6	1.9	6.6		0.3	0.3	1.2	5	0.6	0.9	1.6	0.3
chr4	2724630	2768262	ascaris_gene_02777	+	43633	Receptor-type tyrosine-protein phosphatase C	testis	testis	yes		0	0	0.2	0.8	6.3	156.6	67.7	120.8		2.3	1.2	1.3	3.8	40.5	38.2	34.2	60.6	1.2	1.2		2.3	0.7	2.6	1.5	9.9	6.6	1.3	36.2	0.5	0.8		0.7	0.3	0.3	0.7	22.3	88.6	45.1	40.2
chr4	2769155	2778287	ascaris_gene_02778	+	9133	Serine/threonine-protein phosphatase PP1-2	carcass	carcass	yes		0.3	0	0	1.3	6	155.1	89.6	101.3		1.3	1.6	0.5	0.5	9.1	14.5	12.2	8.8	0.3	0.3		2.1	1.3	1	0.5	1.3	7.3	1.6	12	0.8	0.5		0.8	0.5	0.5	0.5	3.4	28.6	17.1	15.8
chr4	2782472	2812739	ascaris_gene_02779	-	30268	Activating sigl cointegrator 1 complex subunit 3	testis	testis	no		0.3	0.3	0.3	0.3	0.1	0.1	0	0.1		1.5	10.8	8.9	5.8	2.1	1	0.7	4	26.6	5.5		0.9	1.3	1.6	0.9	0.9	0.1	0.4	2.8	9.7	4.3		1	1.3	1.3	0.6	1.2	0.6	0.4	0.6
chr4	2827677	2829070	ascaris_gene_02780	+	1394	hypothetical protein	testis	testis	yes		0	0	0	0	0	10.3	12.3	14.4		1	1	0	0	1	12.3	3.1	3.1	0	0		0	0	0	0	1	4.1	0	12.3	0	0		1	1	0	0	1	1	2.1	2.1
chr4	2883400	2895850	ascaris_gene_02781	-	12451	Activating sigl cointegrator 1 complex subunit 3	testis	not_enriched	no		0.8	1.1	0.8	0.6	0.3	0	0	0		2.2	7.7	10.2	9.1	3.9	0.3	0.3	5.8	46.1	4.7		1.1	1.7	1.4	1.7	1.1	0	0	5.5	14.3	3.6		2.8	4.1	3.3	1.1	3	1.1	0.6	1.9
chr4	2905623	2915148	ascaris_gene_02784	-	9526	Tyrosine-protein phosphatase 69D	testis	testis	yes		0.3	0.3	0.3	2.1	10.3	273.7	129.6	206.5		0.3	0.3	0.6	1.8	28.9	27.1	13	33.5	0	0		0.3	0.9	0.9	0.3	5.1	7.8	1.5	33.2	0	0.3		0	0	0.3	0.3	16.3	90.1	39.2	36.5
chr4	2917539	2929611	ascaris_gene_02785	+	12073	d replication licensing factor mcm-5	late_embryo	not_enriched	no		1.5	2.8	2	1	0.5	0.5	0.3	0.5		6.9	34.7	37	16.3	6.9	5.9	7.2	13.8	23.2	25.8		2.6	3.3	4.9	2.6	1.3	0.3	0	10.5	5.1	18.9		3.8	4.1	3.1	2.6	3.3	3.8	2.3	3.1
chr4	2955442	2967691	ascaris_gene_02788	+	12250	Cuticle collagen 34	carcass	not_enriched	yes		0	0	0	0.2	0.7	14.3	6.2	14		0.3	0	0.2	0.3	3.7	2.6	3.4	5.4	0	0		0.3	0	0.2	0.2	0.5	0.7	0.2	3.3	0	0		0	0	0	0.2	2.3	12.4	5.4	4.9
chr4	3063354	3083304	ascaris_gene_02794	+	19951	hypothetical protein	late_embryo	late_embryo	no		0.4	0.4	0.9	0.4	0.9	0	0	1.8		6.7	4	15.2	11.6	14.8	3.1	7.6	3.6	6.3	1.3		6.7	13	14.8	7.2	21.5	10.8	12.1	1.8	8.5	13.9		0.9	0.9	3.1	20.2	3.6	0.9	8.5	0.4
chr4	3063534	3101473	ascaris_gene_02795	-	37940	udp-n-acetylglucosamine--peptide n-acetylglucosaminyltransferase	late_embryo	not_enriched	no		1.4	2.4	2.3	3.6	1.3	0.7	0.3	0.7		10.4	28	28.3	32	20.1	7.7	7.7	21	39.3	40		5.3	6	8.6	5	4.4	0.4	0.1	17.9	10.4	33.9		5.7	6.6	4.9	3	7.7	6.7	3.9	6.9
chr4	3103019	3122145	ascaris_gene_02796	-	19127	bess motif family protein	late_embryo	late_embryo	no		1.1	1.8	1.5	1.6	0.8	0	0	0.1		6.3	19.8	19.8	17.2	6.7	1	0.7	13.5	21	51.4		3.8	3.7	5.6	3.4	1.9	0.1	0	12.3	7.4	52.8		3.8	3.4	2	0.7	2.7	1.1	0.7	2.2
chr4	3123276	3130590	ascaris_gene_02797	+	7315	Receptor-type tyrosine-protein phosphatase gamma	testis	testis	yes		0	0	0	0	0.8	5.9	2	9.7		1	0.3	0.3	0.3	10.7	22.7	21.4	19.9	0	0.5		0.8	0	0.5	0.5	2.3	2.3	0.5	6.4	0	0.3		0.5	0	0	0	1.8	22.7	10.2	6.9
chr4	3128165	3139135	ascaris_gene_02798	-	10971	tyrosine-protein kise fer	testis	testis	yes		0.3	0	0.3	1.1	12.9	223.6	114.7	239.9		0.6	0.3	0.6	1.7	50	72.4	45.4	71.6	0	0.3		0.6	0.3	0.9	0.6	5.2	8	1.7	40.2	0	0.3		0	0	0	0.3	13.8	86.5	43.4	27.6
chr4	3139923	3155307	ascaris_gene_02800	-	15385	cre-such-1 protein	early_embryo	not_enriched	no		0.7	0.5	0.4	0.2	0.2	0.4	0.2	0.4		3.1	7.3	6.8	5.5	2.9	15.7	6.9	15.5	8	14.3		1.1	1.1	2.2	0.9	0.7	0.2	0	7.1	2	9.9		1.1	1.3	0.7	0.5	1.3	5.5	1.6	6.4
chr4	3157728	3170521	ascaris_gene_02801	-	12794	Ras-related protein M-Ras	late_embryo	late_embryo	no		1.9	2.4	2.4	1.9	0.5	0.3	0	0.3		5.6	13.1	13.4	12.3	5.6	4.3	2.7	9.6	20.1	27.6		2.9	3.2	4.3	2.1	1.9	0.3	0	9.9	5.6	24.6		4.8	5.4	4.8	2.1	3.2	1.9	1.1	3.5
chr4	3170931	3176378	ascaris_gene_02802	+	5448	hypothetical protein	early_embryo	not_enriched	no		0.2	0.4	0.2	1.1	0.9	0.9	0.4	0.9		1.3	3.5	4.8	7	10.1	7.7	5.2	9.4	5.7	7		0.4	0.7	1.3	0.9	1.3	0.2	0	7	2	3.5		1.1	1.1	0.7	0.7	7.2	7.9	4.2	6.1
chr4	3177412	3199734	ascaris_gene_02803	-	22323	ATP-dependent R helicase DDX55	late_embryo	not_enriched	no		0.5	0.3	0.5	0.3	0.3	0.2	0	0.2		3	6.1	5.9	5.3	2.5	1.2	1.4	3.4	7.3	11.2		1.9	1.7	2.2	1.5	1.5	0.2	0.2	4.6	6.1	8.8		1	1.4	1.5	1.7	1.9	1	1	1.2
chr4	3195548	3218973	ascaris_gene_02804	+	23426	myosin-11	late_embryo	not_enriched	no		0.6	0.8	0.6	0.6	0.4	0.2	0.2	0.2		4	13.4	14.4	10	4.2	3.4	2.8	7	13	6.4		1.8	1.8	2.8	1.6	1.4	0	0	5	3.4	3.6		1.4	1.6	1.2	0.6	1.2	0.8	0.6	1.4
chr4	3219028	3223134	ascaris_gene_02805	+	4107	Syntaxin-16	zygote	not_enriched	no		0.9	0.9	0.9	0.9	0	0.9	0	0		3.6	10.9	10	6.4	4.6	3.6	2.7	5.5	15.5	25.5		0.9	0.9	1.8	0.9	0.9	0	0	5.5	2.7	13.7		1.8	2.7	0.9	0.9	2.7	1.8	0.9	1.8
chr4	3229430	3277629	ascaris_gene_02807	+	48200	REST corepressor spr-1	late_embryo	not_enriched	no		1.1	1.2	1.5	1.5	0.8	1.1	0.5	1.1		5.4	18.8	20.1	17.7	13.7	29.4	17.8	18.5	14.6	20.7		2	2.6	3.9	3.4	2.9	0.5	0.1	10.9	4.1	18.5		2.3	2.4	1.9	0.8	3.5	25.3	10.3	9.4
chr4	3411493	3413911	ascaris_gene_02811	+	2419	sodium potassium-transporting atpase subunit alpha-4	low_expression	low_expression	yes		0	0	0	0	0	33.4	17.3	61.8		0	0	0	0	0	13.4	11.7	6.7	0	0		0	0	0	0	0	0.6	0	3.9	0	0		0	0	0	0	0	3.9	2.2	2.8
chr4	3438829	3473399	ascaris_gene_02813	+	34571	Protein RRP5	late_embryo	not_enriched	no		0.8	1.1	1.5	1.2	1	0.4	0.1	0.6		5	17.2	17.9	15.3	15.9	39.3	33.8	38.5	19.5	12.1		2.2	2.6	4.4	3	3.4	1.8	0.3	17.2	5.2	10.2		2.2	2.3	2.1	1.1	4.4	20	7	17.4
chr4	3512414	3527247	ascaris_gene_02815	-	14834	D-directed R polymerase III subunit RPC5	late_embryo	not_enriched	no		0.8	0.5	0.5	0.5	0.3	0.3	0	0		2.6	7	6	5	3.1	0.8	0.5	4.2	9.1	11.7		1.6	1	1.8	0.5	0.8	0	0	3.6	2.3	8.3		4.2	3.4	1.8	0.8	3.1	1.3	0.8	1.8
chr4	3527778	3545819	ascaris_gene_02816	-	18042	tyrosine-protein phosphatase 3	testis	testis	yes		0	0	0.2	0.8	6.7	106.8	46.4	108.9		1	1	1.3	3.7	37.1	33.5	21.9	51.6	0.2	0		0.8	0.6	2.9	0.8	6.7	3.1	0.8	33.1	0.2	0		0.4	0.4	0.4	0.4	10.2	51.8	24.6	21.9
chr4	3542600	3550337	ascaris_gene_02817	+	7738	dolichol kise	late_embryo	not_enriched	no		0.7	1.4	2.1	1.4	0.3	0	0	0		4.8	5.2	14.1	12.4	2.4	0.7	2.1	7.9	8.6	4.5		1.7	2.8	4.1	1.4	1.4	0	0	7.2	2.1	1.7		2.4	2.8	1.4	0.7	2.4	1.4	0.7	2.1
chr4	3583085	3614174	ascaris_gene_02822	-	31090	d topoisomerase 2-binding protein 1	testis	not_enriched	no		0.1	0.4	0.3	0.6	1.3	7.5	4.8	5.1		1.5	3.4	5.1	8.7	15.7	9.7	13	14.7	4	9.7		0.7	0.9	1.7	1.7	3.8	1.3	0.4	11.1	1.5	8		0.8	1	0.9	1.1	15.7	17.2	8	9.8
chr4	3614493	3620964	ascaris_gene_02823	+	6472	Ubiquitin-conjugating enzyme E2 21	early_embryo	not_enriched	no		0.9	1.4	1.4	2.3	4.2	0.5	0	0.9		6	11.1	13.4	21.3	27.7	7.4	8.3	23.6	14.3	9.7		3.2	3.2	5.1	2.8	6	0	0	18.5	2.8	11.1		4.6	4.2	3.7	2.3	25.9	22.2	12.5	18.9
chr4	3621075	3626705	ascaris_gene_02824	-	5631	Putative uncharacterized protein ART2	testis	testis	no		2.5	2.9	3.4	3.6	6.4	1.8	6.6	75.6		122.3	61.5	123.7	87.3	242.2	51	594.8	38.7	115	45.5		412.5	703.2	552.4	288.1	955.4	1562.6	1822.8	118.5	324.8	17.1		39.6	36.9	104.5	410.2	128.2	102	770.2	43.7
chr4	3624361	3681517	ascaris_gene_02825	+	57157	hypothetical protein	testis	testis	no		57.5	42.4	26.1	39.5	21	4.4	4.1	7.9		55.4	102.5	74.4	34.3	19.5	14.8	12.9	37.3	69.1	44.4		65.6	45.9	82.7	103.9	65	11.3	10.6	154.3	169.4	108.3		52.5	43.3	25.2	17.7	21	5.6	3.1	25.1
chr4	3625973	3645083	ascaris_gene_02826	-	19111	Putative uncharacterized protein ART2	testis	testis	no		7.1	7.3	8.6	8.3	14.7	3.9	14.1	174.7		321.9	136	307.7	219.4	604.6	108.6	1442.5	97.7	302.4	102.9		1004.1	1683.3	1343.7	711.3	2263.7	3632	4321.4	294.9	833.2	44.5		101.2	87.3	247.6	972	300	274.8	1767.5	108
chr4	3711498	3743086	ascaris_gene_02829	-	31589	histidine decarboxylase	testis	testis	yes		0.1	0.1	0.1	0.4	0.3	81.6	43.7	69.3		2.5	3.4	2.2	1.5	3.1	37.1	24.6	16	2	0.7		1.6	1	1	0.4	0.6	6.1	1.5	10.5	0.6	0.4		1.7	1	0.7	0.4	1	17.6	6.1	7.3
chr4	3744680	3752990	ascaris_gene_02830	+	8311	hypothetical protein	testis	testis	no		0	0	0	0.8	1.1	50.4	36.6	95.4		1.1	0.5	0.8	1.1	2.9	3.4	3.4	6.1	0.5	0.3		0.8	0.8	1.1	0.5	2.1	3.4	0.8	9.5	1.1	1.6		0.3	0.3	0.3	1.6	0.5	4.2	2.4	3.4
chr4	3749930	3776598	ascaris_gene_02831	-	26669	kise suppressor of ras 1	ovary	ovary	no		0.9	1.2	0.9	1.4	2.6	0.3	0.1	0.3		4.8	13.4	11.9	14.3	22.3	4.2	2	22.2	9.1	16.3		1.9	1.7	2.7	1.1	2.3	0.2	0	15	2.7	14.4		2.4	2.3	1.7	0.6	9	6.7	3	6.6
chr4	3796386	3815267	ascaris_gene_02834	-	18882	Glycyl-tR synthetase	late_embryo	not_enriched	no		1	0.8	0.8	0.8	0.2	0	0	0.2		5.2	9.7	8.8	7	5	1.5	1.1	4.9	10.9	12.3		2.1	2.8	3.6	1.5	1.1	0	0	4.7	3.2	11.4		2.6	2.8	2.3	0.6	3.4	1.8	1.1	2.1
chr4	3828599	3850675	ascaris_gene_02836	-	22077	sentrin-specific protease	late_embryo	not_enriched	no		0.8	1.2	0.9	1.3	0.3	0.1	0	0.1		4.4	12	12.9	12	4.6	0.5	0.5	8.4	11.3	25.9		1.9	1.6	3.5	1.5	1.3	0.1	0	7.2	3.2	22.2		2.9	2.9	2.4	1.2	2.8	1.3	0.8	2.4
chr4	3850761	3863612	ascaris_gene_02837	-	12852	Pre-mR-processing factor 19	late_embryo	not_enriched	no		1.5	2.6	2.1	1.2	0.6	0.2	0	0.2		7.8	23.4	23.7	16.4	7.3	4.1	3.1	14.8	41.6	47.4		3.2	2.9	5.7	1.8	1.4	0.2	0	12.5	10.4	45.3		3.4	4	2.6	1.1	3.5	2.4	1.5	2.8
chr4	3864711	3932703	ascaris_gene_02838	-	67993	ATP-binding cassette sub-family B member 6	early_embryo	not_enriched	no		0.5	1.3	1.3	3.1	4.9	0.9	0.4	1.2		6.1	14.6	17.5	36.5	52.8	30.8	26.6	60.9	13.1	13.2		2.2	2.4	8.5	4.9	8.3	2.4	0.5	41.8	4.9	10.6		1.3	1.6	1.9	1.3	25.6	86.2	43.4	40
chr4	3935083	3945635	ascaris_gene_02839	-	10553	26S proteasome regulatory subunit rpn-6.1	late_embryo	not_enriched	no		2.4	4.2	3.3	2.7	1.2	0.3	0	0.6		12.5	40.5	42	37.5	19.4	2.1	3.3	31.6	60.8	72.1		5.1	5.4	9.8	3.9	4.5	0	0	23.5	14.9	49.8		6.9	5.7	3.9	2.4	6.6	3.6	1.5	5.4
chr4	3954351	3963744	ascaris_gene_02840	+	9394	RIO-type serine/threonine-protein kise 3	late_embryo	not_enriched	no		1.8	3.6	3.9	4.3	5	0.7	0.4	1.8		10.4	27.3	42	53.9	57.8	12.2	12.6	80.8	42.7	62.8		5.4	6.5	10.4	5.7	10.4	1.8	0.4	51	11.8	52.8		7.2	9	6.8	4.7	32.7	41.3	18.3	39.9
chr4	3965011	3969289	ascaris_gene_02841	+	4279	Trafficking protein particle complex subunit 2-like protein	late_embryo	late_embryo	no		0.5	0.5	0.9	1.8	1.4	0.9	0.5	0.5		5.9	21.2	19	19.9	11.7	8.6	4.1	12.6	8.1	5.9		1.8	0.9	3.6	1.4	2.3	0.5	0	9	2.3	6.8		1.4	1.8	0.9	0.5	2.7	2.3	1.4	2.3
chr4	3976092	3991398	ascaris_gene_02843	-	15307	glutamate-rich wd repeat-containing protein 1	zygote	zygote	no		0.8	1.2	0.8	1.1	0.5	0.2	0	0.3		4.8	8.5	10.4	8.4	4.2	2.6	2.2	4.6	38.4	12.1		2	2.2	3.9	1.9	1.9	0.2	0	4.8	13.2	11.6		2.8	2.8	2	1.7	3.1	4	1.9	2.2
chr4	4148856	4169878	ascaris_gene_02847	-	21023	Phosphorylated adapter R export protein	early_embryo	early_embryo	no		2.8	3.8	2.8	3.5	2.1	0	0	0		12.9	31.1	33.2	37.8	17.1	3.8	2.8	21.7	29.7	85.7		5.9	5.6	9.4	3.1	2.8	0.3	0	18.9	7.7	72.8		5.2	4.9	4.9	1.4	7.7	3.8	2.4	4.9
chr4	4171227	4179223	ascaris_gene_02848	-	7997	Immunoglobulin-binding protein 1	zygote	not_enriched	no		2	3	2.5	3	3	0.5	0.5	0.5		15.3	34.6	32.1	31.6	21.7	8.4	6.4	25.7	24.7	49.9		8.9	6.4	8.9	4.9	4	0.5	0	24.7	9.9	42.5		8.4	8.4	4.4	2.5	9.9	7.9	4	6.9
chr4	4213139	4231884	ascaris_gene_02852	+	18746	Methylmalonic aciduria and homocystinuria type D	zygote	not_enriched	no		0.6	0.9	0.6	0.4	0.3	0.3	0.1	0.3		5.5	10.5	9.3	6.2	4.9	4.9	3.2	5.9	7.8	19		2.1	2.4	2.8	2.4	1.5	0.4	0.3	9.6	4.6	11.9		2.7	2.7	1.9	0.4	3.7	2.9	2.2	3.2
chr4	4285256	4298756	ascaris_gene_02854	+	13501	ribose-phosphate pyrophosphokise 2	early_embryo	early_embryo	no		0.9	1.4	0.9	2.1	2.7	0.8	0.3	0.8		7.9	14.9	15.7	24.8	22.7	38.7	45.7	33.1	7.8	18.3		2.7	2.4	4.4	2.7	4.4	0.8	0.2	17.2	1.7	11.4		2.1	2.4	1.8	1.2	16.9	24.1	11.7	14.8
chr4	4300137	4313072	ascaris_gene_02855	+	12936	hypothetical protein	late_embryo	not_enriched	no		1	1.5	0.8	1.5	0.4	0.2	0	0.2		7.3	18.4	18.8	23.2	7.7	1.7	2.1	11.3	14.4	67.6		2.7	2.7	4.8	2.1	2.1	0	0	10.6	3.8	49.1		3.3	2.7	1.9	1	5.8	2.9	1.9	3.5
chr4	4313497	4344329	ascaris_gene_02856	+	30833	protein wbscr14-like protein	early_embryo	not_enriched	no		0.4	0.8	0.9	0.5	0.2	0.3	0.1	0.2		3	8.6	9.3	6.6	4.8	5.2	2.4	5.7	17.6	28.3		1.5	1.3	3.1	1.6	0.7	0.1	0	4.5	5.9	24.8		2.7	1.5	1.2	0.6	0.7	0.7	0.4	1.2
chr4	4423271	4447296	ascaris_gene_02859	-	24026	hypothetical protein	early_embryo	early_embryo	no		0.9	1.4	0.9	0.6	0.4	0.1	0	0.1		4.5	11.7	10.7	10.3	3.9	0.9	1	6.1	18.1	19.5		1.6	2.1	3.2	2.3	1	0	0	6.6	6	16.8		2.3	2.5	1.4	0.9	2.2	1	0.6	1.8
chr4	4447919	4459623	ascaris_gene_02860	-	11705	CDK5RAP1-like protein	testis	not_enriched	no		0.9	1.1	0.6	0.6	0.3	0	0	0		4.6	10.6	12	8	4	1.4	2	4.6	9.5	6.9		2	2	2.9	0.9	0.9	0	0	4.3	3.2	5.4		1.7	1.7	0.9	1.1	2.3	1.7	1.4	2
chr4	4460242	4465276	ascaris_gene_02861	-	5035	RWD domain-containing protein 2B	zygote	zygote	no		0.8	1.5	1.5	1.1	0.8	3	1.5	1.9		3	8.4	14.1	15.2	5.7	21	23.6	17.2	4.2	10.7		1.1	2.3	2.7	1.1	1.1	0.4	0	9.1	1.1	4.6		1.9	1.5	1.1	0.4	2.7	9.9	6.1	6.9
chr4	4465385	4488807	ascaris_gene_02862	-	23423	Intermediate peptidase	late_embryo	not_enriched	no		1.4	1.9	1.6	1.8	0.9	3.9	2.3	3		8.6	18.2	21.9	19	9.9	9.9	7.1	13.1	27.7	20.5		3.7	3.7	6	2.1	1.6	0.2	0.2	11.3	7.6	15		3.7	3.5	2.6	1.2	8.3	8.5	4.2	5.1
chr4	4530564	4563796	ascaris_gene_02865	+	33233	CCR4-NOT transcription complex subunit 3	intestine	not_enriched	no		1.4	2.7	2.7	4.1	2.7	0.2	0.2	0.8		11.5	29.5	42.2	68.5	26.2	2.7	2.1	47.5	42.4	18		4.3	6.2	12.7	8	10.9	0.8	0.2	42.4	14.5	16.2		3.7	5.1	6.1	3.7	13.7	4.7	3.1	8.4
chr4	4590161	4656600	ascaris_gene_02867	+	66440	Pre-mR-splicing factor 8	early_embryo	not_enriched	no		0.8	1.3	1.8	1.2	1.4	0.7	0.4	0.7		6.9	15.8	23.1	20.3	20.8	17.3	14.7	25.4	35	16		3.1	3.2	5.6	3.4	4.9	0.8	0.2	16.3	10.4	12.8		2.9	2	1.8	1.3	12.7	31.3	16.4	17.8
chr4	4662373	4685688	ascaris_gene_02869	+	23316	hypothetical protein	late_embryo	late_embryo	no		3.1	4.1	4.4	3.5	0.6	0.1	0.1	0.1		12.8	39.5	33.8	31.5	6.3	0.8	0.8	20.1	17.3	19.7		6.5	7.7	12.6	4.4	2.9	0.1	0	16.1	4.3	15.5		11.2	11.1	5.8	3.3	4.4	1.5	0.8	4.4
chr4	4687727	4698032	ascaris_gene_02870	+	10306	gex interacting protein family member (gei-4)	late_embryo	late_embryo	no		3.3	4.4	3.5	3.9	3	0.2	0	0.4		12.6	31.1	35.7	39.1	23	3.9	3.1	37.2	35.4	43.7		7.6	8.1	13.7	3.7	5.6	0.2	0	34.6	11.7	44.2		7	6.8	5	2.2	16.8	9.1	5.4	12.2
chr4	4699613	4718312	ascaris_gene_02871	+	18700	gex interacting protein family member (gei-4)	testis	not_enriched	no		6.1	9.5	6.3	4.6	1.7	0	0	0		33.2	95.2	75.9	54.5	21.6	0.3	2.3	51.3	41.5	32.9		16.7	17	32.9	9.8	5.8	0.3	0	43.8	14.4	35.8		12.7	16.2	9.2	6.1	16.2	6.1	3.2	12.4
chr4	4715920	4728630	ascaris_gene_02872	-	12711	gex interacting protein family member (gei-4)	testis	testis	no		0.1	0	0	0.1	1	4.3	1.5	5.3		1.4	0.5	1	0.8	5.9	9.2	11.6	6.8	0.3	0.1		1.4	1	1.4	0.8	1.5	0.8	0.3	3.4	0.4	0.6		0.9	0.1	0.4	1.4	2.4	15.3	9.5	9.7
chr4	4728695	4736705	ascaris_gene_02873	-	8011	Histone deacetylase complex subunit SAP18	late_embryo	not_enriched	no		1.2	2.1	1.6	1.6	0.2	0	0	0.2		7.2	18.4	20.3	18.4	4.7	1.6	2.6	11.9	22	13.3		3.5	3.3	4.9	2.6	2.1	0.2	0	8.9	5.8	10		3	3.5	3	1.9	2.8	1.9	1.2	2.1
chr4	4741775	4753726	ascaris_gene_02875	+	11952	nuclear hormone receptor family member nhr-121	intestine	intestine	yes		0	0	0	0	0.9	0.9	0.6	35.4		0.3	0	0	0.3	7.9	8.5	7.3	5.7	0.3	0		0.3	0	0.3	0.3	3	10	2.7	1.5	0	0.3		0.3	0	0	0.3	1.5	2.1	3.9	0.6
chr4	4750320	4758143	ascaris_gene_02876	-	7824	Nuclear hormone receptor family member nhr-121, partial	testis	testis	yes		0.5	0.3	0.3	2.4	7.8	514	349.4	806.5		1	1.3	0.3	1	59.8	104.7	58.5	109.4	0	0		1.3	0.5	0.5	0.5	4.2	43.1	7.8	119.4	0.3	0		0.5	0.3	0	0.3	5.7	53	23.8	32.6
chr4	4759282	4785343	ascaris_gene_02877	-	26062	Glutathione reductase 2	late_embryo	not_enriched	no		0.4	0.2	0.2	0.5	1	23.4	15.7	16.8		2.4	4	4	3.3	5.6	13.6	13.5	10.9	9.7	6.4		0.9	0.9	1.5	0.9	0.9	1.1	0.2	6.8	2.6	4.7		0.9	0.6	0.6	0.4	1.4	8.2	3.6	4.6
chr4	4785571	4815303	ascaris_gene_02878	-	29733	V-type proton ATPase 116 kDa subunit a	late_embryo	late_embryo	no		1.4	1.6	1	0.9	0.3	0	0	0		7.3	16.6	14.5	11.3	4.7	0.7	0.9	8.2	17.1	22.3		3.5	3.7	4.9	2.6	1.9	0.2	0	9.4	4.9	20.6		3.5	4.2	3.1	1.6	4.2	2.1	1.2	2.4
chr4	4820786	4841887	ascaris_gene_02880	+	21102	putative malate	early_embryo	early_embryo	no		1.3	2.2	1.8	3.7	3.5	4.3	1.8	3.7		6	14.3	18.7	40.9	33.8	72.9	108.5	51.1	15.8	21.8		2.5	2.8	6.5	6.6	10.4	2.5	0.5	34.1	5.2	19.5		1.7	2.3	2	1.7	12.3	16.1	10.7	8.9
chr4	4862320	4876620	ascaris_gene_02881	+	14301	hypothetical protein	early_embryo	early_embryo	no		0.2	0	0	0	0.2	0	0	0		1.3	3.2	1.6	1.3	2	0.7	0.4	2	9.1	154.7		1.1	0.5	0.4	0.2	0.4	0	0	2	3.6	143.8		0.9	0.5	0.7	0.4	0.4	0.4	0.4	0.7
chr4	4881882	4889198	ascaris_gene_02882	+	7317	Glucosamine-6-phosphate isomerase 1	zygote	zygote	no		0	0	0.4	1.1	1.9	2.3	0.8	1.5		0.8	0.8	1.9	10.3	18.7	19.5	13.3	25.9	4.6	3.4		0.8	0	1.5	1.5	7.2	0.8	0	13.3	1.5	1.1		0	0	0.4	0.4	10.3	9.2	4.6	8.4
chr4	4891021	4911286	ascaris_gene_02884	+	20266	mitochonrial elongation factor Tu1 precursor	zygote	not_enriched	no		0.8	1.4	1.4	1.4	1	0.3	0.1	0.9		4	10.5	13	20.3	7.6	4.4	3.6	17.4	14.5	6.8		2.6	3.3	5.4	3.6	5	0.8	0.5	11.6	6.9	7.1		1.5	2	2.5	2.6	3.9	6.8	3.4	4
chr4	4905920	4921227	ascaris_gene_02885	-	15308	mitochonrial elongation factor Tu1 precursor	zygote	not_enriched	no		0.7	0.9	0.7	1.4	2.3	0.2	0.2	0.7		3	8.2	11.7	22	11.7	3	4.8	8.5	6	8		1.6	1.8	4.1	4.6	5.5	0.7	0.2	9.6	2.3	6.9		1.6	1.4	1.4	1.8	10.5	5.3	2.7	3.4
chr4	4922699	4938950	ascaris_gene_02886	+	16252	Kinesin-like protein KIF15 (klp-18)	early_embryo	not_enriched	no		1.2	2.3	1.7	0.6	0.8	1.2	0.4	1.4		6.8	27.9	28.1	16.3	9.1	2.7	5.2	14.5	88.8	20.7		3.1	2.7	5.8	2.5	2.7	0.6	0.2	9.5	25.5	16.6		7.2	7.2	4.8	1.9	6.4	8.1	3.7	6.2
chr4	4939241	4957140	ascaris_gene_02887	-	17900	tyrosine-protein phosphatase non-receptor type 9	testis	testis	yes		0.6	0.3	0.3	3.4	19.2	652.4	301.5	583.2		5.9	2.5	2.5	5.7	59.1	72.3	35.3	69.2	0.6	0		5.1	2.3	4.5	1.7	9.3	18.9	4	55.9	1.1	0		2.5	1.1	0.6	1.4	38.4	187.1	97.8	84.8
chr4	4992810	5002032	ascaris_gene_02893	+	9223	DDRGK domain-containing protein 1	zygote	not_enriched	no		1.1	1.1	1.3	1.1	0.7	0.2	0	0.2		5	13.8	11	10.3	3.7	5	1.8	6.1	8.1	8.1		2.9	3.1	3.7	1.8	2.6	2	1.1	6.1	3.5	6.4		2	2.4	1.8	1.3	2	1.3	0.9	1.5
chr4	5016974	5023774	ascaris_gene_02896	-	6801	R-binding protein with serine-rich domain 1-B	late_embryo	not_enriched	no		1.4	2.3	2.7	3.2	4.1	0.9	0	0.9		8.7	16.9	23.2	33.7	41	10.5	11.4	33.7	29.2	39.2		2.7	4.1	8.7	6.4	5.9	0.5	0	32.3	10	41		2.7	3.2	2.3	2.3	24.6	18.2	10.9	13.7
chr4	5047433	5062722	ascaris_gene_02898	+	15290	Polycomb protein eed-A	early_embryo	not_enriched	no		0.3	0.3	0.3	0.2	0.3	0.5	0.2	0.7		3.8	8.7	8.7	6.8	5	2.3	2.4	7.1	14.1	31.1		1.4	1.4	1.9	0.9	0.7	0	0	5.4	3.3	22.1		2.8	2.8	1.7	1.4	3.1	2.8	1.6	4.2
chr4	5066776	5072480	ascaris_gene_02899	+	5705	2-oxoglutarate/malate carrier protein	testis	testis	yes		0	0	0	0.6	0.3	21.3	9.3	40.5		0.9	0.9	0.3	0.3	9.3	24.1	20.7	21.3	0	0		1.2	0.6	0.9	0.9	1.2	3.1	0.3	13	0	0		0.6	0.3	0	0	0.6	7.7	3.4	4.9
chr4	5072798	5076661	ascaris_gene_02900	-	3864	hypothetical protein	testis	testis	yes		0	0	0	0	0	6.2	3.4	4.8		0.3	0.6	0.3	0	2	56.2	18.6	7.3	0	0		0	0	0	0	0.3	1.4	0.3	3.7	0	0		0.3	0	0	0	0	1.1	0.3	0.6
chr4	5080070	5090079	ascaris_gene_02902	-	10010	hypothetical protein	testis	testis	yes		0.1	0	0	0.1	0.1	44.7	55	50.6		0.1	0.3	0	0.1	1.4	8.8	7.8	3.9	0	0		0.1	0	0	0	0.5	3.9	1.4	3.8	0	0		0	0	0	0.3	0.3	7.6	4.7	2.8
chr4	5107429	5115443	ascaris_gene_02904	+	8015	tau-tubulin kise 1	testis	testis	yes		0	0	0	1.2	2.1	222.6	153	153.3		1.2	0.6	0.3	0.3	30.7	75.7	44.5	29.4	0	0		1.2	0.3	0.3	0	1.2	12.9	4.6	29.7	0	0		0.6	0.3	0	0	3.7	98.1	43.5	29.4
chr4	5149190	5160903	ascaris_gene_02907	-	11714	hypothetical protein	zygote	not_enriched	no		0.4	0.8	0.8	1.3	0	0.4	0.4	0		5.9	15.7	16.1	14	6.3	5.9	3.8	9.7	9.3	15.7		2.1	1.7	3	2.5	1.7	0	0	9.3	3	22		1.7	3	3.4	1.3	4.2	2.1	2.1	3.4
chr4	5160689	5205731	ascaris_gene_02908	+	45043	Nuclear pore complex protein Nup98-Nup96, partial	early_embryo	early_embryo	no		1.9	3.4	4.6	5.1	4.8	0.7	0.4	4.4		14.1	41.5	56.8	69.7	69	45.7	36.7	94.9	78.1	66		5.5	5.6	12.3	9.2	8.1	4.1	2.1	62.8	23.1	57.3		4.6	4.6	3.7	2.6	22.2	60.7	34.4	32.8
chr4	5199321	5208298	ascaris_gene_02909	-	8978	Serine/threonine-protein kise	early_embryo	not_enriched	no		0	0	0.3	0.7	2.4	26.7	18.7	30.1		4.5	1	3.8	3.1	18	14.9	14.9	12.8	1	1		4.2	3.8	4.5	2.8	9.3	4.2	2.1	9.7	1.4	5.2		1.4	0.7	0.7	2.8	5.2	17.3	8.3	10.7
chr4	5215874	5223768	ascaris_gene_02911	+	7895	DNA repair protein XRCC1	late_embryo	not_enriched	no		1.5	1.5	1.7	1.5	0.2	0	0	0		4.2	13.2	13	11	3.2	0.2	1	7.4	13.2	22.6		2	1.2	2.7	1.2	1	0	0	6.6	3.4	19.9		2	2.5	1.5	0.5	2.2	1.2	0.7	1.5
chr4	5230249	5232529	ascaris_gene_02913	-	2281	hypothetical protein	ovary	ovary	no		0.7	1.4	1.4	0	0	0.7	0	0.7		7.7	14.7	16.2	4.2	2.8	3.5	1.4	4.9	23.9	21.1		5.6	5.6	9.8	2.1	1.4	0	0	6.3	28.8	35.8		5.6	3.5	2.8	0.7	2.1	1.4	0.7	2.1
chr4	5244668	5259118	ascaris_gene_02915	-	14451	hypothetical protein	testis	testis	no		1	1.3	1.8	5.4	6.7	5.4	1.8	5.6		6.7	19.7	44.6	117.2	147.5	72.1	41.8	212.9	51.8	46.7		3.1	2.3	17.2	17.2	55.1	7.2	0.5	105.4	10	32.6		3.6	3.8	4.1	4.1	71.6	210.8	88	81
chr4	5268979	5282620	ascaris_gene_02916	+	13642	putative dyctin subunit 2	early_embryo	not_enriched	no		0.4	0.9	0.6	0.6	0.6	1.3	0.6	1.1		3.1	8.1	9.8	11.4	9.8	5.5	4.4	13.1	7.7	9.4		1.7	1.5	2.8	1.8	2.6	0.6	0.2	13.1	2.2	7.7		2.8	2.8	1.7	1.8	9.9	7.7	4.1	7.9
chr4	5283501	5290140	ascaris_gene_02917	+	6640	putative regulator of inte immunity protein 3	late_embryo	not_enriched	no		1.9	3.7	2.5	4.3	6.8	1.2	0.6	2.5		10.6	24.2	29.8	34.8	55.3	21.1	19.3	42.9	36.6	14.3		5.6	5.6	10.6	5.6	5.6	3.7	0.6	41	13.7	15.5		6.2	9.9	10.6	5.6	49.1	98.8	47.8	39.8
chr4	5290333	5296859	ascaris_gene_02918	-	6527	hypothetical protein	low_expression	low_expression	yes		0	0	0	1.1	0.4	150.5	88.5	72.2		0.4	0	0.7	2.5	2.8	24.4	22.7	16.6	0	0		0.4	0	0.4	0.7	2.1	3.2	1.1	12	0	0		0	0	0	0.7	2.8	46.4	26.2	18.4
chr4	5317800	5325418	ascaris_gene_02920	-	7619	Zinc finger protein 622	zygote	zygote	no		1.3	1.6	1	1	0.3	0.3	0	0		8	22	15.3	12.1	3.8	0.6	1.9	8.3	22.3	21		3.8	3.5	4.5	2.2	1.3	0.3	0	8.9	7	14.6		4.8	5.1	4.1	1.6	2.5	1.3	1	2.5
chr4	5331848	5358377	ascaris_gene_02921	+	26530	UTP--glucose-1-phosphate uridylyltransferase	muscle	not_enriched	yes		0	0	0	0	0.3	2.2	1.2	1		0.2	0.4	0.4	0.4	6.7	18.1	12.5	22.1	5.8	1.2		0.1	0.1	0.1	0.1	0.7	0.9	0.1	7.6	1.5	0.8		0.1	0.1	0.1	0.1	1.9	21.4	7.7	12
chr4	5361054	5372101	ascaris_gene_02923	+	11048	hypothetical protein	testis	testis	yes		0	0	0	0.2	1.4	103.5	114.2	94.3		2.3	0.7	0.5	0.5	45.2	621.3	211.2	153.2	0.2	6.2		1.7	1.4	0.7	0.9	3.5	22.5	10	98.7	0.3	5.4		1.9	1.7	0.9	0.3	3.8	24.8	25.1	8.1
chr4	5361869	5366856	ascaris_gene_02924	-	4988	hypothetical protein	testis	testis	yes		0	0	0	0	1.8	69.6	46.3	83.1		0	0.4	0.4	1.3	34.6	70.5	43.6	48.1	0	0.4		0	0	0.4	0.4	2.7	9	2.2	30.1	0	0.9		0	0	0	0	7.2	31.4	15.3	15.3
chr4	5387451	5397889	ascaris_gene_02926	+	10439	Ankyrin repeat and SAM domain-containing protein 6	zygote	not_enriched	no		0	0	0	0	0	0	0	0		0.3	0.9	0.3	0	0.3	0	0	0	2.6	38.8		0.6	0	0	0	0	0	0	0	0.9	32.2		0.3	0	0	0	0	0	0	0
chr4	5435193	5445290	ascaris_gene_02929	+	10098	Putative methyltransferase C9orf114 homolog	zygote	not_enriched	no		1.1	2.7	2.7	3.3	2.2	0	0	0		12	20.2	25.7	32.8	17.5	2.7	4.4	23.5	30.6	40.9		8.2	4.4	8.2	3.3	3.8	0	0	20.2	7.6	40.4		5.5	4.9	2.7	1.1	7.1	6.6	4.4	6
chr4	5445765	5461472	ascaris_gene_02930	+	15708	Phosphatidylserine decarboxylase proenzyme	early_embryo	not_enriched	no		0.7	1	0.7	0.7	0.5	2.7	1.2	2.2		4.1	5.9	6.6	5.6	6.6	13.2	16.6	9.8	7.3	15.4		3.2	1.7	2.2	1.2	0.7	0.7	0.2	4.4	4.4	11.5		3.7	2.7	3.2	1.5	5.6	20	7.8	11
chr4	5463821	5472667	ascaris_gene_02931	-	8847	T-box transcription factor tbx-8	early_embryo	not_enriched	no		0	0	0	0	0	0.2	0	0.2		0.2	0	0	0.2	1.4	2.8	2.1	0.9	0	51.3		0.2	0	0.2	0	0.2	0.5	0	0.7	0	60.4		0.2	0	0	0	0.2	0.9	0.7	0.5
chr4	5472500	5480219	ascaris_gene_02932	+	7720	putative tyrosine phosphatase protein n1	testis	testis	yes		0	0	0	0.2	3.8	8.2	2.6	6.1		1.1	0.5	1.3	7.2	46.6	24.7	25.2	26.5	0	0.2		0.7	0.2	1.8	1.3	5.1	7.5	2.9	18.8	0	0		0.2	0	0.2	0.5	11.3	98	41	30.4
chr4	5475763	5480219	ascaris_gene_02933	-	4457	Tyrosine-protein phosphatase corkscrew	testis	testis	yes		0	0	0	0.2	1	6	4.1	9.6		0.5	0	0.2	1	28.4	146.2	43.1	37.1	0	0		0.7	0.2	0.7	0.7	6.5	14	1.2	33.7	0	0		0.2	0	0	1	4.1	68.4	22.4	47.2
chr4	5480301	5506875	ascaris_gene_02934	-	26575	atp-dependent clp protease atp-binding subunit clpx	testis	testis	yes		0	0	0	0	2.1	10.1	8.5	85.8		2.6	2.3	1	3.1	17.1	26.2	48.2	26.7	0.3	0.3		2.3	0.8	1.3	1.6	4.4	56.7	42.2	16.3	0.3	1.6		0.8	0.3	0.3	1.8	4.4	11.4	34.7	7
chr4	5484264	5530908	ascaris_gene_02935	+	46645	msp-domain protein 4	testis	testis	yes		0.6	0.5	0.2	0.7	0.6	56.6	48.9	75.9		5.8	4.5	3.7	3.7	6.6	17.9	11.4	9.4	2.9	2.9		3.8	3.9	4	1.6	5.9	12.3	5.5	11.4	1.8	3.5		1.9	1.5	1.7	2.5	3.2	9.8	7.7	5.1
chr4	5537173	5542808	ascaris_gene_02936	-	5636	40S ribosomal protein SA	late_embryo	late_embryo	no		0.8	0.8	0.8	2.3	3.9	2.3	0.8	3.1		5.4	3.1	12.5	11.7	37.4	17.1	14	15.6	7.8	4.7		2.3	3.1	7	5.4	8.6	1.6	0	18.7	7	4.7		0.8	1.6	0.8	1.6	20.2	57.6	37.4	17.9
chr4	5543126	5555901	ascaris_gene_02937	+	12776	3-hydroxyisobutyryl-CoA hydrolase	early_embryo	not_enriched	no		0.2	0.3	0.5	0.5	0.3	0.2	0.2	0.2		2.2	5.8	7	5.5	2.6	3.4	3.4	4.6	8.6	11		1	1.4	1.9	1.2	0.9	0.3	0.2	4.5	2.6	8.9		1.5	1.9	1.4	0.9	2.1	1.2	0.9	1.4
chr4	5554909	5575804	ascaris_gene_02938	-	20896	putative protein phosphatase 2c	early_embryo	not_enriched	no		1.1	1.6	1.1	1.3	0.4	33.9	23.6	37.3		9.2	18.6	16.6	12.1	5.6	7.9	7	11.7	18.4	49.4		5.2	4.9	6.5	3.8	3.1	2.9	0.7	14.8	6.1	48		4.5	4.5	4.7	2.2	5.6	4.5	2.9	5.8
chr4	5555397	5564786	ascaris_gene_02939	+	9390	hypothetical protein	testis	not_enriched	no		0	0.4	0.4	0.4	0.8	0.8	0.4	8.7		5.4	3.7	8.3	6.2	6.6	3.3	6.2	5	3.3	0.8		4.6	9.1	10.3	5.4	11.2	11.2	4.6	2.1	5.8	13.7		1.2	0.8	1.2	8.3	2.1	2.1	4.1	0.8
chr4	5577823	5596379	ascaris_gene_02941	-	18557	Transmembrane protein 165	late_embryo	late_embryo	no		1.2	2.4	2.2	2.1	1	0.7	0.3	1.3		9.7	23.3	26	26.3	14.3	20.7	15.4	33.8	26	87		4.6	4.7	8.7	4.1	5	3.2	1.9	21	8.3	81.5		4	4.7	4.7	4.1	6.9	52.4	30.4	20.5
chr4	5603922	5617075	ascaris_gene_02942	+	13154	F-box only protein 42	late_embryo	late_embryo	no		1.2	2.1	0.9	0.9	0.3	0	0	0		6	18.2	16.1	15.5	3.6	1.8	0.9	7.8	31.9	29.8		2.1	3	3.9	2.1	1.2	0	0	6.3	7.8	23.6		1.8	2.7	1.2	0.3	1.5	0.9	0.6	1.2
chr4	5617224	5625736	ascaris_gene_02943	+	8513	Glia maturation factor gamma	early_embryo	not_enriched	no		0.2	0.4	0.4	0.4	0	0	0	0		2.5	5.1	6.1	4.8	1.5	0.4	0.2	2.7	6.7	19.6		1.1	1.1	1.3	0.6	0.4	0	0	2.1	1.7	11.8		0.8	1.1	0.8	0.2	0.6	0.2	0.2	0.6
chr4	5648419	5663423	ascaris_gene_02945	-	15005	cullin-1	zygote	not_enriched	no		1.1	1.1	0.9	0.9	0.6	0.9	0.9	0.9		5.4	17.1	18	17.4	8.9	3.1	3.1	14	9.1	7.7		2.3	2.9	4.3	2.3	2	0	0	10	2.6	6.3		2.9	3.1	2.3	0.3	4.9	3.7	1.7	3.4
chr4	5663418	5678029	ascaris_gene_02946	-	14612	Cullin-1	testis	testis	no		2.1	2.8	2.4	5.2	12.3	168	194.9	129.5		16.1	33.8	36.1	66.6	154.7	85.8	69.5	138.2	25.3	35.7		7.1	7.6	17.7	16.8	32.1	22.2	10.6	114.3	7.6	31.7		5.7	5.4	4.5	2.6	76.1	86.2	34.7	55.5
chr4	5706361	5742679	ascaris_gene_02948	-	36319	Ubinuclein-1	early_embryo	not_enriched	no		1.4	1.5	1.3	1.4	0.4	0.1	0	0.3		8	34.5	28.6	22.9	11.2	2.3	2.2	14.2	24.8	74.9		3.1	2.9	4.9	2.5	1.7	0.2	0	11.6	6.9	55.8		3.6	3.2	1.7	1	3.2	1.7	1.4	2.6
chr4	5744911	5757887	ascaris_gene_02949	-	12977	histone-lysine n-methyltransferase setd3	early_embryo	not_enriched	no		1.5	1.5	0.9	1.1	0.8	0.3	0.1	0.1		8.4	20.7	18	15.7	8.7	1.6	2.3	11.2	14.8	17.7		3	3	4.6	3	2.3	0.1	0.1	9.8	3.9	14.2		3.8	3.8	2.8	1.4	5.1	2.4	1.6	3.1
chr4	5826398	5841097	ascaris_gene_02953	-	14700	gex-3-interacting protein 13	late_embryo	not_enriched	no		0.6	1	0.6	0.6	0.2	0	0	0		2.9	8.6	8.9	7	3.2	0.2	0.4	4.9	21.3	246.9		1.5	1	1.5	0.6	0.6	0	0	3.8	4.8	188.8		1.1	1.1	0.8	0.4	0.8	0.6	0.4	1
chr4	5876510	5897488	ascaris_gene_02954	-	20979	hypothetical protein	testis	testis	no		0.7	1.2	1	1.9	0.5	0.2	0	0		9.1	19.6	16.3	18.2	7.2	1.2	1.4	8.9	15.1	18.9		5	3.6	5.3	1.9	2.4	0.2	0.2	8.6	5.7	8.9		5.7	4.5	4.1	1.2	4.1	1.7	1.4	2.9
chr4	5903484	5913554	ascaris_gene_02957	+	10071	Diphthamide biosynthesis protein 1	testis	not_enriched	no		0.6	0.8	0.4	0.4	0	0.2	0	0.2		3.8	7.5	8	5	1.9	0.6	1.3	4.6	4.2	19.1		1	1.3	2.3	0.8	0.8	0.2	0.8	3.8	1.3	11.5		1.3	1.1	1	0.6	0.6	0.2	0.4	0.8
chr4	5998963	6018740	ascaris_gene_02961	-	19778	Mitogen-activated protein kise kise kise MLT	zygote	not_enriched	no		1.3	1.9	2.1	2.5	2.1	0.3	0.1	0.3		5.4	26	27.8	27.5	17.9	2.5	2.4	16.3	10.6	14.4		2.4	3	4	1	1.9	0.1	0.1	11.4	2.5	10.2		3	3	2.2	1.6	5.8	3.4	1.9	3.7
chr4	6047566	6054814	ascaris_gene_02963	-	7249	hypothetical protein	late_embryo	not_enriched	no		0.5	1.1	0.5	0.8	0.3	0.3	0	0.3		4.8	8.6	9.1	10	3	2.4	4.3	6.7	15.9	47.6		2.2	2.2	2.7	1.6	1.1	0	0	7.5	4.6	37.7		1.9	1.9	1.1	1.1	1.6	1.3	1.1	1.6
chr4	6056094	6065750	ascaris_gene_02964	-	9657	Odorant response abnormal protein 4	late_embryo	late_embryo	no		0.5	0.8	0.5	0.5	0.3	0	0	0		2.3	5.5	5	4.3	2.5	0	1	3.3	8.3	16.4		1	1	1.8	0.8	0.8	0	0	3.5	2.8	14.4		1	1	0.5	0.8	1	1	0.5	1
chr4	6069689	6076147	ascaris_gene_02965	-	6459	hypothetical protein	early_embryo	early_embryo	no		0	0	0	0	0	0	0	0		0.2	0	0	0	0	0	0	0	0	19.2		0.2	0	0	0	0	0	0	0	0	15.8		0	0	0	0	0	0	0	0
chr4	6087864	6090028	ascaris_gene_02967	+	2165	hypothetical protein	ovary	ovary	no		0.7	1.5	0.7	0	0	0	0	0		8	17.5	13.9	5.1	2.2	0	0.7	7.3	36.5	11.7		5.8	8	11.7	5.1	2.2	0.7	0.7	8.8	21.2	7.3		4.4	4.4	2.2	1.5	2.2	0.7	0	2.2
chr4	6090646	6114099	ascaris_gene_02969	-	23454	WD repeat-containing protein 37	testis	not_enriched	no		0.2	0.5	0.4	0.6	1.3	18.9	10.7	32		2.6	3.8	5.9	6.2	13.4	11.3	5	10.2	6.8	13.5		1.5	1.5	2.2	1.2	2	1.8	0.3	9.7	2.4	10.2		1	0.8	0.6	0.4	7.2	17.6	11.7	8.7
chr4	6106371	6113800	ascaris_gene_02970	+	7430	Protein phosphatase PTC7	zygote	not_enriched	no		0	0	0.2	0	0.2	0.3	0.3	6.4		0.9	0.8	1.7	1.4	4	0.6	4.1	1.2	0.8	0.3		1.2	3.5	2.4	1.5	4	5.5	3.2	0.9	1.5	3.1		0.2	0.2	0.3	2.3	0.8	1.1	2.6	0.2
chr4	6113663	6115324	ascaris_gene_02971	-	1662	hypothetical protein	low_expression	low_expression	yes		0	0	0	0	1.8	18.7	13.9	49.5		0.6	2.4	0.6	0.6	6	23.6	5.4	7.9	0.6	0		1.2	0.6	0.6	0.6	2.4	3	0.6	9.7	2.4	0		2.4	1.8	1.8	0.6	16.3	87	59.2	30.8
chr4	6114231	6116058	ascaris_gene_02972	+	1828	putative phospholipid-transporting atpase va	low_expression	low_expression	no		0	0	0	0	0.5	0	0	0		3.8	7.1	5.5	3.8	2.2	0	0	1.1	14.8	1.6		7.1	3.8	1.6	1.1	2.7	0	0	1.6	14.8	1.6		3.3	1.6	0.5	0.5	1.1	0.5	0.5	7.1
chr4	6115878	6142695	ascaris_gene_02973	-	26818	putative phospholipid-transporting atpase va	late_embryo	late_embryo	no		0.4	1.5	1.3	1.1	0.2	0.2	0	0.2		2.9	8.9	11.2	11.4	2.7	2	1.5	5.3	7.8	15.6		1.3	1.3	2.9	1.3	1.6	0.4	0	4.7	2.4	12.5		1.3	1.3	2.2	0.7	1.8	2.4	1.6	1.5
chr4	6144070	6156304	ascaris_gene_02974	+	12235	abhydrolase domain-containing protein 16a	testis	not_enriched	no		1.4	2.8	2	2.8	1.1	9.8	5.3	7.2		10.3	14.8	23.4	23.4	15	17.3	12.8	25.4	16.2	23.7		3.3	4.2	9.2	3.3	3.1	0.8	0.3	18.1	4.5	17.6		4.7	4.7	4.2	1.4	9.8	8.9	3.9	9.5
chr4	6206142	6211120	ascaris_gene_02978	+	4979	hypothetical protein	low_expression	low_expression	yes		0	0	0	0	0	7.9	3.9	1.6		0.8	0	0	0	0	3.9	2.4	1.6	0	0		0.8	0	0.8	0	0	0.8	0	1.6	0.8	0		2.4	2.4	0.8	0.8	0.8	1.6	0.8	11
chr4	6261166	6272170	ascaris_gene_02984	-	11005	Cell division cycle protein 16	late_embryo	not_enriched	no		1.1	0.6	0.8	0.8	0.3	0	0	0		5.2	11.6	13.2	11	3	0.6	1.4	6.6	17.9	14.3		1.9	1.7	3	0.8	0.8	0	0	5.5	5	11.6		3.3	3.3	3	1.1	2.8	0.8	0.6	2.2
chr4	6299614	6301818	ascaris_gene_02985	+	2205	hypothetical protein	early_embryo	early_embryo	yes		0	0	0	1.5	1.5	100.1	65.3	135		1.5	0	0	0	1.5	14.5	7.3	10.2	0	7.3		0	0	0	0	0	8.7	1.5	16	0	8.7		0	0	0	0	0	10.2	5.8	5.8
chr4	6301246	6329137	ascaris_gene_02986	-	27892	hypothetical protein	intestine	intestine	yes		0.4	0.4	0	0	0.4	1.1	0.7	17.4		4.4	4.4	1.9	1.1	3.3	2.2	3	1.9	0.7	0		4.4	3.7	3	2.6	4.1	5.2	1.1	3.3	1.9	0.7		15.5	14.1	8.1	1.5	3.3	2.6	2.6	9.6
chr4	6333239	6346194	ascaris_gene_02988	+	12956	hypothetical protein	early_embryo	not_enriched	yes		0.1	0	0	0.1	0.8	38.6	22.9	46.2		0.7	0.2	0.1	0.1	4.9	8.2	6.2	12.6	0.1	1.4		0.7	0.2	0.1	0.1	0.4	2.7	0.4	9	0.1	1.2		0.3	0.2	0.1	0	1.8	28.9	14.5	10.5
chr4	6346875	6356493	ascaris_gene_02989	+	9619	hypothetical protein	testis	testis	yes		0.2	0	0.2	1.8	3.2	349	193.6	442.7		0.4	0.5	0.2	0.2	25.1	67.8	32	60.5	0.2	0		0.4	0.2	0.4	0.2	1.2	26	3.5	67.6	0.2	0		0.2	0.2	0	0.2	1.9	73.1	30.3	30.8
chr4	6357538	6371094	ascaris_gene_02990	+	13557	Glutamate dehydrogese	testis	testis	yes		0	0	0	0.5	0.5	54.5	30.6	75.2		1.4	0.9	0.5	0.9	19.4	109	84.2	73.4	0	0		0.9	0.5	0.5	0.5	0.9	10.4	2.3	27.9	0	0.5		0.5	0	0	0.5	5	59.9	27	48.6
chr4	6397230	6406299	ascaris_gene_02993	-	9070	Chaperonin Hsp-60	muscle	not_enriched	no		1.4	2.4	2.6	2.9	3.6	0	0	0.2		11.5	29.2	31.5	49	32.7	11.7	6	31.5	25.1	55		6	5.7	9.1	8.4	13.1	1.2	0.7	29.2	10.3	55.9		3.6	4.1	2.4	3.1	15.3	7.6	5	9.3
chr4	6403569	6408934	ascaris_gene_02994	+	5366	10 kDa heat shock protein	late_embryo	late_embryo	no		0.4	0.8	0.8	1.2	0.8	0.8	0.8	1.9		5	10.8	12	15.5	11.6	15.1	7	11.6	13.2	20.1		3.9	4.3	6.2	3.1	7	1.5	0.8	8.5	5.8	18.2		4.3	4.3	3.9	4.6	5.8	32.9	20.1	7
chr4	6412322	6417523	ascaris_gene_02995	-	5202	putative wd repeat-containing protein	zygote	zygote	no		0.4	0.4	0.4	0.4	0.2	0.2	0	0.2		2.1	6.1	5.9	4.4	2.5	1.7	1.5	3.1	6.3	27.5		1	1	1.5	0.6	0.4	0	0	2.7	1.7	17.2		1.3	1	0.8	0.4	0.8	0.4	0.4	0.4
chr4	6416579	6433570	ascaris_gene_02996	-	16992	putative wd repeat-containing protein	ovary	not_enriched	no		1.9	2.5	2.5	4.1	1	0.6	0.3	0.3		10.2	34.1	29	31.9	11.8	3.2	2.5	22.3	25.5	61.2		4.5	4.1	5.7	4.1	2.9	0	0	18.8	8.3	51		7.3	6.4	5.4	2.2	8.6	3.2	2.2	6.1
chr4	6433498	6445555	ascaris_gene_02998	-	12058	hypothetical protein	larvae	not_enriched	no		0	0.3	0.1	0.3	1	0.6	0.4	0.6		1.2	2	3.5	3.8	7.4	3	2.7	13.4	1.3	3.8		0.6	0.6	1	0.4	1.4	0.3	0	7.2	0.3	2		0.7	0.9	0.4	0.4	5.6	5.9	2.5	5.1
chr4	6463083	6476500	ascaris_gene_03001	-	13418	hypothetical protein	intestine	not_enriched	no		0.1	0.1	0	0.1	0	0	0	0		2.4	5.4	4.4	4	0.7	0.5	0.4	1.2	2.6	13.6		0.9	0.5	0.5	0.3	0.3	0.1	0	2.3	2.7	9.4		0.5	0.5	0.3	0	0.5	0.5	0.4	1.2
chr4	6493133	6513495	ascaris_gene_03002	-	20363	hypothetical protein	early_embryo	not_enriched	no		0.4	0.7	0.7	0.6	1.9	5.1	3.4	2.5		4	8.5	11	12.5	23.5	12.8	12.1	17.9	12.1	6.5		1.5	1.3	2.8	1.8	2.6	0.7	0.3	12.5	3.2	4.1		2.1	2.6	1.8	1.5	16.6	16.2	10.1	15.3
chr4	6513921	6527791	ascaris_gene_03003	+	13871	GPI transamidase component PIG-T	late_embryo	not_enriched	no		2	3.2	3.2	2.4	0.8	0.4	0	0.4		15.9	40.8	46.8	52.3	19.8	1.2	2.4	25	33.3	45.2		7.1	6.3	9.9	4.8	4.4	0	0	23.4	9.5	34.9		13.9	14.7	11.1	4.4	13.5	7.5	4.4	10.3
chr4	6530130	6548186	ascaris_gene_03004	+	18057	ATP-dependent D helicase Q5	late_embryo	not_enriched	no		0.9	1.3	1.1	0.9	0.2	0	0	0.2		6.7	18.3	19	14.5	12.3	1.6	2.2	11.6	32.4	95.7		2.7	2.7	3.8	1.3	1.3	0	0	10.1	7.8	79		2.5	1.8	1.1	0.9	2.5	1.3	1.1	1.8
chr4	6548501	6558226	ascaris_gene_03005	-	9726	Protein spinster 1	zygote	zygote	no		0.7	0.9	0.9	0.7	0.4	0.4	0.2	0.4		6.3	11.2	11.4	12	4.4	2.6	4.2	7	6.3	23.2		2	1.8	2.2	1.5	1.3	0.2	0	5.7	1.8	14		2.6	2.2	2.4	0.9	3.5	2	1.8	2.2
chr4	6603165	6620712	ascaris_gene_03007	+	17548	rap guanine nucleotide exchange factor 1	early_embryo	early_embryo	no		0	0	0	0	0	0	0	0		1.4	0.7	0.7	0.7	0	0	0	0.7	0.7	12.8		1.4	0.7	0.7	0.7	0	0	0	0.7	0	7.8		0.7	0.7	0	0.7	0	0	0	0
chr4	6633135	6677565	ascaris_gene_03009	-	44431	Protein diaphanous	early_embryo	not_enriched	no		0.9	1.1	0.4	0.1	0.5	0.5	0.3	0.4		3.4	11.8	10.6	4	12.4	17.2	10.1	15.9	22.6	152.8		2.1	1.7	2.1	0.8	1.1	0.5	0.1	10.2	7.5	111.2		3	3.4	1.9	0.7	4.1	12.8	8.2	8.7
chr4	6720757	6760947	ascaris_gene_03013	-	40191	Uncharacterized protein F42H10.5	ovary	ovary	no		0.1	0	0.1	0.1	0	0	0	0.3		1.4	1.1	1	0.6	0.5	0.3	0.1	0.5	7.3	47.8		1.1	0.4	0.4	0.3	0.1	0.3	0	0.6	2.5	39.3		0.5	0.4	0.3	0.3	0.1	0.1	0.3	0.3
chr4	6820374	6857529	ascaris_gene_03016	-	37156	bed zinc finger family protein	early_embryo	not_enriched	no		0.7	0.7	0.7	0.8	2.6	0.4	0.2	0.6		4.1	12.3	10.9	14	33.2	9.6	5.9	21.4	44.2	149.5		2.2	1.3	2.2	1.1	3.8	0.4	0.2	18.2	15.5	145.5		2.2	2.2	1.4	0.7	12.7	8.4	6	8.7
chr4	6889586	6911782	ascaris_gene_03018	-	22197	WW domain-containing protein tag-325	late_embryo	not_enriched	no		1.7	2.5	1.2	1.8	1.1	0.1	0.1	0.4		7.1	19.3	18.6	18.9	13.2	1.7	2	16.1	22.7	60.1		3.4	3	4.1	1.8	2.6	0.1	0	14.4	6.1	50.6		3.7	3.6	2.9	1.1	5.5	3.4	1.6	3.4
chr4	6913440	6938288	ascaris_gene_03019	+	24849	hypothetical protein	late_embryo	not_enriched	no		0.7	0.9	0.5	0.5	0.6	0.7	0.3	0.6		3.7	8.9	8.8	9.1	10.5	12.5	12.8	19.8	13.1	28.4		3	3.2	3.8	2.2	1.8	0.7	0.5	12.2	4.6	22.8		2.4	1.7	1.3	1.8	4.3	10.7	5	6
chr4	6978305	7012049	ascaris_gene_03022	+	33745	Bromodomain adjacent to zinc finger domain protein 2B	late_embryo	late_embryo	no		1.5	1.9	1.3	1.5	0.2	0	0	0		7.2	21.3	21.9	15.1	4.3	1.1	0.9	9.6	65.5	156.6		4.5	3	4.9	1.9	1.7	0	0	8.7	21.7	148.6		3.6	3.2	1.9	0.6	1.5	0.9	0.6	2.3
chr4	7121144	7127388	ascaris_gene_03026	+	6245	Uncharacterized protein C16C10.8	early_embryo	not_enriched	no		0.6	0.9	1.2	0.9	0.3	0.3	0.3	0.3		3.2	11.6	12.2	9	3.5	2	1.7	5.5	13.9	32.8		1.4	0.9	2.3	1.4	0.9	0	0	5.2	3.5	30.7		1.4	1.7	1.2	0.6	1.4	0.9	0.6	0.9
chr4	7127784	7151816	ascaris_gene_03027	+	24033	u3 small nucleolar ribonucleoprotein mpp10	early_embryo	early_embryo	no		1	1.5	1	1.7	0.8	0.2	0	1.7		6.3	15.7	22.7	23.6	10.6	2.5	2.5	13.4	20.7	77.6		2.5	2.7	4.6	3.1	2.7	0.8	0.4	10.4	5.4	71.6		2.1	2.5	1.7	1	2.7	2.1	1.7	2.1
chr4	7149524	7158178	ascaris_gene_03028	-	8655	hypothetical protein	low_expression	low_expression	no		0	0	0	0.2	0.2	16.4	7.6	15.5		0.4	0	0.4	0.4	0.7	7.2	2.5	2	0	0.2		0.4	0.4	0.7	0.5	1.1	0.7	0.4	2	0.2	0.5		0	0	0	0.4	0.5	2.7	1.6	1.4
chr4	7312814	7323050	ascaris_gene_03033	+	10237	Nuclear pore complex protein Nup54	late_embryo	not_enriched	no		1.5	1.8	2.6	1.8	0	0	0	0		11.3	27.4	27.4	29.2	4.4	0	1.5	11.3	22.6	37.6		4	5.1	8	3.6	2.2	0	0	10.6	6.6	32.5		3.6	4	3.3	1.1	3.3	1.8	1.1	2.6
chr4	7324734	7348151	ascaris_gene_03034	-	23418	UNC93-like protein	low_expression	low_expression	yes		0	0	0	0.3	1.3	64.2	33.4	33.2		0.8	0	0.3	0.3	6.1	32.9	32.6	34.7	0.3	0		0.5	0	0.3	0	0.5	5.5	1.8	17.9	0.3	0.3		0.3	0	0	0.3	0.8	85.8	45.3	34.2
chr4	7348476	7360531	ascaris_gene_03035	+	12056	Tyrosine-protein kise Fps85D	low_expression	low_expression	yes		0.5	0.3	0.5	2.2	10.5	427.4	203.3	331		1.1	0.5	0.5	4.6	71.6	65.7	33.9	71.6	0	0		1.3	0.3	2.4	1.9	11.6	14.5	3	48.2	0	0		0.8	0	0	0.5	21	79.2	40.7	26.7
chr4	7395355	7461079	ascaris_gene_03039	+	65725	Furry-like protein	late_embryo	late_embryo	no		0.6	0.7	0.5	0.4	0	0.1	0	0.1		4.7	11.2	8.9	5.2	3	0.3	0.8	3.7	9.7	11.4		2	1.7	1.9	1.3	1	0	0	3	3.1	10		1.3	1	0.5	0.2	0.8	0.4	0.3	0.6
chr4	7514292	7518444	ascaris_gene_03043	-	4153	hypothetical protein	low_expression	low_expression	no		0.6	0	0	0	0	0	0	0		7.3	2.2	1.1	1.7	0.6	0.6	0.6	0.6	0.6	0		7.3	5.1	4.5	1.1	1.7	0.6	0	1.7	0.6	0		5.6	5.1	2.2	1.1	0.6	0	0	15.7
chr4	7520363	7540961	ascaris_gene_03044	+	20599	Tubulin polyglutamylase TTLL4	early_embryo	not_enriched	no		0.2	0.7	0.6	0.7	0.4	0	0	0		4.1	16.3	15.6	13.4	6.5	0.2	0.2	8.6	10.7	41.1		2.6	2.1	3.6	1.4	1.6	0	0	7.1	2.7	30.1		3.9	3.4	2.7	1.1	5.6	2.2	1.4	3.6
chr4	7543513	7550874	ascaris_gene_03045	-	7362	hypothetical protein	testis	testis	yes		0.4	0	0.4	0.8	1.6	210.4	305.2	263.9		1.6	1.2	1.6	5.2	31.7	61.8	58.2	36.1	0	0		2	0.8	1.6	2.4	6.4	13.7	6	34.5	0	0		0.4	0.4	0	0.4	9.6	42.2	26.1	26.1
chr4	7551159	7560399	ascaris_gene_03046	+	9241	F-box protein At1g70590	late_embryo	late_embryo	no		1.8	2.1	2.1	2.8	1.5	0.5	0.3	0.5		8.2	23.7	20.3	25.7	18.5	4.4	5.1	17.7	22.4	20.6		2.8	3.9	6.2	2.6	3.1	0.3	0	18.5	6.9	15.7		4.4	4.6	3.9	1.8	11.8	8.5	4.9	7.5
chr4	7559903	7571878	ascaris_gene_03047	+	11976	Protein cramped-like protein	late_embryo	late_embryo	no		0.5	1.1	1.3	1.3	0.9	0	0	0		4.2	12.8	14.3	16.8	12.1	1.4	0.7	12.6	15.7	19.7		1.6	1.4	3.4	1.6	2.7	0	0	10.3	4.9	18.1		0.9	1.1	1.1	0.5	5.1	3.6	2	2.5
chr4	7574371	7586283	ascaris_gene_03048	+	11913	Heat shock protein 75 kDa	late_embryo	late_embryo	no		0.4	0.7	0.4	0.4	0.7	0	0	0.4		2.6	5.9	7	4.4	7.8	2.6	2.6	5.2	12.6	5.6		1.1	0.7	2.2	1.5	2.2	0	0	3.7	3	4.4		0.7	0.7	0.7	0.4	1.5	5.6	3.3	1.9
chr4	7595349	7615851	ascaris_gene_03050	+	20503	Roquin	early_embryo	not_enriched	no		1.1	1.5	1.1	2	1.1	0.4	0	0.4		6.6	15.5	17.5	15.5	16.4	6.6	5	14	16.9	36.8		2.8	2.4	5.3	1.8	2.8	0.2	0	10.7	5.7	39.6		2.4	2	2.6	1.1	5	4.6	2.6	3.1
chr4	7628803	7640182	ascaris_gene_03052	-	11380	Importin subunit alpha-2	late_embryo	not_enriched	no		0.7	1.4	1.2	1.2	0.7	0.5	0.2	0.2		5.2	11.9	14	10.7	7.8	10.4	11.9	10.4	19.9	12.6		4	3.3	5.7	2.8	2.1	0.5	0.2	9.5	6.2	10.2		3.8	4	4.3	1.9	9.5	16.1	13.3	9.3
chr4	7652213	7672822	ascaris_gene_03054	-	20610	Myotublarin-related protein 3	ovary	not_enriched	no		1.5	1.5	1.1	1.1	1.1	0	0	0.4		5.5	13.2	19.8	15.4	24.2	0.7	2.2	20.1	18.3	54.2		2.6	1.5	4	2.6	4	0	0	16.1	4.4	49.4		3.3	2.6	2.6	2.2	7.7	5.1	2.6	5.9
chr4	7691734	7710555	ascaris_gene_03055	-	18822	survival of motor neuron-related-splicing factor 30	zygote	not_enriched	no		0.2	0.2	0.2	0.3	0.2	0.8	0.3	1		1.5	3.6	3.6	3.6	1.9	2.7	2.1	3.6	4.9	14.8		1	1.2	1.5	0.8	0.6	0.6	0.1	2.9	1.3	12.2		1.1	1.4	1	0.5	1.1	1.7	0.8	1.4
chr4	7757581	7792718	ascaris_gene_03059	-	35138	E3 ubiquitin-protein ligase BRE1B	early_embryo	not_enriched	no		1.1	1.5	1.6	2.1	1	0.2	0.1	0.2		4.7	18.7	19.8	26.9	11.8	1.4	2.4	17.1	23.4	40		2.5	2.3	4.9	2.2	2.6	0.5	0.3	14.1	6.5	35.3		2.2	2.3	2.1	1.5	4.2	2.6	1.4	2.8
chr4	7792935	7818406	ascaris_gene_03061	+	25472	Heterogeneous nuclear ribonucleoprotein A1	zygote	not_enriched	no		2.8	4.4	4.4	5.3	1.1	0.2	0	0.2		12.5	38.9	44.2	41	10.4	2.3	2.1	20.5	25.2	54.8		5.7	5.9	9.3	3.6	3.2	0.2	0	19.7	9.1	44.9		6.1	6.1	4.2	1.9	5.1	1.9	1.3	3.8
chr4	7812152	7824390	ascaris_gene_03062	-	12239	centrosome-associated protein	zygote	zygote	no		0	0	0.2	0.2	0	0	0	0		0.7	1.4	0.7	0.7	0.5	0.2	0.2	0.5	28.3	2.9		1	1	1.2	1	1.4	0.5	0.5	0.2	12.4	3.1		0.7	0.5	0.5	0.7	0.2	0	0.5	0.2
chr4	7825174	7881578	ascaris_gene_03064	-	56405	centrosome-associated protein	zygote	zygote	no		0.8	0.8	0.8	1	1.5	0.2	0	0.4		3.5	9.8	8.9	7.9	13.5	1	1.7	8.9	23.9	79		1.9	1.3	2.1	1	2.3	0.2	0	7.7	8.1	77.8		1.9	1.3	1.2	1	2.9	1.7	1.2	2.5
chr4	8083407	8088263	ascaris_gene_03072	+	4857	hypothetical protein	low_expression	low_expression	yes		0.4	0	0	0.7	1.1	104.5	52.3	92.9		0.4	0	0	0	2.5	19.6	7.7	10.9	0	0		0.4	0.4	0	0	0.4	3.5	0.7	10.9	0	0		0	0	0	0	1.1	24.2	9.8	13
chr4	8108352	8120438	ascaris_gene_03073	+	12087	Cuticle collagen 19, partial	low_expression	low_expression	no		0.6	0.6	0	0	0	0	0	0		4.4	8.8	1.9	1.3	0.6	1.3	0.6	0.6	0	0		3.1	1.3	0.6	0	0	0	0	1.3	0.6	0		20.1	13.2	5.7	0	1.9	0	0.6	1.3
chr4	8237492	8258443	ascaris_gene_03078	-	20952	Mitogen-activated protein kise 1	late_embryo	not_enriched	no		0.5	0.5	0.2	0.5	0.5	0.7	0.2	0.5		3.8	5	7.6	5.7	4.3	2.4	3.3	5.9	17.5	9.7		1.2	1.4	1.7	0.9	0.7	0.2	0	4.5	3.5	9.2		0.7	0.7	0.9	0.2	1.2	1.7	0.9	1.7
chr4	8258764	8286461	ascaris_gene_03079	+	27698	hypothetical protein	late_embryo	not_enriched	no		0.4	1.4	1	1.3	0.9	0.1	0.1	0.1		4.6	16.7	16.9	19.3	12.2	1.9	1.4	13	19.7	55.6		1.7	2.1	3.6	1.9	2.1	0.1	0	10.7	4.6	41.6		2.9	2.6	2.9	1.1	6	3.7	1.6	3.6
chr4	8374469	8385922	ascaris_gene_03086	-	11454	G2/mitotic-specific cyclin-A	late_embryo	not_enriched	no		1	1.5	1.2	0.7	0.1	0.1	0	0.1		5.4	16.8	16.1	10.9	3.3	0.3	0.6	8.6	13.7	123.3		3	2.4	3.1	1.6	1.3	0.3	0.3	7.6	4.9	101.7		4.9	5.4	3.7	1.9	2.1	0.9	0.7	2.8
chr4	8419067	8435726	ascaris_gene_03089	-	16660	hypothetical protein	larvae	larvae	no		0.3	0.3	0.3	0.3	0.3	0	0	0		2.8	6.6	5	5.8	2.2	0	0.3	2.8	6.4	15.8		1.9	0.8	1.4	0.3	0.8	0	0	2.8	1.1	10		1.4	1.1	0.8	0.3	1.4	0.3	0.3	0.8
chr4	8434684	8453977	ascaris_gene_03090	-	19294	Leucine-rich repeat flightless-interacting protein 2	late_embryo	not_enriched	no		1.1	1.1	1.2	1.1	0.7	0.2	0	0.2		6.7	20.2	15.1	13.9	6.3	1.4	0.9	11.4	19.5	51.2		2.6	1.9	3.2	0.9	1.4	0	0	9.7	4	35.3		3.2	2.8	1.9	0.9	2.5	1.9	1.2	2.3
chr4	8525836	8581287	ascaris_gene_03095	+	55452	Zinc finger protein lin-13, partial	testis	not_enriched	no		0.8	1.5	1.2	1.5	1.5	0.7	0.2	0.9		4.9	13.3	14.7	17.5	15.6	23.6	18.5	36.9	50.3	16.2		2.6	2.1	5	2.4	2.8	1.4	0.3	21.5	16.1	18.6		1.6	1.8	1.3	0.9	6.7	57.1	28	17.1
chr4	8623329	8633941	ascaris_gene_03101	-	10613	Malectin-A	late_embryo	not_enriched	no		1.1	1.4	1.3	1.6	0.4	0.1	0	0.1		6.8	19.9	21.3	27.9	6.8	6.7	6.2	13.9	6	19.9		2.4	2.4	4	1.8	2	0.1	0	10.8	1.4	12.2		3	3.4	3	1.1	2.8	2.1	1.6	2.4
chr4	8643055	8663468	ascaris_gene_03103	-	20414	Para-hydroxybenzoate--polyprenyltransferase	late_embryo	not_enriched	no		9.5	10.3	7.8	7.5	4.3	0.3	0.3	0.1		7	7.8	7.2	5.4	3.9	3.9	1.8	3.9	1.6	2.8		6.7	7.3	8.2	9.8	6.6	1.2	0.6	5.5	3.6	3.4		10.6	9.5	7.8	3.4	14.2	8.1	4.5	10.3
chr4	8689041	8693325	ascaris_gene_03106	+	4285	replication factor c subunit 2	zygote	not_enriched	no		1.4	0	0	0	0	0	0	1.4		2.7	6.8	4.1	6.8	4.1	0	2.7	4.1	2.7	5.5		0	1.4	1.4	1.4	1.4	1.4	0	4.1	1.4	5.5		2.7	2.7	1.4	2.7	12.3	6.8	2.7	15.1
chr4	8782552	8798404	ascaris_gene_03113	-	15853	Ras-related protein Rab-35	intestine	not_enriched	no		0.5	0.7	0.5	0.5	0.3	0.2	0.2	0.3		4.4	8.9	9.1	7.6	5.6	2.5	2.4	6.7	13.5	27.3		2.4	1.9	2.9	1.9	1.2	0.2	0	5.6	4.4	26.6		3	2.7	2	0.5	4.5	3.5	1.7	3
chr4	8834603	8838391	ascaris_gene_03116	+	3789	hypothetical protein	early_embryo	not_enriched	no		0	0	0	0	0	0	0	0		1.7	6.6	5	6.6	3.3	5	3.3	3.3	6.6	14.9		1.7	1.7	0	0	0	0	0	3.3	1.7	5		1.7	0	0	0	0	0	0	0
chr4	8845291	8872061	ascaris_gene_03117	+	26771	Ecdysone receptor	zygote	not_enriched	yes		0.1	0.1	0.1	0.1	0.3	0.1	0.1	1.5		1	1.2	5.7	16	14.7	2.5	3.1	3.6	0.8	0.5		1.4	0.8	2.1	3.4	14	3.2	0.7	2	0.5	0.6		1	0.8	1	7	2.1	0.7	1	0.3
chr4	8862855	8872061	ascaris_gene_03118	-	9207	Ecdysone receptor	testis	testis	yes		0.1	0.1	1	4.7	7	6.1	2	5		3.9	2.9	29.4	79.7	104.6	17.4	21	83.3	5.6	0.4		4.4	2.4	7.3	14.3	43.2	2	0.3	69.4	1.7	1		6.1	3.7	3.4	3	38.7	14.4	7.4	20.7
chr4	8899666	8909161	ascaris_gene_03120	+	9496	protein lsm12-like protein a	early_embryo	not_enriched	no		0	0.7	0.3	0.3	0	0.3	0	0.3		2.1	7.9	7.9	7.6	3.4	0	1.7	3.8	5.9	16.9		1	1	1.7	0.7	1	0	0	4.5	2.8	21.3		1.7	2.1	1.7	0.3	2.8	1	0.7	1.7
chr4	8964538	8978342	ascaris_gene_03124	+	13805	2-oxoisovalerate dehydrogese subunit alpha, partial	testis	testis	no		0	0.2	0.2	1.6	3.2	90.1	51.6	106.6		1	0.4	4.5	17.5	33.3	26.4	13.6	25.4	0.4	0.2		1	1	2.6	3.5	6.1	4.9	1.4	22.7	0.6	0.4		0.6	0.2	0.4	1.2	29.6	25	15	14.6
chr4	8984840	8994000	ascaris_gene_03126	-	9161	s-phase kise-associated protein 1	zygote	not_enriched	no		2.1	2.2	1.7	1.7	0.7	0.3	0.2	2.8		12.5	20.4	17.5	12.8	5.4	7.3	5	12.1	32.3	13.1		5.5	4.8	7.1	3.5	3.8	1	0.9	10.4	11.6	11.9		3.6	3.1	2.2	1.6	1.7	2.6	2.1	2.2
chr4	9033553	9055546	ascaris_gene_03130	+	21994	hypothetical protein	low_expression	low_expression	yes		0.2	0	0	0	1.2	22.3	11	18.8		1.4	0.9	0.2	0.5	16	71.3	68.7	37.3	0.2	0.2		1.2	0.5	0.5	0.2	0.5	3.5	0.7	15	0	0		0.2	0.2	0.2	0	4.2	104.4	66.4	32.4
chr4	9076724	9126304	ascaris_gene_03133	-	49581	Uncharacterized protein C05D10.4	late_embryo	not_enriched	no		0	0	0	0	0	0	0	0		3	1.7	0.8	0.6	0.3	0.3	0	0.3	20.9	60.3		3.9	1.4	0.6	0.6	0.3	0	0	0.6	8.3	47.1		1.1	0.6	0.6	0.3	0.3	0.3	0.3	0.3
chr4	9187290	9213676	ascaris_gene_03135	-	26387	zinc c2h2 type family protein	testis	testis	no		0.9	1.2	1.1	1.2	1.6	37	23	67		6.7	15.6	12.2	13.3	16.8	11.7	10.6	20	28.2	27.3		4.8	3.7	5	3.7	3.9	3.4	0.9	19.1	9.9	26.9		5.7	4.4	2.8	2.1	8.7	16.1	9.4	9.7
chr4	9217492	9228746	ascaris_gene_03136	-	11255	hypothetical protein	testis	testis	yes		0	0	0	0.2	0.6	11.9	9.8	10.4		0.7	0.7	0.4	0.6	12.4	58.9	35.1	20.6	0	0		0.9	0.7	0.6	1.1	3.5	10.4	3.9	22.7	0.2	0		0.4	0	0.2	0.7	1.1	3.2	6.3	1.3
chr4	9217626	9223964	ascaris_gene_03137	+	6339	hypothetical protein	testis	testis	yes		0.4	0	0	0.4	0.8	73.1	66.1	37.4		0.4	0.4	0.8	4.5	24.6	140.4	142.9	23	0	0		0.4	0	0.8	0.4	3.3	4.9	3.3	39.4	0	0		0.4	0	0	0.8	1.6	4.9	5.7	2.9
chr4	9243309	9255427	ascaris_gene_03139	+	12119	UPF0454 protein C12orf49 homolog	late_embryo	not_enriched	no		0.8	1.2	1.2	0.4	0.4	0.4	0	0.4		6.2	16.6	15.4	13.5	4.2	0.8	0.8	10	14.3	30.5		2.7	2.3	3.5	1.5	1.5	0	0	9.3	4.6	21.6		3.5	3.5	2.7	0.4	3.1	1.2	0.4	2.7
chr4	9256853	9271610	ascaris_gene_03140	+	14758	transmembrane protein	late_embryo	not_enriched	no		0.4	1.1	0.7	0.4	0.4	1.6	0.9	0.9		4.5	11.6	11.8	12.3	10.9	9.2	10.7	9.8	15.6	28.4		2.7	2.5	3.8	1.6	1.6	0	0	8.5	4.2	22.1		2.9	2.9	2	1.6	6	7.1	4.5	4.9
chr4	9271996	9279113	ascaris_gene_03141	-	7118	Protein FRG1	early_embryo	early_embryo	no		0.3	0.7	0.3	0.3	0.3	0	0	0		3.4	5.7	5.7	4.7	3.4	1.3	1.7	3.4	2.7	12.1		2	1.7	2	1.7	1	0.3	0	3	1.3	9.7		2.4	2.4	1.7	2.4	2.7	1.7	1.3	1.7
chr4	9445434	9479322	ascaris_gene_03149	-	33889	Serine/threonine-protein kise unc-51	late_embryo	not_enriched	no		1.7	2	1.7	1.4	0.4	0.1	0	0.1		6.9	20.4	19.3	16.8	4.2	1	1	9.6	20.9	36.7		3.1	3.3	4.5	1.3	1.2	0.1	0.1	8.7	6.4	32.7		2.6	2.4	1.3	1.2	1.4	0.6	0.5	1.2
chr4	9493511	9516359	ascaris_gene_03150	-	22849	hypothetical protein	zygote	zygote	no		1.3	1.6	1.5	5	11.2	12	6.4	13.6		9.8	19.7	36.9	66.3	95.4	103.2	96.8	127.3	34	5.2		4.8	4.5	14.2	22.2	45.2	5.4	1.6	70.5	11	4.5		5.3	4.6	4.1	3.4	57.4	150.3	83.1	46.2
chr4	9522095	9529114	ascaris_gene_03151	+	7020	hypothetical protein	late_embryo	not_enriched	no		0.6	1.1	1.1	0.9	0.3	0	0	0		6	17.3	19.8	17.3	4.5	2	0.9	9.9	6	17.9		3.4	3.1	4.5	1.4	1.1	0	0	9.1	2	12.2		4.5	4.5	3.7	0.9	3.1	0.9	0.9	2.3
chr4	9614756	9624687	ascaris_gene_03155	+	9932	RING finger protein 185	zygote	not_enriched	no		0.5	0.5	0.7	2.6	5.7	3.1	1.7	1.9		1.9	7	10.4	27	46.5	27	14.6	46.3	8.2	21.9		1	1.2	4	3.1	9.6	0.7	0.2	34.8	2.6	16.2		2.3	2.8	1.6	1.6	44.6	51.2	22.8	30.5
chr4	9634597	9650628	ascaris_gene_03157	-	16032	Ring cal kelch	zygote	not_enriched	no		1.5	2.1	1.3	1.8	0.5	0	0	0.3		7	20.9	17.3	19.3	4.6	0.3	1	12.1	17.8	21.9		2.6	3.6	4.4	1.5	1.3	0.8	0.3	10	5.9	16.2		3.6	3.3	2.6	1.8	3.9	1.5	1.3	2.8
chr4	9650499	9658756	ascaris_gene_03158	+	8258	RING finger protein 121	testis	not_enriched	no		0.7	1.2	1.2	1.2	1	4.2	2	2.9		5.6	11.8	13.7	14.7	10	29.4	25	37.2	5.6	14.9		2.4	2.2	3.7	0.7	1.5	1.5	0.2	13.5	1.7	15.7		3.2	3.7	1.5	1	4.2	37.7	13.7	9.1
chr4	9660725	9671427	ascaris_gene_03159	+	10703	Coiled-coil domain-containing protein 55, partial	early_embryo	not_enriched	no		0.6	0.8	0.8	0.2	0.2	0	0	0		2.7	5.8	8.9	7.5	3.1	0	0.6	5.4	9.1	21.7		1.2	0.8	2.3	1.2	0.6	0	0	5.2	2.7	19.9		1.2	1.2	0.8	0.6	1	0.6	0.4	0.8
chr4	9718084	9742501	ascaris_gene_03162	-	24418	Transcription factor AP-4	late_embryo	late_embryo	no		0.6	1.6	1.2	0.8	0.6	0.4	0.2	0.6		4	11.4	13.4	9.4	5.8	7.6	9	11	19	38.6		2.6	2.6	3.6	1.4	1	0.2	0	8	6	32		3	3.2	2.8	1.2	2.4	4.6	3	3.2
chr4	9749726	9754216	ascaris_gene_03163	-	4491	pdz domain containing protein	testis	testis	yes		0	0	0	1.5	6.2	401.2	203.7	322.2		1	1.5	1	5.1	49.3	34.9	29.8	43.1	0.5	0		0.5	0.5	1.5	1.5	7.2	14.9	3.6	56.4	0	0		1	0.5	0.5	1	63.6	179.1	93.4	61.6
chr4	9772054	9793903	ascaris_gene_03167	-	21850	histidine decarboxylase	low_expression	low_expression	yes		0	0	0	0.2	0.8	9.2	4.3	5.9		0.8	0.2	0.5	0.9	14.7	19.3	15.8	25	0	0		0.9	0.2	0.3	0.5	2.2	1.2	0.2	9.2	0	0		0.2	0	0	0	2.9	18	8.1	9
chr4	9832264	9841610	ascaris_gene_03170	+	9347	Cyclin-I	intestine	intestine	no		0.5	0.8	0.3	0.3	0	0	0	0		9.1	8.9	8.1	3.6	1	0.3	0.3	3.9	4.4	24.2		3.6	1.6	1.8	0.5	0.3	0	0	3.6	1.6	14.6		2.3	1.8	1.6	0.3	0.5	0.3	0.3	1
chr4	9873064	9878724	ascaris_gene_03173	+	5661	Haloacid dehalogese-like hydrolase domain-containing protein 1	ovary	ovary	no		0.3	0.5	1.1	2.7	2.7	0.8	0.3	0.8		2.7	6.9	15.5	46.2	35.8	11.2	9.9	21.4	4.8	8		1.3	1.1	2.9	2.9	16.8	0.5	0.3	16	1.9	5.1		1.9	2.7	2.1	2.1	14.1	13.1	6.7	14.1
chr4	9942908	9947790	ascaris_gene_03179	+	4883	Haloacid dehalogese-like hydrolase domain-containing protein 1	zygote	zygote	no		1.3	0.9	1.7	1.7	0.9	0.4	0	0.9		2.2	6.5	8.2	15.1	15.1	2.2	5.6	9.9	9.5	2.2		2.2	2.6	3	0.9	2.2	1.3	0	8.6	3.4	1.7		1.7	2.2	1.7	0.9	6.9	4.7	5.2	5.6
chr4	9956563	9967801	ascaris_gene_03180	+	11239	pseudouridine-5 -monophosphatase	zygote	not_enriched	no		1	1	1.2	1.2	0.5	0.2	0	0.2		6.2	14.1	17.8	19.3	6.4	1.2	1.7	8.4	13.1	18.3		2.7	2.2	4.2	3	1.7	0	0	6.9	4	15.1		2	1.7	1.7	1.5	2.2	1.2	0.5	1.7
chr4	9995695	10010589	ascaris_gene_03182	+	14895	Rab5 GDP/GTP exchange factor	muscle	muscle	no		1	2.3	1.6	1.6	0.3	0	0	0		8.6	22.2	19.6	18.3	6.8	1	3.1	10.2	53.2	13.6		2.9	2.9	3.9	1	1.3	0.8	0	9.1	10.7	10.4		3.4	2.9	1.3	0.5	1.6	1.3	1.3	1.6
chr4	10013725	10018990	ascaris_gene_03183	-	5266	cre-dct-9 protein	testis	testis	yes		1.1	0	0	1.1	1.1	610.8	394.5	756.1		3.2	2.1	1.1	1.1	7.4	117.7	79.5	49.8	0	0		3.2	1.1	1.1	1.1	1.1	26.5	9.5	50.9	0	0		0	0	0	1.1	3.2	71	41.4	45.6
chr4	10068066	10101060	ascaris_gene_03189	+	32995	chromosome-associated kinesin kif4 (klp-19	testis	not_enriched	no		1	2.1	1.6	0.8	3.3	37.3	29.1	31.7		4.6	24.3	20.5	17.6	44.4	21.9	21.3	45.5	46.5	70.6		2.3	2.6	4.9	2.7	6.4	3.3	1	31.5	13.5	70.3		4.4	4.1	2.9	1.2	14.5	37.5	21.5	21.5
chr4	10158040	10173800	ascaris_gene_03195	+	15761	Transmembrane protein 120B	late_embryo	late_embryo	no		0.1	0	0	0	0	0	0	0		1.3	0.4	0.6	0.4	0.1	0	0	0	0.6	12.9		1.8	0.6	0.4	0.6	0	0	0	0.1	0.3	6.5		1.3	0.4	0.3	0.1	0.1	0	0	0.3
chr4	10225537	10239260	ascaris_gene_03198	-	13724	VIP36-like protein	low_expression	low_expression	yes		0	0	0	0	0.2	1.6	1	3.7		1	1.2	0.4	0.2	3.5	27.1	23.6	17.1	0.2	0		1	0	0	0	0.4	1.6	0.4	5.5	0	0		0.8	0.2	0.2	0	0.8	35.9	19.8	9
chr4	10241516	10271167	ascaris_gene_03199	+	29652	hypothetical protein	testis	testis	yes		0.1	0	0	0.3	2	29.7	8.3	54.5		0.5	0.3	0.3	0.3	33.1	70.7	62.5	101.2	0.1	0		0.5	0.1	0.1	0.1	1.8	9.3	1.3	60.5	0.1	0		0.2	0	0.1	0.1	3.7	18	6.4	11.5
chr4	10293726	10296708	ascaris_gene_03201	+	2983	hypothetical protein	zygote	zygote	no		0	0	0	1.1	0	0	0	0		4.3	2.2	3.3	6.5	2.2	2.2	1.1	2.2	0	0		4.3	2.2	3.3	5.4	6.5	0	0	4.3	0	0		2.2	1.1	2.2	2.2	14.1	2.2	1.1	4.3
chr4	10298067	10312910	ascaris_gene_03203	-	14844	Serine hydroxymethyltransferase	late_embryo	not_enriched	no		0.6	0.6	0.6	0.6	1.9	6.3	3.6	4.4		4.7	8.8	10.2	9.1	25.3	45.1	30.5	27	8.8	10.7		1.9	1.7	3.3	1.7	4.4	0.8	0.3	15.1	2.5	10.5		2.5	2.5	1.7	1.4	8	22.8	10.5	13.5
chr4	10335738	10342944	ascaris_gene_03207	+	7207	Myosin regulatory light chain	carcass	not_enriched	no		1.3	2.6	1.3	1.3	0.9	0.4	0	1.3		12	23.5	20.1	18.4	9.8	4.3	2.6	14.1	24	27		4.3	4.3	6.4	2.6	1.7	1.7	0.4	11.1	6.8	19.3		3.4	3.4	1.7	0.9	3.4	2.1	2.1	2.6
chr4	10343973	10345027	ascaris_gene_03208	+	1055	hypothetical protein	testis	testis	yes		0	0	0	0	0	0	0	0.9		0.9	0	0	0	0.9	0	10.4	0.9	0	0		0.9	0	0	0.9	0.9	7.6	12.3	2.8	0	0		0	0.9	0.9	0	0	0.9	5.7	1.9
chr4	10345191	10347544	ascaris_gene_03209	+	2354	hypothetical protein	testis	testis	yes		0	0	0	0	0.8	71	44	27		0	0	0	0	0.8	1.7	2.5	3.4	0	0		0	0	0	0	0	2.5	0.8	5.1	0	0		0	0	0	0	0	2.5	0.8	3.4
chr4	10348879	10354245	ascaris_gene_03210	+	5367	Vesicle-associated membrane protein 3	testis	testis	yes		0	0	0	0	0	47.2	29.7	16.6		0	0.3	0	0	0.3	4.7	4.7	1.9	0	0		0	0	0	0	0.3	3.1	2.8	4.4	0	0		0	0	0	0	0.3	6.3	3.4	4.4
chr4	10371202	10379104	ascaris_gene_03212	+	7903	hypothetical protein	testis	testis	yes		0	0	0	3.4	30.5	600.8	330.5	699.2		0.8	2.5	0.8	2.5	44.9	125.4	74.6	113.6	0	0		1.7	0.8	0.8	1.7	5.1	20.3	4.2	90.7	0	0.8		0	0	0.8	1.7	28.8	287.3	126.3	113.6
chr4	10426614	10438587	ascaris_gene_03215	-	11974	hypothetical protein	early_embryo	early_embryo	no		0	0	0	0	0	0	0	0		1.1	0.6	0.3	0	0	0	0	0	0	90.6		0.8	0	0.3	0	0	0	0	0	0	74.1		0.3	0	0	0.3	0	0	0	0
chr4	10446162	10489534	ascaris_gene_03217	+	43373	ubiquitin carboxyl-termil hydrolase 32	late_embryo	late_embryo	no		1.6	1.2	1.9	1.6	0.5	0.2	0.2	0.2		10	30.2	24.6	26.5	13.7	3.9	3.9	15.8	25.1	35.5		4.4	4.4	7	2.1	2.6	0.7	0.2	12.3	6.5	30.2		4.6	5.6	3.7	2.3	5.8	2.8	2.3	4.9
chr4	10479971	10494188	ascaris_gene_03218	-	14218	Homeobox protein pal-1	early_embryo	not_enriched	no		0	0	0	0	0	0	0	0		0.5	0.2	0.2	0.2	0.2	0	0	0	0.2	62.1		0.5	0	0	0.2	0	0	0	0.2	0	35.9		0.2	0	0	0	0	0	0	0.2
chr4	10512399	10519956	ascaris_gene_03222	-	7558	ER membrane protein complex subunit 7 homolog	zygote	not_enriched	no		1.4	2.8	1.8	1.8	0.5	0	0	0		12.5	31.8	33.2	24.5	8.3	3.2	2.8	23.1	36.9	33.7		5.1	6	9.7	1.8	2.8	0	0	19.4	10.2	30		5.5	5.1	3.2	2.3	4.2	2.3	1.4	3.7
chr4	10521024	10529806	ascaris_gene_03223	-	8783	Actin-related protein 2/3 complex subunit 4	early_embryo	not_enriched	no		3.4	5.1	3.4	5.1	2.7	0.7	0.3	0.3		11.2	30.7	27.9	28.3	14.6	3.1	5.1	21.1	30	43.3		5.1	5.4	7.8	2.4	3.1	0	0.3	17.4	8.2	28.6		5.1	6.1	4.1	2	8.5	4.4	2.4	6.5
chr4	10530514	10534039	ascaris_gene_03224	-	3526	hypothetical protein	zygote	zygote	no		0	0	0	0	0	0	0	0		0.5	0.5	0.9	0.5	0.5	0	0.5	0	36.5	1.4		0.5	0.5	0.5	0	0	0	0	0	16	0.5		0	0	0	0	0	0	0	0
chr4	10536701	10544858	ascaris_gene_03225	-	8158	baculoviral iap repeat-containing protein	late_embryo	not_enriched	no		0.3	0.4	0.1	0.3	0.1	0	0	0		2.3	6.8	6.9	4.6	1.9	2.5	1.3	2.3	7.5	19.2		1.9	1.4	1.9	1.6	0.4	0.1	0	2.2	1.7	11.4		1.9	2	1.6	0.6	0.9	0.6	0.3	0.9
chr4	10547301	10557805	ascaris_gene_03226	-	10505	Kinetochore protein Nuf2	late_embryo	not_enriched	no		0.4	0.6	0.4	0.4	0.2	0	0	0		1	4.5	5.1	3.9	3.7	1	2.8	2.6	7.7	11		0.4	0.4	1.2	0.4	0.8	0	0	2.4	1.6	5.3		0.6	0.6	1	0.8	1.2	0.8	0.4	1
chr4	10556911	10588222	ascaris_gene_03227	+	31312	SnR-activating protein complex subunit 4	late_embryo	late_embryo	no		1.2	0.8	0.8	0.8	0.2	0	0	0		4.3	7.4	8.6	7.4	4.9	0.6	2	5.5	18.6	10.2		2.9	3.1	3.3	2.7	1.4	0	0	4.7	5.7	9.6		3.3	3.9	2.9	1.4	1.4	0.8	0.2	1.8
chr4	10587932	10600770	ascaris_gene_03228	-	12839	Smad nuclear interacting protein 1	zygote	zygote	no		1.1	1.3	1.3	1.5	0.4	0.2	0	0.2		8.1	18.3	17.7	17.5	6.8	3.2	2.8	10.2	28.3	26		4	3.6	5.1	2.8	2.8	0.2	0	9.8	6.8	22.8		3.6	3.2	3	1.9	3.8	2.1	1.3	2.6
chr4	10599051	10608839	ascaris_gene_03229	+	9789	Serine/threonine-protein phosphatase 4 catalytic subunit 1	zygote	not_enriched	no		0.6	1	0.6	1	0.6	1	0.3	1.6		2.6	8.4	9.4	10.7	10	17.8	13.2	19.1	12	7.4		1.9	1.3	2.9	0.6	1.6	1	0.3	12	4.2	6.5		4.5	5.2	5.2	2.3	10.3	25.8	16.5	17.4
chr4	10609543	10618300	ascaris_gene_03231	+	8758	Glutaredoxin-related protein 5	zygote	not_enriched	no		0.4	0.4	0.4	0.4	0.2	0	0	0.6		4.9	5.1	5.5	3.4	2.8	0.8	0.9	1.9	4.5	2.5		6.8	6.8	8.3	6.8	5.9	2.1	1.1	6.6	8.5	5.1		8.7	12.7	11.5	7.8	10	4.5	4.2	7.9
chr4	10627608	10646551	ascaris_gene_03232	+	18944	Sn1-specific diacylglycerol lipase beta	zygote	not_enriched	no		0.8	2.1	1.9	2.3	2.1	0.1	0	0.4		7.1	19.9	24.3	26.7	18	1.9	1.6	18.1	13.2	8.1		4	4.7	5.6	2.7	4.7	0.3	0.1	15	3.7	6.7		4.7	5.4	4.7	3.8	16.1	7.6	4.5	8
chr4	10663137	10672109	ascaris_gene_03234	-	8973	Beta-chimaerin	zygote	not_enriched	no		2.3	4.2	4.2	5.6	9	0.6	0.8	0.8		7.5	24.4	35.9	50.9	84.4	12.1	14.8	52.8	16.5	36.3		3.5	4.4	7.5	3.5	5.6	0.4	0.2	33.8	3.8	26.1		4	4.2	3.3	1.7	20.4	11.3	12.3	17.3
chr4	10673936	10679343	ascaris_gene_03235	+	5408	39S ribosomal protein L16	late_embryo	not_enriched	no		0.7	1.4	1	2.4	0.3	0	0	0		2.8	10	13.8	19	5.2	1.7	2.4	9.7	19.7	11		1.4	1.4	2.4	0.7	1.4	0	0	9	4.5	7.9		2.4	2.1	1.4	1	2.1	1.4	1	1.7
chr4	10679428	10685225	ascaris_gene_03236	+	5798	Post-GPI attachment to proteins factor 2	zygote	not_enriched	no		1.6	1.9	1.6	2.6	0.3	0.3	0	0.3		8	19.4	19.1	19.4	6.4	1.9	1.9	12.1	14	18.2		2.9	3.8	5.4	1.3	1.3	0	0	10.2	3.5	15.3		3.8	5.1	2.9	1	5.4	6.1	2.2	4.8
chr4	10779048	10800109	ascaris_gene_03239	+	21062	Uncharacterized protein B0353.1	zygote	not_enriched	no		1.8	2.3	1.8	1.4	0	0	0	0		12.4	29.5	23	16.1	5.1	0.9	1.4	11.5	62.2	99		7.4	5.5	6	2.3	1.4	0	0	14.7	23	113.3		8.3	6	4.1	1.4	4.6	2.8	1.8	3.2
chr4	10805883	10819946	ascaris_gene_03241	-	14064	Partner of Y14 and mago, partial	early_embryo	not_enriched	no		1.3	2.2	2.4	4.7	5.2	0.8	0.3	0.6		9.5	26	29.5	38.8	59	34.5	17.5	45.3	13.7	15.6		3.9	4.7	7.7	4.4	8.5	0.8	0.3	30.3	4.4	9.9		4.4	4.4	3.2	2.5	20.2	20	9.3	14
chr4	10854017	10872212	ascaris_gene_03246	+	18196	Serine/threonine-protein kise zyg-8	testis	testis	no		1.6	2.6	1.5	1.8	1.6	0.3	0.1	0.3		12.3	34.8	29.3	33.3	29.9	8.7	4.7	28.2	55.9	93.6		5.1	4.3	7.2	2.9	3.2	0.4	0.1	21.7	12.8	73.8		5.7	5.4	4.8	2.2	14.8	13.9	6.5	13.1
chr4	10868673	10891697	ascaris_gene_03247	-	23025	Kise-like protein	testis	not_enriched	no		0.6	0.5	0.4	0.4	0.4	0.1	0.1	0.4		3	7.7	6.9	7.5	5.1	2.2	2.1	5.4	7.6	14		1.9	2.1	2.6	1.7	3.3	3.2	4.1	3.9	2.2	13		1.2	1.1	0.7	2.1	1.8	1.1	2.6	1.1
chr4	10894475	10912119	ascaris_gene_03249	+	17645	c2 domain-containing protein	late_embryo	not_enriched	no		0.7	1.2	0.7	0.9	0.6	0.5	0.2	0.7		3.9	10	10.5	10.9	4.8	0.8	1	7.6	5.5	15.5		2.3	2.9	3.4	1.4	2.1	0.6	0.4	6.6	3.3	11.3		3	2.7	2.1	1.7	4.6	2.3	1.4	2.9
chr4	10908082	10929020	ascaris_gene_03250	-	20939	hypothetical protein	zygote	zygote	no		0.4	0.4	0.5	0.4	0.2	0.2	0	0.4		3.5	8.6	10	10.5	6.1	0.5	1.4	5.3	10.7	16.8		2.5	2.3	3.9	3.3	3.2	0.7	0.5	4	3.9	15.2		3	3.5	3.3	3.2	3.7	1.2	1.1	2.6
chr4	10934229	10939309	ascaris_gene_03251	+	5081	hypothetical protein	low_expression	low_expression	yes		0	0	0	0	0.4	2.7	1.2	2.3		0	0	0	0	8.2	95.5	33.3	41.5	0	0		0	0	0	0	0.4	1.6	0.4	14.5	0	0.4		0	0	0	0	1.2	72	34.4	18.4
chr4	10942597	10954050	ascaris_gene_03252	+	11454	All-trans-retinol 13,14-reductase	intestine	not_enriched	no		0	0	0	0	0	0	0	0		1.3	1.3	0.5	0.5	0.3	0.5	0	0.3	20.9	1.8		1	0.8	1	0.8	0.3	0.3	0.3	0.3	4.3	1.3		0.8	1.5	1.3	0.5	0.8	0	0.5	0.5
chr4	10970164	10981162	ascaris_gene_03254	+	10999	UDP-galactose translocator 1	late_embryo	not_enriched	no		2.9	3.2	1.9	2.6	4.9	2.3	1.3	1.9		18.8	40.4	38.5	39.5	67	28.1	27.8	89.3	29.1	20.1		4.5	5.2	10.4	4.2	7.4	0.6	0.3	47.2	6.8	12.9		5.5	6.8	4.9	2.3	18.8	20.7	12.6	22.6
chr4	10986550	10990206	ascaris_gene_03256	-	3657	hypothetical protein	late_embryo	not_enriched	no		2	1.3	0.7	0.7	0	0	0	0		6.7	11.4	14	16.7	8.7	0	0.7	8	11.4	21.4		2.7	2	2	1.3	1.3	0	0	8	2.7	16.1		2.7	4	5.4	1.3	6.7	3.3	1.3	3.3
chr4	11019718	11041327	ascaris_gene_03258	-	21610	R-binding protein 26	zygote	not_enriched	no		0.9	1.4	2	4.9	5.7	0.9	0.4	1.1		5.5	14.9	23.8	61.1	69	11.4	11.7	63.2	23.5	42.6		2.4	2.8	12.4	15.7	37	1.8	0.4	60.7	9.4	53.8		4.7	5.7	7.1	4.4	47	58.9	27.1	29.6
chr4	11050760	11072743	ascaris_gene_03259	+	21984	Motile sperm domain-containing protein 2	early_embryo	not_enriched	no		0	0.2	0	0.2	0.2	0	0	0		2.1	2.9	1.5	2.7	0.8	0.2	0.4	1.2	2.3	58		2.3	1	0.6	0.4	0.8	0	0	1	1	58.8		2.9	1.7	0.8	0.8	0.8	0.2	0.2	0.8
chr4	11142821	11158185	ascaris_gene_03269	+	15365	digestive organ expansion factor-like protein	testis	not_enriched	no		1.9	1.5	1.5	1.5	0.4	0	0	0		5.3	14	18.2	20.5	6.1	0.8	1.9	12.5	19	22.8		2.3	2.3	3.8	0.8	1.1	0	0	10.2	4.9	17.5		2.3	3	1.1	1.1	2.7	3.4	1.5	2.3
chr4	11174597	11180773	ascaris_gene_03272	+	6177	wd repeat-containing protein 85	zygote	not_enriched	no		0.8	0.4	0.4	0.4	0.4	0.4	0	0.4		2.4	6.7	5.5	5.5	2.7	0	0.4	3.1	8.6	20		1.6	1.2	2	0.8	0.8	0.4	0	3.1	3.1	14.9		1.2	1.6	0.8	0.8	2.7	0.8	0.4	1.2
chr4	11197375	11216052	ascaris_gene_03275	+	18678	Retrograde Golgi transport protein RGP1	zygote	zygote	no		2.9	5.5	4.6	6.4	6.7	8.1	6.7	7.2		17.1	43.5	42.6	53.3	52.8	14.5	14.8	52.5	35.4	30.4		8.1	8.4	14.8	7	11	1.2	0.6	44.6	11	22.6		13.9	15.4	13	6.7	53.9	36.2	16.8	37.7
chr4	11227157	11263207	ascaris_gene_03276	+	36051	ATP-dependent R helicase DDX23	early_embryo	not_enriched	no		1.6	2.3	1.6	1.9	1	0.6	0.3	0.6		9	17.4	16.8	14.9	12.9	4.8	3.9	12.6	26.2	38.4		3.2	3.6	5.2	2.9	2.6	0.3	0	11.6	9.7	40.1		3.2	2.6	1.9	1.6	3.6	3.9	2.9	2.6
chr4	11265752	11285341	ascaris_gene_03277	+	19590	Mediator of R polymerase II transcription subunit 15	ovary	ovary	no		0.4	1	0.8	1.3	0.4	0	0	0		3.1	7.1	9.2	13.4	6.9	0.2	1	7.7	25.2	14		2.1	1.9	4.4	1.7	1.7	0	0	9	9.6	21.1		1.5	1.3	1.5	0.8	3.8	1.9	1.3	2.3
chr4	11312161	11320073	ascaris_gene_03281	+	7913	proteasome subunit alpha type-2	early_embryo	not_enriched	no		1.2	1.7	1.2	2	2.3	1.4	0.3	0.9		9.8	17.9	21	35.2	28.5	31.7	40.4	38.1	22.8	16.4		2.9	3.2	5.5	4.9	8.1	1.2	0.3	23.9	5.8	17.6		2.3	3.2	1.4	0.9	17.9	45.3	24.5	20.8
chr4	11321553	11327323	ascaris_gene_03282	+	5771	Suppressor of G2 allele of SKP1	early_embryo	early_embryo	no		0.6	0.6	0.6	0.6	1.3	0.6	0	0.6		8.3	26.2	21.1	26.8	18.5	6.4	3.8	13.4	31.3	31.9		3.2	3.2	5.1	3.8	4.5	0	0	12.1	7.7	24.9		3.2	3.2	1.9	1.3	8.9	5.1	3.2	4.5
chr4	11338757	11355402	ascaris_gene_03285	-	16646	protein jade-1	late_embryo	not_enriched	no		2	3.9	4.7	9.8	10.4	4.9	1.8	5.7		13.7	41	66.8	134	111	65.5	71.5	137.4	53.1	91.8		5.9	6.6	15.2	16	27.4	2.7	0.8	88.3	15.6	69.6		16.6	18.6	11.9	9.8	84.2	88.3	38.7	51
chr4	11383762	11410154	ascaris_gene_03288	-	26393	metaxin-2	late_embryo	late_embryo	no		0.6	0.9	0.6	0.9	0.4	0.1	0	0.1		2.4	7.7	9.1	11.8	4.6	2	2.2	5.7	9.5	8.1		1.4	1.1	1.7	0.7	1	0.1	0	4.6	2.5	5.8		1.6	2.1	1.4	0.7	2	2.7	1.5	1.7
chr4	11420362	11430281	ascaris_gene_03289	+	9920	solute carrier family 17 member 9	early_embryo	not_enriched	no		0.4	0.4	0.4	0.8	1.7	20.3	10.4	10.8		2.5	7.9	8.3	9.5	27.3	140.8	89.4	110.6	4.1	5.4		1.2	1.7	2.1	1.2	1.7	2.9	0.4	36.4	1.2	5.8		2.1	2.1	1.2	1.2	10.4	93.6	38.5	37.7
chr4	11430361	11442536	ascaris_gene_03290	-	12176	Tau-tubulin kise 2	low_expression	low_expression	yes		0	0	0	0.3	1.8	55.8	26.6	47.3		0.3	0.1	0.1	0.4	17.8	10.8	8.3	12.3	0	0		0.1	0.1	0.3	0	1.9	3.1	0.4	8.2	0.1	0.1		0	0	0	0.1	9.2	57.8	29.5	24.7
chr4	11457214	11479594	ascaris_gene_03291	-	22381	Tau-tubulin kise 1	testis	testis	yes		0	0	0	0.6	1.3	193.9	93.1	176		1	0.6	0.3	1	20.7	35.1	28.1	36	0	0		0.6	0.3	0.3	0.3	1.9	6.4	1.6	27.4	0.3	0		0	0	0.3	0.3	1.9	37.9	18.5	20.1
chr4	11479816	11489668	ascaris_gene_03292	-	9853	tau-tubulin kise 1	low_expression	low_expression	yes		0.2	0.2	0.2	1.4	3.9	260.1	108.5	235		0.4	0.2	0.2	0.4	18.3	54.9	28.2	42.5	0	0		0.2	0	0.2	0.2	1.8	5.1	1.4	26.5	0	0		0.2	0	0.2	0.6	2.9	79.7	41.9	27.7
chr4	11558743	11578286	ascaris_gene_03295	+	19544	Protein orai	early_embryo	early_embryo	no		1.2	0.8	1.2	1.2	0.4	0	0	0		4.6	14.1	14.1	17.8	4.6	0	1.2	9.1	6.6	11.6		2.9	2.9	5	3.3	1.7	0	0	8.3	2.1	10.8		5	5.4	6.2	2.5	5.4	2.5	1.7	5.8
chr4	11662957	11681147	ascaris_gene_03303	-	18191	Retrotransposable element Tf2 155 kDa protein type 1	early_embryo	not_enriched	no		1	1.5	1.5	1.9	1.5	4.3	1.5	3.1		4.5	5.6	11.6	16.5	11.6	11.8	8.7	15.3	11.8	13.2		2.1	2.3	4.5	3.5	2.5	0.8	0	11.6	3.7	10.5		1.9	3.3	2.1	1.9	7.7	18	8.7	7.6
chr4	11683194	11702554	ascaris_gene_03304	+	19361	heat shock 70 kda protein 4	testis	not_enriched	no		1.5	1.7	2.2	1.7	5.5	2.7	1	2.5		4.5	26.7	22.2	19	73.4	135.1	77.7	97.4	21.7	5		3	2.7	6.2	3.7	7.7	3.7	0.7	51.9	8	7.2		3.5	4.5	3.2	1.7	16.7	164.1	87.2	53.4
chr4	11730394	11739626	ascaris_gene_03306	-	9233	Tyrosine-protein kise Fps85D	testis	not_enriched	yes		0	0	0	2.1	4.1	412	250.5	413		3.1	4.1	1	2.1	29	37.3	24.8	32.1	1	0		4.1	1	0	2.1	9.3	14.5	4.1	32.1	1	1		2.1	0	1	1	5.2	35.2	15.5	14.5
chr4	11735222	11745830	ascaris_gene_03307	+	10609	Tyrosine-protein kise Fps85D	testis	not_enriched	yes		0	0	0	1.7	9.8	408.5	192.4	457.7		2.9	2.9	1.2	4.6	54.5	60.3	38.2	56.8	0	0		2.3	0.6	0.6	1.7	9.8	14.5	2.3	57.4	0	0.6		1.2	0	0	0.6	42.3	121.1	64.3	64.3
chr4	11745666	11747092	ascaris_gene_03308	+	1427	hypothetical protein	low_expression	low_expression	no		0	0	0	0	0.7	21.9	16.3	10.6		0	0.7	0	0	0.7	2.8	3.5	0.7	0	0		0	0	0	0.7	0	0	0	0.7	0	0		0	0	0	0	0	0.7	0	0
chr4	11748488	11760249	ascaris_gene_03309	-	11762	hypothetical protein	zygote	not_enriched	no		0.3	0.5	0.8	1.8	2.3	0.8	0.3	0.8		3.3	11.5	10.5	22.7	30.1	17.6	8.9	22.7	16.8	25		1.5	1.8	2.3	2	3.8	0.3	0	21.9	5.1	32.6		3.3	3.3	1.5	1.3	21.9	10.5	5.4	9.7
chr4	11760836	11766287	ascaris_gene_03310	+	5452	putative d-directed r polymerases and iii subunit rpabc3	late_embryo	not_enriched	no		0.5	0.3	0.3	1	0.3	0.5	0	0.3		1.8	9.9	11.1	12.9	3.8	5.8	6.1	6.6	11.9	3.5		0.5	0.8	1.5	0.8	1.3	0.3	0	5.3	3.5	2.5		1.3	1.5	1.3	1	2.5	2	2	1.5
chr4	11767585	11788270	ascaris_gene_03311	+	20686	Arginyl-tR synthetase, partial	late_embryo	late_embryo	no		1.2	1.2	2.4	2.4	0.4	0.4	0.4	0.4		6.7	17.4	28.8	28.8	10.7	15.8	9.1	12.6	24.5	10.7		2	2	5.5	2.8	2	0.4	0	9.1	5.9	6.3		2.8	3.2	2	1.6	4.3	9.9	5.5	3.9
chr4	11790858	11799598	ascaris_gene_03312	+	8741	deoxynucleotidyltransferase termil-interacting protein 1	early_embryo	not_enriched	no		1	0.7	1	1.3	0.3	0	0	0.3		7	24.8	21.1	22.8	7.4	2.3	2.3	11.4	14.8	33.2		2.7	2	4	2	1.7	0.3	0	9.4	2.7	21.5		3.7	4	3.7	1.7	3.7	2	0.7	2.3
chr4	11800828	11848284	ascaris_gene_03313	-	47457	Cleavage and polyadenylation specificity factor subunit 5	ovary	not_enriched	no		0.2	0	0	0.6	5.7	1.5	0.6	2.5		2.3	4.2	2.1	5.2	28.7	56.8	16.8	27	25.6	10.9		1.7	0.8	1	1.3	4.6	0.8	0.2	16.1	6.9	8.4		1.5	0.6	0.4	0.4	24.5	43.4	24.1	21
chr4	11850630	11855890	ascaris_gene_03314	-	5261	pith domain-containing protein	testis	not_enriched	no		0.9	0.9	0.4	0.9	0.4	0.4	0	0		10.2	13.8	22.2	18.6	5.8	4.9	3.6	11.1	22.6	5.3		3.6	4	5.8	2.7	1.3	0	0	8.4	6.2	5.3		2.7	3.6	2.7	1.3	2.2	1.8	1.3	1.3
chr4	11857488	11868926	ascaris_gene_03315	-	11439	Cyclin-like protein	early_embryo	not_enriched	no		1.2	0.7	1	1	0.2	0	0	0		3.7	14.9	12.9	9.4	3.2	0.5	0.2	6.7	14.4	12.9		1.7	1.2	2.5	0.5	0.7	0	0	6.7	4.7	9.9		2.2	2.5	2	1	1.2	0.5	0.2	1.5
chr4	11888522	11897495	ascaris_gene_03318	-	8974	Mediator of R polymerase II transcription subunit 19	low_expression	low_expression	no		1.9	2.3	2.5	2.1	0.7	0	0	0		8.1	17.6	21.5	23.4	7.2	1.4	3.7	13.7	19.6	21.7		3.7	3.9	7.6	1.8	3.2	0.2	0	13.6	5.1	13.7		2.5	2.5	1.8	1.2	2.1	0.9	0.5	1.6
chr4	11926175	11931232	ascaris_gene_03321	+	5058	hypothetical protein	low_expression	low_expression	yes		0	0.5	0	1.1	0.5	105.5	64.6	179.2		0.5	0	0	0	4.3	43.6	25.3	36.6	0	0		0	0.5	0	0	0.5	2.2	0.5	19.4	0	0		0	0	0	0	0.5	19.9	15.1	15.1
chr4	11932312	11934145	ascaris_gene_03322	+	1834	atp-dependent clp protease atp-binding subunit clpx	testis	testis	yes		0	0	0	0.7	0	148	116.7	143.8		0	0	0	0	2.1	35.4	27.1	10.4	0	0		0	0	0	0	0	9.7	2.8	13.2	0	0		0	0	0	0	0	9	6.9	3.5
chr4	11936068	11949886	ascaris_gene_03323	+	13819	ATP-dependent Clp protease ATP-binding subunit clpX-like protein	testis	testis	yes		0	0	0	0.5	0.5	86.4	55.4	57.3		0.7	0.7	0.7	0.5	2.1	15.4	17	9.8	0.5	0.2		0.5	0.5	0.2	0.5	0.5	3.5	1.2	10	0.5	0.2		0.2	0	0	0.2	1.2	31	12.8	14.7
chr4	12011217	12023121	ascaris_gene_03332	-	11905	f-box domain-containing protein	late_embryo	late_embryo	no		1.8	2.5	2.2	2.9	0	0	0	0		13.3	38.9	44	34.6	4.7	0.4	0.4	18	26.7	26.3		4.7	5	8.6	3.6	2.5	0.4	0.4	14.8	6.1	16.9		4.3	6.5	6.1	2.9	5	1.4	1.1	3.2
chr4	12025030	12038266	ascaris_gene_03333	-	13237	hypothetical protein	early_embryo	not_enriched	no		4.4	7.9	7.4	6.9	2	0	0	0		13.8	37.5	44.8	38.9	15.8	5.4	3	25.6	77.9	43.9		4.9	6.9	14.3	5.9	4.4	0.5	0	26.1	24.6	58.6		5.9	5.4	3	2	7.4	4.4	2.5	4.4
chr4	12039699	12061424	ascaris_gene_03334	-	21726	vacuolar protein-sorting-associated protein 36	late_embryo	not_enriched	no		3.8	3.8	4.1	3	0.8	1.1	0.4	0.4		18.4	40.6	42.5	39.9	13.2	2.6	3.8	28.2	50.4	22.9		7.9	7.9	13.5	4.5	3	0	0	24.8	15	13.9		13.9	16.2	12	6.4	17.3	7.5	3.4	11.7
chr4	12065277	12067074	ascaris_gene_03335	-	1798	Gamma-secretase subunit pen-2	testis	testis	no		1.1	1.1	0	1.1	0	0	1.1	0		3.3	6.7	11.1	7.8	3.3	8.9	4.4	6.7	8.9	2.2		2.2	2.2	2.2	3.3	1.1	0	0	7.8	2.2	1.1		2.2	4.4	3.3	2.2	4.4	2.2	1.1	4.4
chr4	12068465	12086136	ascaris_gene_03336	-	17672	Uncharacterized protein R144.12	early_embryo	not_enriched	no		0.5	1	0.5	0.7	0.2	1.2	1.2	0.5		4.7	5.9	10.6	9.9	4.2	3	3.4	6.9	7.9	10.1		3	4.7	5.9	3.7	5.2	5.7	7.4	6.9	2.7	5.9		1.7	2.2	1.7	3	2.2	1.5	1.5	2.7
chr4	12088545	12138096	ascaris_gene_03337	+	49552	Uncharacterized protein U88	early_embryo	early_embryo	no		1.7	3.3	2.2	3.2	0.5	0.1	0	0.2		9.2	33.5	32.3	32.1	9.8	7.4	3.7	19.3	33.9	23.1		4.1	4.4	7.3	3.3	2.6	0.3	0.1	18.2	10.7	23.7		4.8	4.5	3.5	1.8	3.6	2.7	1.6	3.6
chr4	12137276	12147983	ascaris_gene_03338	+	10708	putative trafficking protein particle complex subunit 3	early_embryo	early_embryo	no		0.4	0.4	0.9	0.9	1.3	143.5	128.9	179.6		7.7	9	9.5	7.3	10.3	23.2	19.8	27.9	11.2	27.1		6	3.9	4.3	1.7	2.6	6.9	3	22.8	2.6	26.6		8.2	5.2	3	1.3	6	21.9	10.7	17.6
chr4	12149088	12157926	ascaris_gene_03339	+	8839	hypothetical protein	testis	testis	yes		0	0	0.3	1	2.8	184.2	116.1	196.9		0.8	0.3	0.8	1.3	8.9	36	24.3	28.9	0.3	0		0.5	0.5	1	0.5	2	5.1	1	20.8	0.3	0.8		0.3	0	0	0.8	2.5	31.2	14.7	14.7
chr4	12155597	12160582	ascaris_gene_03340	-	4986	Uncharacterized protein C35D10.17	zygote	zygote	no		0	0.4	0.4	0.4	0.4	0	0	1.2		2.8	7.5	4.7	3.5	2	1.6	1.2	3.9	6.7	10.2		1.2	0.8	1.6	0.8	0.8	0.4	0	3.5	2.4	10.2		2	2	0.4	0.8	1.6	0.8	0.8	1.6
chr4	12161602	12172015	ascaris_gene_03341	-	10414	tetraspanin-31-b	early_embryo	not_enriched	no		0.7	1.7	1.4	1.7	1	1	1	0.5		4.1	9.9	16.4	20	9.4	4.1	4.3	13.5	18.3	7		1.4	1.4	3.1	1	1.2	0.2	0	7.7	3.4	3.8		5	6	4.8	1	7	6.7	4.1	5.5
chr4	12172087	12173095	ascaris_gene_03342	+	1009	hypothetical protein	testis	testis	no		0	0	0	0	0	0	0	0		2	2	2	3	2	0	3	0	3	0		9.9	18.9	19.9	12.9	26.8	43.7	44.7	3	4	0		1	1	2	11.9	1	2	5	1
chr4	12186598	12253286	ascaris_gene_03344	-	66689	JNK-interacting protein	late_embryo	not_enriched	no		0.5	0.7	0.5	0.4	0.9	12	5.8	5.4		4.1	8.6	6.1	3.8	19.4	43.3	28.2	26.2	92.9	55		2.7	1.4	2.7	1.1	2.7	1.3	0.4	14.4	30	38.5		3.4	2.5	1.4	1.3	13.1	37.6	17.3	20.1
chr4	12254932	12266499	ascaris_gene_03345	-	11568	ubx domain-containing protein 4	testis	not_enriched	no		0.5	0.5	0.5	0.4	0.5	0.2	0.2	0.4		3.7	6.4	8	7.1	4.4	1.6	1.4	6	7.8	25.3		1.8	1.8	3	1.1	0.9	0	0	6.4	2.3	24.2		1.8	1.8	1.4	0.9	2.7	1.4	1.1	1.6
chr4	12266663	12277442	ascaris_gene_03346	+	10780	COP9 siglosome complex subunit 3	testis	not_enriched	no		0.4	0.8	0.8	0.8	0.8	0	0	0		4.8	9.2	11.6	10.8	8	3.6	4.8	9.6	21.2	11.2		1.6	1.2	3.2	1.2	1.6	0	0	6.8	4.8	6.8		2.4	2.8	3.2	1.6	6	4.4	2	3.6
chr4	12279863	12296711	ascaris_gene_03347	-	16849	Nose resistant to fluoxetine protein 6	late_embryo	late_embryo	no		0	0	0	0	0.4	15.5	11.3	16.6		1.1	0.4	0.2	0.2	0.2	8.7	4.3	5.1	0	0.2		0.6	0.4	0.2	0.2	0	0.4	0.2	2.1	0.4	0.2		0.2	0	0	0.2	0	2.3	1.5	1.9
chr4	12299545	12304536	ascaris_gene_03348	+	4992	kinesin motor domain containing protein	zygote	zygote	no		0	0	0	0	0.5	0.8	1.4	4.3		0.5	0.5	1.6	1.6	5.7	1.4	3.3	4.9	9.5	3.5		0.3	0.3	0.5	0.5	1.4	1.1	0	4.9	2.7	4.1		0.5	0.5	0.5	0.5	4.6	10.6	5.1	9.2
chr4	12299545	12315438	ascaris_gene_03349	-	15894	transporter	zygote	zygote	yes		0	0	0	0	1	10.4	7.1	10.9		0.1	0.1	0.3	0.3	4.7	11.5	12.3	11.9	0.4	0.1		0.1	0.3	0.4	0.1	0.8	1.9	0.4	7.1	0.4	0.3		0.1	0	0	0.3	1.8	42.5	24.6	18.5
chr4	12317413	12329048	ascaris_gene_03350	+	11636	Hexokise-2	ovary	ovary	yes		0	0	0	0	0.5	4.6	3.8	2.1		1	0.5	0.5	0.5	11	20.5	26.9	14.4	92.9	1.3		0.8	0.3	0.3	0	0.3	0.3	0.3	5.9	28.2	0.8		0	0.3	0	0	1.3	11	6.2	7.7
chr4	12379007	12384603	ascaris_gene_03357	+	5597	Palmitoyltransferase	testis	not_enriched	yes		0	0	0	0	3.1	51	24.7	26.3		1	0	0.5	1	6.2	3.6	6.2	7.2	0.5	0.5		1	0.5	0.5	0.5	0.5	1.5	0.5	5.2	0	0.5		2.6	2.1	0.5	0.5	10.3	26.3	11.3	11.3
chr4	12392929	12399924	ascaris_gene_03359	+	6996	chch domain containing protein	early_embryo	not_enriched	no		0.4	0.7	0.7	0.7	0	0.4	0	0.4		5	6	11	13.5	3.5	1.1	2.8	6.4	6	9.6		1.8	1.4	3.2	1.1	1.1	0	0	5.3	2.1	10.3		2.5	2.8	2.1	0.7	2.5	1.8	1.1	1.8
chr4	12397627	12428936	ascaris_gene_03360	-	31310	Sodium leak channel non-selective protein	early_embryo	early_embryo	no		0	0	0	0	0	0.7	0.2	0.2		1	0.7	1	1	1	0.7	1	0.5	7.7	11.7		1	0.7	0.7	0.7	1	0.2	0.2	0.2	3	11.7		0.5	0.5	0.7	0.7	0.5	0.2	0.5	0.5
chr4	12503636	12510333	ascaris_gene_03362	-	6698	hypothetical protein	testis	testis	no		1.3	0.9	0.9	0.9	0.4	2.2	2.2	1.3		3.1	7.9	7.9	5.7	6.6	3.9	8.3	5.3	12.3	18		1.3	1.3	2.2	0.9	0.4	0	0	3.9	2.6	6.6		1.8	1.8	1.8	0.4	1.3	1.8	0.9	1.8
chr4	12509860	12522281	ascaris_gene_03363	-	12422	Palmitoyltransferase	testis	testis	no		0.7	1	0.7	1	2.4	2.4	1.4	3.1		3.1	6.8	9.9	16.4	30.4	6.1	8.9	22.5	7.8	7.2		1.7	1.7	3.8	1.7	4.1	0.3	0	14.7	2	3.8		3.4	3.1	1.7	1.4	13	10.6	6.1	10.9
chr4	12541783	12574072	ascaris_gene_03365	+	32290	Zinc metalloproteise s-26	testis	not_enriched	yes		0	0	0	0	0.5	1.4	1.4	0.9		0.4	0.7	0.4	0.4	7.9	82.8	32.8	14.7	0.2	0.2		0.4	0.2	0.2	0.2	0.5	0.5	0.2	4.5	0.2	0.2		0.4	0.4	0.2	0	1.6	20.4	13.4	9
chr4	12603643	12618609	ascaris_gene_03368	+	14967	SH2B adapter protein 2	ovary	not_enriched	no		2.1	2.8	2.8	2.8	1.2	0.3	0.3	0.3		6.4	25.4	24.5	29.1	12	3.1	2.1	15.9	18.7	8.3		2.5	2.8	5.5	1.8	2.1	0	0	11.6	4.3	8		4.6	4.9	3.1	2.5	4.6	2.5	1.5	3.4
chr4	12620863	12650816	ascaris_gene_03369	+	29954	MORC family CW-type zinc finger protein 2A	late_embryo	not_enriched	no		0.7	1.1	1.3	0.8	0.1	0.3	0.1	0.3		3.5	14.2	19.4	14.2	2.7	2	1.3	7.7	13.2	12.5		1.4	1.7	2.8	1.5	1	0	0	6.9	3.6	12.2		1.4	1.4	1.8	0.8	1.4	1.8	1.1	1.5
chr4	12656965	12674893	ascaris_gene_03370	+	17929	DPH--cytochrome P450 reductase	early_embryo	not_enriched	no		0.3	0.3	0	0.3	0	0.8	1	0.3		1.3	2.8	2.5	3.6	1.5	2.3	1.5	1.8	15.3	22.4		0.8	0.5	0.5	0.3	0.5	0	0	1.3	3.3	16.8		1	1	1	0.3	0.5	0.5	0.3	0.8
chr4	12676856	12691421	ascaris_gene_03371	+	14566	DNA repair protein rev1	testis	not_enriched	no		1.8	2.2	2.2	2.2	0.4	0.4	0	0		12.6	45.8	46.2	48	9	0	2.2	24.7	29.2	35.4		4	3.6	5.4	2.2	2.7	0	0	17	6.7	22.4		9.4	11.2	5.8	4	6.3	2.2	1.3	5.8
chr4	12695963	12705594	ascaris_gene_03372	+	9632	Uncharacterized protein C14B9.3	zygote	zygote	no		0	0	0	0	0	0.4	0.8	0.4		0.4	0	0	0	0	0.8	0.4	0	22	0.4		0.4	0	0	0	0	0.4	0	0	13.3	0		0	0	0	0	0	0	0	0
chr4	12706374	12707515	ascaris_gene_03373	-	1142	Recme: Full=Major sperm protein isoform alpha; Altme: Full=Alpha-MSP	testis	testis	yes		0	0	0	0	0	1.1	1.1	4.3		1.1	1.1	0	0	3.2	11.8	11.8	5.4	0	0		1.1	0	0	0	0	2.1	1.1	9.7	0	0		0	0	0	0	0	0	0	1.1
chr4	12715691	12734151	ascaris_gene_03375	+	18461	Amyloid protein-binding protein 2	muscle	muscle	no		0.9	1.3	0.9	0.9	0.4	0.2	0	0.2		4.9	15.5	14.8	19.9	5.8	1.8	2.2	7.5	20.1	19.3		2	2.9	4.4	1.8	2	0	0	7.5	5.8	17.5		3.3	4.6	4.9	1.5	5.1	3.8	1.1	3.3
chr4	12737768	12760702	ascaris_gene_03376	+	22935	Histone H3.3	late_embryo	late_embryo	no		0.4	0.7	0.9	2.8	1.3	0.9	0.4	0.7		2.6	5.8	9.2	17	6.4	2.1	1.9	15.7	16.1	17		1.9	1.9	4.1	3.2	5.2	0.2	0	18.2	6.7	9.9		1.7	1.9	1.5	2.1	8	6	3	7.5
chr4	12817155	12827771	ascaris_gene_03381	-	10617	GDP-L-fucose synthase	testis	testis	no		0.4	0.4	0.4	0.4	0	0	0	0		3.6	8.7	9.4	8	4.4	2.5	2.2	5.8	18.9	6.2		1.1	2.5	2.9	1.8	2.2	0.7	0.4	7.6	5.1	3.6		1.8	1.8	1.1	0.7	1.8	1.1	0.7	2.2
chr4	12828322	12837500	ascaris_gene_03382	-	9179	Ubiquitin-conjugating enzyme E2 L3	carcass	not_enriched	no		1	1.5	1.4	2.4	1.5	1.4	0.5	1		3.9	10.7	11.9	19.1	10.9	12.9	23.8	16	12.8	38.3		2	1.7	3.6	2.2	2	0.7	0.3	15.1	4.1	21.8		2.7	2.9	1.9	0.9	9.5	9.9	5.6	6.1
chr4	12837587	12845824	ascaris_gene_03383	+	8238	hypothetical protein	testis	not_enriched	no		0	0	0.6	1.2	1.7	6.4	3.5	2.9		1.2	0.6	2.3	5.2	9.9	20.9	13.3	20.9	2.3	1.7		1.2	0.6	1.7	1.2	2.9	0.6	0	10.4	0.6	1.7		1.2	0.6	0.6	0.6	12.8	38.9	16.8	22.6
chr4	12863650	12866212	ascaris_gene_03386	-	2563	LINE-1 reverse transcriptase	low_expression	low_expression	yes		0	0	0	0	0.9	65.8	45.3	56		0	0	0	0	6.2	91.6	46.2	14.2	0	0		0.9	0	0	0	0	0.9	0	4.4	0	0		0	0	0	0	0	4.4	1.8	2.7
chr4	12870060	12871457	ascaris_gene_03387	-	1398	hypothetical protein	low_expression	low_expression	yes		0	0	0	2	11.9	783.3	489.1	320.1		0	0	0	0	81.5	238.6	226.6	151.1	0	0		0	0	0	0	4	9.9	2	55.7	0	0		0	0	0	0	15.9	296.2	180.9	131.2
[truncated: 5,272 more rows]
[truncated: 51 more columns]

## Sheet: 2-Figure 5 and 7 - wago12
chr	start	end	len	name	WAGO1_M1	WAGO1_M2	WAGO1_M3	WAGO1_M4	WAGO1_M5	WAGO1_M6	WAGO1_M7	WAGO1_testis	WAGO1_ovary	WAGO1_4cell	WAGO2_M1	WAGO2_M2	WAGO2_M3	WAGO2_M4	WAGO2_M5	WAGO2_M6	WAGO2_M7	WAGO2_testis	WAGO2_ovary	WAGO2_4cell	NRDE3_M1	NRDE3_M2	NRDE3_M3	NRDE3_M4	NRDE3_M5	NRDE3_M6	NRDE3_M7	NRDE3_testis	NRDE3_ovary	NRDE3_4cell	RNA-seq (rpkm)	name	M1	M2	M3	M4	M5	M6	M7	M8	F1	F2	F3	F4	F5
[truncated: 3,948 more rows]
[truncated: 24 more columns]

[truncated: 1 more sheets: 3-Figure 5 and 7 - nrde3]
